# Supplementary material for: Real-world clinical utility of tumor whole-genome sequencing in solid cancers
Source: Nat Med. 2026 Mar 20;32(4):1286–95. doi: 10.1038/s41591-026-04280-2 (PMC13099640; doi:10.1038/s41591-026-04280-2)
Supplement: Supplementary file 3 — Supplementary tables. The first sheet of the table contains a list of all content within the different sheets of the file. [file 41591_2026_4280_MOESM3_ESM.xlsx]

## Sheet: Overview
SUPPLEMENTARY TABLES
Supplementary Table 1A. Aggregated baseline characteristics of unique patients who underwent tissue sampling for WGS.
Supplementary Table 1B. Patient characteristics and technical outcomes of WGS, including success rate and turnaround time, presented as patient-level data for patients who provided explicit research consent.
Supplementary Table 1C. Aggregated counts and technical outcomes for all 1,052 requests identified in the Electronic Health Record.
Supplementary Table 2A. Patient-level actionability as registered in the Electronic Health Record after Molecular Tumour Board discussion, availability of follow-up data, and treatment decisions after WGS.
Supplementary Table 2B. List of patients with multiple WGS samples in the dataset, including patient-level actionability data.
Supplementary Table 2C. List of biomarkers for which any actionability relevant to biomarker-informed reimbursed care was described, with treatments administered to any patient in the cohort.
Supplementary Table 2D. List of genes for which any actionability indicating eligibility for biomarker-informed experimental treatments was described, with treatments administered to any patient in the cohort.
Supplementary Table 2E. List of biomarkers associated with biomarker-informed reimbursed or experimental treatments in the Netherlands, organised by cancer type, for all 723 patients in the cohort.
Supplementary Table 3A. Simulated coverage of targeted and comprehensive sequencing panels within the framework of WGS-detected biomarkers.
Supplementary Table 3B. Variants missed by simulated targeted (50-gene) panel sequencing.
Supplementary Table 3C. Variants missed by simulated comprehensive (523-gene) panel sequencing.
Supplementary Table 4A. Patient-level CUP outcomes, availability of follow-up data and tumour type-informed or biomarker-informed treatments.
Supplementary Table 4B. Aggregated characteristics of the 123 patients with CUP, including indicated diagnosis after WGS.
Supplementary Table 4C. Revised diagnoses after WGS in six patients with a previously established primary tumour diagnosis.
Supplementary Table 5. Patient-level detection of pathogenic germline variants; no germline data are studied for patients without consent for germline analysis.
Supplementary Table 6. Presence of parameters of clinically relevant results presented at patient-level.
Supplementary Table 7. Patient-level overall survival data of all patients who received WGS.

## Sheet: 1A. Baseline chars with sample
Patient characteristics of all patients who underwent tissue sampling for WGS
Unique patients (n | %)	935	100
Age in years (mean | range)	60.9	19.7-87.1
Female gender (n | %)	509	54.4
Diagnosis prior to WGS	n	%
Adrenal gland	1	0.1
Anus	1	0.1
Benign tumour	2	0.2
Biliary tract	1	0.1
Bladder	15	1.6
Bone	4	0.4
Brain/CNS	5	0.5
Breast	84	9.0
Cervix	12	1.3
Colorectal	64	6.8
Cancer of Unknown Primary	149	15.9
GIST	5	0.5
Head and neck	13	1.4
Kidney	11	1.2
Lacrimal sac	1	0.1
Liver	1	0.1
Lung (Carcinoid)	29	3.1
Lung (LCNEC)	9	1.0
Lung (NSCLC)	212	22.7
Lung (SCLC)	6	0.6
Melanoma	10	1.1
Mesothelioma	43	4.6
Oesophagus/stomach	23	2.5
Ovary	31	3.3
Pancreas	6	0.6
Pancreas (NEC)	2	0.2
Pancreas (NET)	2	0.2
Penis	7	0.7
Peritoneum	1	0.1
Prostate	39	4.2
Salivary gland	2	0.2
Skin	8	0.9
Skin adnex	1	0.1
Small intestine	3	0.3
Soft tissue	90	9.6
Teratoma*	1	0.1
Testis	2	0.2
Thymus	3	0.3
Thyroid	2	0.2
Urachus	3	0.3
Urothelial tract	18	1.9
Uterus/endometrium	15	1.6
Vagina	1	0.1
Vulva	1	0.1
Total	935	100

## Sheet: 1B. Feasibility and TAT
SampleID	Sex	Age (in years) at WGS result date (or WGS request date if no result)	Diagnosis at WGS request		Sample type	Attempt success	mTCP	Reason for fail or no WGS		Time between WGS request and sampling (in days; samples archived before WGS are presented as negative values)	Turnaround time from materials received at lab to reporting (in working days)
HMF000520B	F	72.0759	Lung (NSCLC)		Histology	PASS	55			51.4034	9
HMF001122B	F	61.283	Soft tissue (Myxoid liposarcoma)		Histology	PASS	85			-72.344	7
HMF003327C	F	72.2648	Lung (NSCLC)		Histology	PASS	49			9.59988	12
HMF003880C	F	61.0421	Lung (NSCLC)		Cytology	PASS	37			0.649532	6
HMF003927B	F	62.7177	Lung (NSCLC)		Histology	PASS	31			7.41614	21
HMF003927C	F	62.6164	Lung (NSCLC)		Histology	PASS (Multiple WGS)	20			247.705	6
HMF004168C	F	59.7443	Lung (NSCLC)		Histology	PASS	15			10.4003	7
HMF004305C	F	74.7125	Lung (NSCLC)		Histology	PASS	38			7.66289	5
HMF004350B	F	70.2196	Lung (NSCLC)		Histology	PASS	73			14.545	7
HMF004499B	F	43.0703	Colorectal (Colon)		Histology	PASS	40			-957.549	6
HMF004533B	F	57.1925	Lung (NSCLC)		Histology	PASS	43			0.639508	3
HMF004606B	F	49.5428	Lung (Carcinoid; atypical carcinoid)		Histology	PASS	86			8.46906	9
HMF004679B	F	24.6605	Lung (NSCLC)		Cytology	PASS	84			0.67516	7
HMF004709B	M	56.3492	Lung (NSCLC)		Histology	PASS	44			8.43524	8
HMF004844B	F	69.4803	Lung (NSCLC)		Histology	PASS	40			2.59533	13
HMF004845B	F	59.9222	Lung (NSCLC)		Histology	PASS	23			3.50634	4
HMF004900B	F	46.0902	Lung (NSCLC)		Histology	PASS	36			7.48086	4
HMF004904B	M	50.3313	Lung (Carcinoid; atypical carcinoid)		Histology	PASS	94			14.391	3
HMF004908B	F	66.1647	Lung (NSCLC)		Histology	PASS	40			15.424	7
HMF004947B	F	67.1558	Lung (NSCLC)		Histology	PASS	25			19.3935	8
HMF005122B	M	65.2968	Lung (NSCLC)		Histology	PASS	41			10.4214	5
HMF005169B	F	79.252	Lung (NSCLC)		Histology	PASS	70			9.51687	11
HMF005181A	M	79.0056	Lung (NSCLC)		Histology	PASS	18			1.39702	6
HMF005181B	M	78.97	Lung (NSCLC)		Histology	PASS (Multiple WGS)	28			184.542	8
HMF005182A	F	20.8493	Ovary (Embryonal cell carcinoma)		Histology	PASS	81			0.64159	5
HMF005183A	M	80.4403	Soft tissue (Spindle cell sarcoma)		Histology	PASS	19			8.50634
HMF005185A	F	68.0347	CUP		Histology	PASS	59			5.4846	6
HMF005186A	M	28.0172	Colorectal (Colon; signet cell)		Histology	PASS	41			3.43431	22
HMF005187A	F	50.6462	CUP		Histology	PASS	77			2.37659	7
HMF005187B	F	50.6051	Colorectal (Colon)		Histology	PASS (Multiple WGS)	98			140.383	6
HMF005191A	M	24.5811	Lung (Carcinoid; atypical carcinoid)		Histology	PASS	65			7.47869	8
HMF005192A	M	77.4368	Lung (NSCLC)		Histology	PASS	67			9.52955	3
HMF005193A	F	70.7343	Lung (Carcinoid; atypical carcinoid)		Histology	PASS	66			17.6144	10
HMF005194A	M	74.5948	Lung (NSCLC)		Histology	PASS	51			11.4752	4
HMF005195A	F	71.6159	CUP		Histology	PASS	78			8.49982	7
HMF005196A	F	49.0034	Lung (NSCLC)		Histology	PASS	67			11.3847	7
HMF005197A	F	68.7794	CUP		Histology	PASS	73			1.37577	6
HMF005198A	F	54.2055	Kidney (Sarcomatoid dedifferentiated RCC)		Histology	PASS	19			4.43859	6
HMF005199A	M	24.6714	CUP		Histology	PASS	89			6.48754	5
HMF005200A	M	79.9036	Lung (LCNEC)		Histology	PASS	61			4.51136	5
HMF005201A	M	78.3813	CUP		Histology	PASS	53			0.609527	7
HMF005202A	F	67.4625	Lung (NSCLC)		Histology	PASS	35			10.4773	7
HMF005203A	M	73.3874	Lung (LCNEC)		Histology	PASS	21			1.43079	5
HMF005204A	F	76.7906	CUP		Histology	PASS	64			7.42559	7
HMF005205A	M	78.0665	Colorectal (Colon)		Histology	PASS	41			7.47343	14
HMF005206A	M	85.1413	Lung (NSCLC)		Histology	PASS (Multiple WGS)	15			3.38168	8
HMF005206B	M	85.3411	Lung (NSCLC)		Histology	PASS	21			65.416	5
HMF005207A	F	76.6181	Uterus/Endometrium		Histology	PASS	74			0.601176	5
HMF005208A	F	51.8016	CUP		Histology	PASS	16			19.3731	8
HMF005209A	F	51.6291	Ovary (High grade serous carcinoma)		Histology	PASS	41			0.683193	5
HMF005210A	M	66.0169	Prostate		Histology	PASS	69			7.50061	5
HMF005211A	F	50.4189	Breast (TNBC)		Histology	PASS	32			0.60776	9
HMF005212A	M	70.978	Mesothelioma		Histology	PASS	65			1.48298	7
HMF005213A	F	53.447	Lung (NSCLC)		Histology	PASS	35			4.61419	6
HMF005264B	M	63.6267	Lung (NSCLC)		Histology	PASS	56			14.421	8
HMF005286B	M	65.7321	Urothelial tract (Urethra)		Histology	PASS	27			1.73243	7
HMF005308B	M	79.0412	Salivary gland		Histology	PASS	48			8.65111	6
HMF005343A	F	69.6966	Lung (NSCLC)		Histology	PASS	15			48.5404	10
HMF005345A	M	52.0726	Kidney (Clear cell RCC)		Histology	PASS	39			6.3741	6
HMF005346A	M	48.8747	Colorectal (Rectum)		Histology	PASS	46			0.607228	5
HMF005348A	F	47.4346	Lung (Carcinoid; atypical carcinoid)		Histology	PASS	19			11.4489
HMF005348B	F	50.0493	Lung (Carcinoid; atypical carcinoid)		Histology	PASS (Multiple WGS)	67			0	7
HMF005349A	F	77.6832	Breast (ER positive, Her2 negative)		Histology	PASS	50			2.37001	4
HMF005350A	M	69.0204	Soft tissue (Solitary fibrous tumour)		Histology	PASS	90			9.39386	4
HMF005351A	F	41.0442	Soft tissue (Liposarcoma)		Histology	PASS	82			3.45757	9
HMF005353A	M	69.2339	Mesothelioma		Histology	PASS	28			13.3877	5
HMF005354A	F	49.1759	Lung (NSCLC)		Histology	PASS	81			10.3871	6
HMF005356A	F	57.9263	Colorectal (Colon)		Histology	PASS	89			8.53379	5
HMF005357A	F	60.9763	Melanoma		Histology	PASS	17			4.39787	5
HMF005358A	F	64.1332	Lung (NSCLC)		Histology	PASS	15			8.41261	7
HMF005359A	F	71.9965	Soft tissue (High grade undifferentiated spindle cell/pleomorphic sarcoma)		Histology	PASS	62			14.4918	5
HMF005360A	M	55.8838	Head and neck (Nasopharynx)		Histology	PASS	62			1.64948	8
HMF005361A	M	52.6092	Salivary gland (Acinary cell)		Histology	PASS	77			10.3822	5
HMF005362A	F	34.8209	GIST		Histology	PASS	58			8.38923	6
HMF005363A	M	73.9459	Mesothelioma		Histology	PASS	41			8.49179	5
HMF005365A	F	49.4059	Lung (NSCLC)		Histology	PASS	64			4.37592	8
HMF005366A	M	54.5778	Mesothelioma		Histology	PASS	59			8.40631	5
HMF005367A	F	73.6666	Uterus/Endometrium		Histology	PASS	88			0.627536	7
HMF005368A	M	59.2898	Lung (NSCLC)		Histology	PASS	19			21.4139	5
HMF005369A	F	55.9221	Vagina (SCC)		Histology	PASS	58			0.504815	6
HMF005372A	M	62.5397	Thyroid (Mixed papillary/anaplastic carcinoma)		Histology	PASS	16			0.6105	5
HMF005373A	M	38.9716	Colorectal (Rectum)		Histology	PASS	34			-62.469	5
HMF005374A	F	42.5364	CUP		Histology	PASS	46			11.3977	5
HMF005375A	F	65.6774	GIST		Histology	PASS	100			-385.383	6
HMF005376A	M	74.9151	CUP		Histology	PASS	49			7.51758	5
HMF005377A	F	77.0699	Lung (NSCLC)		Histology	PASS	27			13.3879	5
HMF005378A	F	52.1411	CUP		Histology	PASS	67			5.48483	5
HMF005379A	M	57.0611	Small intestine (Jejunum)		Histology	PASS	54			24.4375	6
HMF005381A	M	69.5159	Mesothelioma		Histology	PASS	42			12.4848	4
HMF005382A	M	60.029	Bladder (UCC)		Histology	PASS	34			12.5147	7
HMF005383A	M	61.2145	Prostate		Histology	PASS	61			14.3948	4
HMF005384A	F	64.919	Lung (NSCLC)		Histology	PASS	42			11.4868	4
HMF005386A	M	73.1382	Lung (NSCLC)		Histology	PASS	49			14.6386	7
HMF005387A	M	64.8149	Lung (NSCLC; sarcomatoid carcinoma)		Histology	PASS	35			10.3777	5
HMF005388A	M	68.2757	Urothelial tract (Urethra; adenocarcinoma)		Histology	PASS	79			6.65713	10
HMF005389A	F	65.8416	Lung (NSCLC)		Histology	PASS (Multiple WGS)	17			9.48467	7
HMF005389B	F	65.9238	Lung (NSCLC)		Histology	PASS	47			-272.573	5
HMF005390A	M	69.62	CUP		Histology	PASS	65			14.4403	7
HMF005391A	F	33.441	CUP		Histology	PASS	48			14.402	6
HMF005392A	M	40.0531	Lung (NSCLC)		Histology	PASS	69			6.60871	4
HMF005393A	F	68.0429	Lung (NSCLC)		Histology	PASS	39			7.48886	4
HMF005394A	M	50.8789	Brain/central nervous system (Olfactory neuroblastoma)		Histology	PASS	64			-24.3548	6
HMF005395A	M	82.8578	Lung (NSCLC)		Histology	PASS	19			13.7119	5
HMF005396A	F	44.7404	Soft tissue (Small blue round cell tumour)		Histology	PASS	98			-5.46853	6
HMF005397A	M	56.0919	Oesophagus/Stomach (Stomach)		Histology	PASS	16			-1240	5
HMF005398A	M	80.1856	Lung (Carcinoid; atypical carcinoid)		Histology	PASS	59			10.4777	5
HMF005399A	M	75.9829	Lung (NSCLC)		Histology	PASS	38			1.41581	6
HMF005400A	F	54.8489	Uterus/Endometrium (Carcinosarcoma)		Histology	PASS	60			9.58527	8
HMF005401A	F	71.5885	Lung (NSCLC)		Histology	PASS	17			8.39069	5
HMF005402A	M	67.6076	Prostate		Histology	PASS	44			23.4588	5
HMF005404A	F	37.5698	Lung (NSCLC)		Histology	PASS	31			11.576	6
HMF005405A	F	70.2716	Colorectal (Colon)		Histology	PASS	15			-2.56479	4
HMF005406A	M	64.4754	Lung (NSCLC)		Histology	PASS	32			6.37764	4
HMF005407A	M	70.9424	Soft tissue (Sarcoma NOS)		Histology	PASS	19			10.5628	6
HMF005408A	M	72.0814	Soft tissue (PEComa)		Histology	PASS	66			15.5309	5
HMF005409A	M	71.5475	Colorectal (Colon)		Histology	PASS	16			13.6797	6
HMF005410A	F	65.7431	Lung (NSCLC)		Histology	PASS	53			9.69267	5
HMF005411A	M	62.8162	CUP		Histology	PASS	25			2.70559	11
HMF005412A	F	74.5455	Lung (NSCLC)		Cytology	PASS	15			-1.36602	10
HMF005413A	M	52.9296	Lung (NSCLC)		Histology	PASS	70			10.3826	4
HMF005414A	F	69.8281	Lung (NSCLC)		Histology	PASS	69			6.36999	4
HMF005415A	F	73.7734	Lung (NSCLC)		Histology	PASS	52			2.48398	5
HMF005416A	M	71.6187	Lung (NSCLC)		Histology	PASS	62			3.63376	11
HMF005418A	M	43.533	Oesophagus/Stomach (GEJ; adenocarcinoma)		Histology	PASS	75			-12.5149	6
HMF005419A	F	72.6344	Colorectal (Colon)		Histology	PASS	53			18.4977	4
HMF005420A	F	52.048	Breast (ER positive, Her2 negative)		Histology	PASS	85			-96.5716	4
HMF005421A	M	33.2165	Pancreas (Neuro-endocrine; NET)		Histology	PASS	74			28.452	4
HMF005422A	F	79.471	Lung (NSCLC)		Histology	PASS	43			10.4592	6
HMF005423A	M	46.8623	Oesophagus/Stomach (Stomach; adenocarcinoma/sarcomatoid carcinoma)		Histology	PASS	95			-16.437	10
HMF005425A	F	55.7661	Lung (NSCLC)		Histology	PASS	23			12.4224	5
HMF005426A	F	61.4308	Ovary (Low grade serous carcinoma)		Histology	PASS	73			9.48354	10
HMF005427A	M	77.089	Soft tissue (Epidemic Kaposisarcoma)		Histology	PASS	16			2.61733	9
HMF005428A	F	55.5416	Breast (TNBC)		Histology	PASS	91			8.36709	6
HMF005429A	F	64.7355	Lung (Carcinoid; atypical carcinoid)		Histology	PASS	78			8.52984	9
HMF005430A	M	67.2654	CUP		Histology	PASS	49			2.59765	6
HMF005431A	F	65.0476	CUP		Histology	PASS	22			19.5274	4
HMF005433A	F	50.6571	Lung (NSCLC)		Cytology	PASS	35			1.51147	6
HMF005434A	F	27.7872	Ovary (Low grade serous carcinoma)		Histology	PASS	24			14.4175	10
HMF005435A	M	69.0614	Melanoma		Histology	PASS	59			2.48164	9
HMF005436A	F	52.3929	Mesothelioma		Histology	PASS	54			11.3913	3
HMF005437A	F	60.0099	Lung (NSCLC)		Histology	PASS	43			9.3982	10
HMF005438A	F	70.4605	Lung (NSCLC)		Histology	PASS	23			4.51854	9
HMF005439A	M	74.77	Lung (NSCLC)		Histology	PASS	17			10.466	8
HMF005440A	M	65.9375	Colorectal (Rectum)		Histology	PASS	42			11.5165	6
HMF005441A	F	32.9756	Lung (NSCLC)		Histology	PASS	21			16.3667	6
HMF005442A	M	61.8826	Oesophagus/Stomach (GEJ; adenocarcinoma)		Histology	PASS	62			4.62067	9
HMF005443A	M	66.4823	CUP		Histology	PASS	17			16.3852	7
HMF005445A	M	68.544	Mesothelioma		Histology	PASS	20			4.46918	8
HMF005446A	F	51.5634	GIST (Quadruple wildtype)		Histology	PASS	96			-1	9
HMF005447A	M	78.9262	CUP		Histology	PASS	38			6.67255	5
HMF005448A	M	78.5538	Mesothelioma		Histology	PASS	15			0.648222	5
HMF005449A	M	62.6574	Mesothelioma		Histology	PASS	68			0.529502	8
HMF005450A	M	56.404	Prostate		Histology	PASS	58			9.50863	6
HMF005451A	F	27.5928	Lung (Carcinoid; atypical carcinoid)		Histology	PASS	52			7.65016	8
HMF005452A	F	69.3681	Soft tissue (High grade pleomorphic sarcoma)		Histology	PASS	71			-118.538	6
HMF005453A	M	71.0191	Mesothelioma		Histology	PASS	60			6.50974	6
HMF005454A	F	73.9185	Breast (ER positive, Her2 positive)		Histology	PASS	24			5.4742	8
HMF005455A	F	66.726	Breast (ER positive, Her2 negative)		Histology	PASS	84			1.59921	8
HMF005456A	F	35.5383	Breast (ER positive, Her2 negative)		Histology	PASS	49			-20.312	6
HMF005457A	M	43.7521	Oesophagus/Stomach (Stomach)		Histology	PASS	17			15.5925	8
HMF005458A	M	59.1063	Bone (Osteosarcoma)		Histology	PASS	80			-6.31662	6
HMF005459A	M	65.1353	Mesothelioma		Histology	PASS	73			12.4877	6
HMF005460A	F	51.484	Lung (NSCLC)		Cytology	PASS	15			0.668145	7
HMF005461A	F	62.4849	Lung (NSCLC)		Histology	PASS	65			6.39836	7
HMF005462A	F	47.8644	CUP		Histology	PASS	45			3.52503	8
HMF005463A	M	78.3759	Lung (NSCLC)		Histology	PASS	24			16.3865	9
HMF005464A	M	45.0635	CUP		Histology	PASS	82			33.3751	3
HMF005465A	M	65.4173	Mesothelioma		Histology	PASS	33			8.44791	10
HMF005466A	M	75.4216	Mesothelioma		Histology	PASS	33			9.48204	8
HMF005467A	F	48.9788	Soft tissue (Clear cell sarcoma)		Histology	PASS	95			0.628964	8
HMF005468A	M	70.2689	CUP		Histology	PASS	62			15.5099	9
HMF005469A	F	48.2806	Colorectal (Rectum)		Histology	PASS	58			-50.3959	7
HMF005470A	F	49.3456	CUP		Histology	PASS	17			13.4683	7
HMF005471A	F	54.0248	Lung (NSCLC)		Histology	PASS	50			13.4351	9
HMF005472A	M	76.0349	CUP		Histology	PASS	15			-13.5775	5
HMF005473A	F	60.9298	Lung (NSCLC)		Histology	PASS	48			13.6462	7
HMF005474A	F	57.8661	CUP		Histology	PASS	67			0.577741	5
HMF005475A	M	38.8731	Bladder (UCC)		Histology	PASS	64			-5.38794	10
HMF005476A	M	68.4646	Prostate		Histology	PASS	37			15.504	9
HMF005477A	F	45.6905	Lung (NSCLC)		Histology	PASS	20			39.3918	6
HMF005478A	F	75.063	Ovary (High grade serous carcinoma)		Histology	PASS	36			0.389283	7
HMF005479A	M	65.0531	CUP		Histology	PASS	70			10.5098	5
HMF005479B	M	64.9984	CUP		Histology	PASS (Multiple WGS)	31			107.605	8
HMF005480A	M	47.1224	Colorectal (Rectum)		Histology	PASS	34			7.65463	8
HMF005481A	M	50.7748	CUP		Histology	PASS	59			8.52078	4
HMF005482A	F	44.2367	Thymus		Histology	PASS	24			42.4821	7
HMF005483A	M	56.6532	Prostate		Histology	PASS	72			7.51336	7
HMF005485A	M	65.5268	Lung (NSCLC)		Histology	PASS	47			29.4203	8
HMF005486A	F	63.0818	Melanoma		Histology	PASS	62			16.491	8
HMF005487A	M	78.7126	CUP		Histology	PASS	15			11.419	7
HMF005489A	M	59.0187	Thymus		Histology	PASS	17			6.45408	8
HMF005491A	M	76.3142	Prostate		Histology	PASS	64			8.52324	5
HMF005493A	F	74.1704	Ovary		Histology	PASS	28			-3.3433	7
HMF005494A	M	63.7909	Lung (NSCLC)		Cytology	PASS	62			11.5983	7
HMF005495A	F	77.1493	Lung (LCNEC)		Histology	PASS	46			20.5214	6
HMF005496A	M	83.0851	Prostate		Histology	PASS	84			13.4969	6
HMF005497A	M	72.9958	Lung (Carcinoid; atypical carcinoid)		Histology	PASS	77			21.5007	6
HMF005498A	F	69.0341	Colorectal (Colon)		Histology	PASS	74			12.4007	8
HMF005499A	F	78.2855	Lung (NSCLC)		Histology	PASS	57			-7.55335	6
HMF005501A	M	72.7522	Mesothelioma		Histology	PASS	46			0.463817	5
HMF005502A	F	60.8422	Lung (Carcinoid; typical carcinoid)		Histology	PASS	79			12.4455	4
HMF005503A	F	52.0288	Lung (NSCLC)		Cytology	PASS	54			32.4706	7
HMF005504A	F	75.6927	Lung (NSCLC)		Histology	PASS	67			7.6843	5
HMF005506A	M	65.7075	Lung (NSCLC)		Histology	PASS	47			8.38779	4
HMF005507A	F	57.2719	Breast (ER positive, Her2 negative)		Histology	PASS	32			43.4004	6
HMF005508A	F	68.2401	Ovary (High grade serous carcinoma)		Histology	PASS	35			0.445736	5
HMF005510A	F	72.6673	CUP		Histology	PASS	62			9.43286	6
HMF005511A	F	67.279	CUP		Histology	PASS	40			6.39483	6
HMF005512A	M	58.8353	Prostate		Histology	PASS	29			8.4115	5
HMF005513A	F	48.2149	Breast (TNBC)		Histology	PASS	24			9.45008	6
HMF005514A	F	38.9662	Lung (SCLC)		Histology	PASS	82			0.642728	6
HMF005515A	M	57.1624	CUP		Histology	PASS	18			8.60081	7
HMF005516A	F	61.4774	CUP		Histology	PASS	20			7.37757	4
HMF005518A	F	72.4702	Lung (NSCLC)		Histology	PASS	40			11.4846	8
HMF005519A	M	62.9477	CUP		Histology	PASS	33			9.40557	8
HMF005520A	F	50.0904	Melanoma		Histology	PASS	24			13.3971	5
HMF005522A	F	70.5974	Uterus/Endometrium		Histology	PASS	50			-1	8
HMF005523A	M	77.9515	Lung (NSCLC)		Histology	PASS	16			15.3972	5
HMF005524A	M	78.0418	Mesothelioma		Histology	PASS	58			3.50077	6
HMF005525A	M	22.388	Soft tissue (Alveolar soft part sarcoma)		Histology	PASS	34			2.63699	6
HMF005527A	M	73.2231	Lung (LCNEC)		Histology	PASS	57			14.4974	5
HMF005528A	F	71.9034	Lung (NSCLC)		Histology	PASS	57			18.4748	6
HMF005529A	F	62.5917	Lung (NSCLC)		Histology	PASS	34			3.4322	9
HMF005530A	M	48.2067	CUP		Histology	PASS	51			13.4293	5
HMF005531A	M	74.321	Prostate		Histology	PASS	60			14.4856	9
HMF005532A	F	70.9013	Lung (NSCLC)		Histology	PASS	48			12.5292	5
HMF005533A	F	54.6928	Breast (ER positive, Her2 negative)		Histology	PASS	36			14.541	7
HMF005534A	F	54.4875	CUP		Histology	PASS	16			0.615843	9
HMF005535A	F	68.6343	CUP		Histology	PASS	78			8.58032	7
HMF005536A	F	75.0438	Lung (NSCLC)		Histology	PASS	35			10.6987	5
HMF005537A	F	75.9336	Mesothelioma		Histology	PASS	18			13.5133	4
HMF005538A	M	60.489	Lung (NSCLC)		Histology	PASS	76			16.394	10
HMF005539A	F	62.1646	Lung (NSCLC)		Histology	PASS	35			8.63309	9
HMF005540A	F	73.8282	Lung (NSCLC)		Histology	PASS	16			-3.48966	5
HMF005541A	M	77.7708	Lung (NSCLC)		Histology	PASS	31			16.4637	10
HMF005541B	M	77.6914	Lung (NSCLC)		Histology	PASS (Multiple WGS)	18			-525.43	5
HMF005542A	M	55.0022	Lung (NSCLC)		Histology	PASS	27			-43.6133	7
HMF005543A	F	32.2829	Head and neck (SCC)		Histology	PASS	47			1.43714	7
HMF005544A	M	51.7495	Urothelial tract		Histology	PASS	29			14.443	6
HMF005545A	M	71.5557	CUP		Histology	PASS	22			22.5012	5
HMF005546A	M	67.2873	Urothelial tract (UCC)		Histology	PASS	24			9.38503	4
HMF005547A	F	63.1256	Lung (Carcinoid; typical carcinoid)		Histology	PASS	76			50.4723	4
HMF005548A	F	65.42	Bladder (UCC)		Histology	PASS	82			13.4157	4
HMF005549A	M	52.2752	Mesothelioma		Histology	PASS	44			20.4853	6
HMF005550A	F	82.8715	Lung (NSCLC)		Histology	PASS	34			9.48358	10
HMF005551A	M	46.8048	Colorectal (Sigmoid)		Histology	PASS	65			-25.4502	6
HMF005552A	M	57.8332	Lung (NSCLC)		Histology	PASS	32			0.616492	9
HMF005553A	M	73.2559	Colorectal (Colon)		Histology	PASS	71			-344.375	10
HMF005554A	F	56.5354	Breast (TNBC)		Histology	PASS	16			5.4732	9
HMF005555A	M	63.3447	Mesothelioma		Histology	PASS	55			10.5317	5
HMF005556A	F	45.2579	Breast (ER positive, Her2 negative)		Histology	PASS	36			9.40896	11
HMF005557A	M	79.5148	Prostate		Histology	PASS	81			15.4032	10
HMF005558A	M	76.2868	Prostate		Histology	PASS	94			18.5059	10
HMF005559A	M	76.5661	Mesothelioma		Histology	PASS	54			5.49207	10
HMF005561A	M	30.3526	Lung (NSCLC)		Histology	PASS	15			-22.2956	8
HMF005562A	F	60.1002	Breast (TNBC)		Histology	PASS	48			9.41202	6
HMF005563A	F	63.9935	Ovary (Extraovarial carcinoma)		Histology	PASS	18			3.60996	6
HMF005564A	M	49.9863	Lung (NSCLC)		Histology	PASS	54			5.38202	6
HMF005566B	F	48.9897	Oesophagus/Stomach (Stomach; mixed type)		Histology	PASS	27			282.422	6
HMF005567A	M	73.4996	Mesothelioma		Histology	PASS	23			11.4262	5
HMF005568A	M	59.1721	Lung (NSCLC)		Histology	PASS	33			8.42521	5
HMF005569A	M	59.1611	Bladder (UCC)		Histology	PASS	53			1.41135	5
HMF005570A	F	48.6885	Breast (TNBC)		Histology	PASS	88			3.41878	5
HMF005572A	M	82.1706	Lung (NSCLC)		Histology	PASS	55			0.490678	6
HMF005573A	F	70.748	CUP		Histology	PASS	50			23.7046	5
HMF005574A	F	57.5183	Ovary (Transitional cell/high grade serous carcinoma)		Histology	PASS	91			132.756	4
HMF005575A	F	50.9966	Soft tissue (Leiomyosarcoma)		Histology	PASS	87			-1099.36	7
HMF005576A	F	51.7413	Mesothelioma		Histology	PASS	82			7.43371	8
HMF005577A	M	70.926	Oesophagus/Stomach (Oesophagus)		Histology	PASS	79			0.58765	6
HMF005579A	M	71.9664	Lung (NSCLC)		Histology	PASS	20			10.455	4
HMF005580A	M	64.7109	Lung (NSCLC)		Histology	PASS	45			2.45867	7
HMF005581A	F	72.4373	Lung (NSCLC)		Histology	PASS	42			0.685777	7
HMF005583A	F	81.8202	CUP		Histology	PASS	81			-4.37082	6
HMF005585A	M	69.2257	CUP		Histology	PASS	32			9.57561	6
HMF005586A	M	62.8162	Colorectal (Colorectal; Sigmoid)		Histology	PASS	74			-154.57	7
HMF005587A	F	69.2339	Lung (SCLC)		Histology	PASS	85			6.40149	7
HMF005588A	F	76.2184	Lung (NSCLC)		Histology	PASS	26			14.3976	6
HMF005589A	M	39.845	Oesophagus/Stomach (GEJ)		Histology	PASS	15			9.68946	8
HMF005590A	F	41.1127	Breast (TNBC)		Histology	PASS	44			-80.3063	7
HMF005593A	F	56.7901	Uterus/Endometrium		Histology	PASS	61			7.52128	6
HMF005594A	M	54.4847	Soft tissue (Epithelioid sarcoma)		Histology	PASS	41			-4.36342	6
HMF005595A	M	69.0122	Lung (NSCLC)		Histology	PASS	29			-7.55211	5
HMF005596A	F	62.2741	Lung (Carcinoid; atypical carcinoid)		Histology	PASS	90			8.48893	4
HMF005597A	M	54.6599	Colorectal (Colon)		Histology	PASS	51			-13.4309	4
HMF005598A	M	61.8361	Prostate		Histology	PASS	52			12.3908	5
HMF005599A	M	51.3827	Lung (NSCLC)		Histology	PASS	81			5.45644	6
HMF005600A	F	41.0716	Cervix		Histology	PASS	78			1.40994	6
HMF005601A	M	78.8304	Mesothelioma		Histology	PASS	71			10.4709	5
HMF005602A	F	47.7905	Breast (ER positive, Her2 negative)		Histology	PASS	75			11.4964	7
HMF005603A	F	64.5904	Uterus/Endometrium		Histology	PASS	79			-1012.56	7
HMF005604A	F	49.8768	Breast (ER positive, Her2 negative)		Histology	PASS	46			42.4157	6
HMF005605A	M	73.7241	Small intestine (Duodenum)		Histology	PASS	36			8.52477	6
HMF005606A	F	64.5137	Breast (TNBC)		Histology	PASS	89			14.4146	7
HMF005607A	M	51.9001	Colorectal (Colorectal; Sigmoid)		Histology	PASS	59			-196.336	9
HMF005608A	F	29.8598	Cervix		Histology	PASS	26			10.6512	4
HMF005610A	F	61.0612	Lung (NSCLC)		Histology	PASS	32			0.378185	5
HMF005611A	F	47.4975	Breast (TNBC)		Histology	PASS	50			0.518816	6
HMF005612B	F	56.9735	CUP		Histology	PASS	20			298.476	6
HMF005613A	F	54.9146	Lung (Carcinoid; atypical carcinoid)		Histology	PASS	80			7.48709	5
HMF005614A	F	57.5731	Breast (ER positive, Her2 negative)		Histology	PASS	41			2.37961	5
HMF005616A	F	73.8364	Lung (Carcinoid; atypical carcinoid)		Histology	PASS	42			7.65928	6
HMF005617A	M	38.9798	Oesophagus/Stomach (Stomach)		Histology	PASS	15			0.648658	9
HMF005618A	M	77.3929	Urothelial tract		Histology	PASS	52			7.51044	6
HMF005669A	F	61.4582	Colorectal (Colon)		Histology	PASS	38			7.56395	5
HMF005670A	F	27.2287	Soft tissue (Spindle cell sarcoma)		Histology	PASS	15			13.4307	9
HMF005671A	M	76.7824	Sarcoma (Small blue round cell tumour)		Histology	PASS	90			-6	6
HMF005672A	F	42.7856	Breast (ER positive, Her2 negative)		Histology	PASS	79			14.5073	6
HMF005673A	F	50.3943	Breast (TNBC)		Histology	PASS	68			0.616354	6
HMF005674A	F	61.1434	Lung (NSCLC)		Histology	PASS	29			17.5615	9
HMF005675A	F	65.0668	Uterus/Endometrium		Histology	PASS	75			0.683168	3
HMF005676A	F	41.1866	Ovary (Low grade serous carcinoma)		Histology	PASS	36			8.40601	9
HMF005677A	F	77.5162	Pancreas		Histology	PASS	64			-16.5731	7
HMF005678A	M	64.7793	CUP		Histology	PASS	38			7.3927	6
HMF005679A	F	45.5235	Breast (ER positive, Her2 positive)		Histology	PASS	69			9	6
HMF005680A	F	71.1012	Lung (NSCLC)		Histology	PASS	18			10.7094	6
HMF005681A	F	37.9942	Soft tissue (Leiomyosarcoma)		Histology	PASS	84			3.39108	7
HMF005682A	F	66.4221	Lung (NSCLC)		Histology	PASS	30			3.6608	8
HMF005683A	M	56.7873	CUP		Histology	PASS	29			14.5335	6
HMF005684A	M	82.5841	Head and neck (Oropharynx)		Histology	PASS	79			1.39454	6
HMF005685A	M	43.7247	Oesophagus/Stomach (GEJ; signet ring)		Histology	PASS	34			7.37295	6
HMF005687A	F	56.9187	Ovary		Histology	PASS	77			6.67827	3
HMF005688A	M	60.0674	Brain/central nervous system (Glioblastoma Multiforme)		Histology	PASS	49			0.456265	6
HMF005690A	M	83.4	Mesothelioma		Histology	PASS	23			10.5231	7
HMF005691A	M	87.0879	CUP		Histology	PASS	16			3.41093	8
HMF005692A	F	76.0322	Lung (NSCLC)		Histology	PASS	24			14.4783	5
HMF005693A	F	67.1942	CUP		Histology	PASS	83			-1	7
HMF005694A	M	51.9521	Lung (NSCLC)		Histology	PASS	21			11.3861	4
HMF005695A	M	73.4969	Prostate		Histology	PASS	43			16.4815	10
HMF005696A	F	49.8083	Breast (TNBC)		Histology	PASS	84			20.3802	5
HMF005697A	F	59.9003	Lung (NSCLC)		Histology	PASS	60			11.4112
HMF005697B	F	59.8428	Lung (NSCLC)		Cytology	PASS (Multiple WGS)	16			185.399	6
HMF005698A	F	75.3997	Lung (NSCLC)		Histology	PASS	35			6.39697	7
HMF005699A	F	70.4003	Soft tissue (Angiosarcoma)		Histology	PASS	57			-30.3747	7
HMF005700A	M	58.5396	Pancreas (Neuro-endocrine; NEC)		Histology	PASS	88			9.47509	6
HMF005701A	F	25.0712	Soft tissue (Rhabdomyosarcoma)		Histology	PASS	93			1.38204	5
HMF005703A	M	50.5887	Colorectal (Colon)		Histology	PASS	75			13.465
HMF005704A	M	63.6924	Soft tissue (Angiosarcoma)		Histology	PASS	73			13.6572	6
HMF005705A	F	22.336	Soft tissue (Rhabdomyosarcoma)		Histology	PASS	76			-16.5064	9
HMF005706A	M	53.1678	Brain/central nervous system (Glioblastoma Multiforme)		Histology	PASS	37			-1	9
HMF005707A	F	53.3047	Lung (NSCLC)		Histology	PASS	26			1.49119	7
HMF005708A	M	60.3904	Mesothelioma		Histology	PASS	41			42.4654	6
HMF005709A	F	59.684	Breast (ER positive, Her2 negative)		Histology	PASS	78			8.45694	20
HMF005710A	M	80.1747	Mesothelioma		Histology	PASS	89			10.3958	7
HMF005710B	M	80.1172	Mesothelioma		Histology	PASS (Multiple WGS)	62			64.4417	8
HMF005711A	M	70.173	Prostate		Histology	PASS	26			9.44586	12
HMF005712A	F	67.3311	Lung (NSCLC)		Cytology	PASS	24			0.674943	7
HMF005713A	F	50.6379	Lung (NSCLC)		Cytology	PASS	51			1.42846
HMF005714A	F	53.688	Ovary		Histology	PASS	81			5.48132	8
HMF005715A	M	69.609	Soft tissue (Liposarcoma)		Histology	PASS	72			-17.3551	6
HMF005716A	M	74.1293	Urothelial tract (UCC)		Histology	PASS	20			6.51979	11
HMF005717A	F	34.8237	Breast (ER positive, Her2 negative)		Histology	PASS	84			16.4308	5
HMF005718A	M	67.5966	Mesothelioma		Histology	PASS	42			11.3926	3
HMF005719A	M	67.9279	Soft tissue (Liposarcoma)		Histology	PASS	100			-2633	3
HMF005720A	M	71.3367	Soft tissue (Leiomyosarcoma)		Histology	PASS	88			-1139.5	10
HMF005721A	F	56.9489	Breast (ER positive, Her2 negative)		Histology	PASS	79			2.50052	6
HMF005722A	F	32.7784	Cervix (SCC)		Histology	PASS	66			6.40508	7
HMF005723A	F	65.0476	Pancreas		Histology	PASS	35			11.3957	5
HMF005724A	F	75.1971	Colorectal (Colon)		Histology	PASS	31			4.45102	5
HMF005725A	M	76.9932	CUP		Histology	PASS	20			6.42184	7
HMF005726A	M	71.3613	Lung (Carcinoid; atypical carcinoid)		Histology	PASS	24			8.43548	6
HMF005727A	F	54.4628	CUP		Histology	PASS	35			7.5952	11
HMF005728A	F	36.0503	Colorectal (Colon)		Histology	PASS	72			-5.37339	5
HMF005729A	M	59.2569	Lung (NSCLC)		Histology	PASS	15			8.40016	3
HMF005730A	F	63.4761	CUP		Histology	PASS	33			-4.47983	7
HMF005755A	M	77.0863	Prostate		Histology	PASS	64			10.4994	6
HMF005756A	M	61.9812	Oesophagus/Stomach (GEJ)		Histology	PASS	62			20.6591	6
HMF005757A	F	74.9398	Ovary		Histology	PASS	92			-11.5561	6
HMF005758A	M	55.7633	Prostate		Histology	PASS	61			13.4505	7
HMF005759A	M	75.3012	Prostate		Histology	PASS	75			3.43029	5
HMF005760A	F	66.9642	CUP		Cytology	PASS	17			0.597653	7
HMF005761A	M	73.7652	Mesothelioma		Histology	PASS	23			-16.4691	5
HMF005762A	F	56.2781	Brain/central nervous system (Glioblastoma Multiforme)		Histology	PASS	22			-34.4495	7
HMF005763A	M	69.0067	Lung (NSCLC)		Histology	PASS	22			29.4313	4
HMF005764A	M	61.5349	Lung (NSCLC)		Histology	PASS	43			8.44557	6
HMF005765A	M	82.9728	CUP		Histology	PASS	16			0.623862	6
HMF005766A	M	36.5896	Mesothelioma		Histology	PASS	26			5.3827	4
HMF005767A	M	80.1117	Skin (SCC)		Histology	PASS	26			1.45989	3
HMF005768A	F	46.4544	Ovary (Low grade serous carcinoma)		Histology	PASS	24			5.68631	8
HMF005769A	F	29.2	Uterus/Endometrium		Histology	PASS	75			28.4646	3
HMF005770A	M	67.8294	Soft tissue (Liposarcoma)		Histology	PASS	19			-4.45379	10
HMF005771A	M	45.4468	CUP		Histology	PASS	32			5.49379	3
HMF005772A	M	46.8322	CUP		Histology	PASS	29			-10.5892	9
HMF005773A	M	31.8667	Soft tissue (Synoviosarcoma)		Histology	PASS	83			2.53534	5
HMF005774A	M	57.2582	Soft tissue (Liposarcoma)		Histology	PASS	90			0.466912	7
HMF005775A	F	40.6664	Breast (ER positive, Her2 negative)		Histology	PASS	61			7.43173	6
HMF005776A	F	54.9502	Lung (NSCLC)		Histology	PASS	30			0.504431	8
HMF005777A	F	60.3329	Breast (ER positive, Her2 negative)		Histology	PASS	77			10.7403	6
HMF005778A	M	53.907	CUP		Histology	PASS	39			-6.61014	5
HMF005779A	F	61.2748	Uterus/Endometrium		Histology	PASS	48			9.42251	9
HMF005780A	F	75.1369	Lung (NSCLC)		Histology	PASS	66			8.47939	7
HMF005781A	M	76.5688	Soft tissue (Sarcoma NOS)		Histology	PASS	35			-13.5053	7
HMF005782A	M	71.7692	Lung (NSCLC)		Histology	PASS	35			10.4106	5
HMF005783A	M	31.7024	Colorectal (Colorectal; Sigmoid)		Histology	PASS	32			-14.4993	7
HMF005784A	F	67.06	Soft tissue (Leiomyosarcoma)		Histology	PASS	95			19.581	7
HMF005785A	M	73.9103	CUP		Histology	PASS	23			12.4962	6
HMF005786A	F	59.8894	CUP		Histology	PASS	62			1.59648	10
HMF005787A	F	66.8465	Lung (NSCLC)		Histology	PASS	55			21.6117
HMF005787B	F	66.7561	Lung (NSCLC)		Cytology	PASS (Multiple WGS)	58			126.615	7
HMF005788A	F	59.6895	CUP		Histology	PASS	55			8.47147	11
HMF005789A	F	70.2798	Bladder (UCC)		Histology	PASS	38			13.6431	10
HMF005790A	F	72.7905	CUP		Histology	PASS	90			12.4214	8
HMF005791A	F	69.9732	Lung (NSCLC)		Histology	PASS	22			15.3776	7
HMF005792A	M	74.028	Lung (NSCLC)		Cytology	PASS	23			0.715465	10
HMF005794A	M	71.3312	Bladder (UCC)		Histology	PASS	25			13.3824	11
HMF005795A	F	29.7667	Cervix		Histology	PASS	37			0.677722	11
HMF005796A	F	54.0795	Oesophagus/Stomach (Stomach)		Histology	PASS	21			-571.377	8
HMF005797A	F	51.295	Colorectal (Colorectal; Sigmoid)		Histology	PASS	73			3.49484	6
HMF005799A	M	62.2495	Soft tissue (Liposarcoma)		Histology	PASS	59			14.3909	7
HMF005800A	F	54.9639	Colorectal (Rectum)		Histology	PASS	51			12.4185	7
HMF005801A	F	67.5118	Bladder (UCC)		Histology	PASS	61			-8.52839	5
HMF005802A	M	69.442	Prostate		Histology	PASS	84			23.6004	6
HMF005803A	F	52.1575	CUP		Histology	PASS	19			10.415	7
HMF005804A	M	59.9222	Lung (NSCLC)		Histology	PASS	42			14.5954	7
HMF005806A	M	71.7063	Lung (NSCLC)		Histology	PASS	18			25.3967	6
HMF005806B	M	71.8131	CUP		Histology	PASS	54			67.5189	6
HMF005807A	F	33.1864	Ovary (Granulosa cell carcinoma)		Histology	PASS	82			-17.5554	8
HMF005808A	F	44.6939	Breast (TNBC)		Histology	PASS	55			-11.3973	8
HMF005809A	F	64.3029	CUP		Histology	PASS	39			13.4259	7
HMF005810A	F	52.56	Breast (TNBC)		Histology	PASS	95			15.6677	9
HMF005811A	M	59.6895	CUP		Histology	PASS	76			-7.60105	7
HMF005812A	M	58.1645	CUP		Histology	PASS	58			-8.52593	5
HMF005813A	M	67.7719	Lung (NSCLC)		Histology	PASS	38			14.6331	9
HMF005814A	M	71.4544	Lung (NSCLC)		Histology	PASS	44			-30.6071	5
HMF005815A	M	75.4216	Head and neck (Nasopharynx; SCC)		Histology	PASS	15			0.486606	6
HMF005816A	F	52.6147	Breast (ER positive, Her2 negative)		Histology	PASS	72			11.406	7
HMF005817A	M	67.5583	CUP		Histology	PASS	46			1.38582	7
HMF005818A	M	48.82	Soft tissue (Fibromyxoid sarcoma)		Histology	PASS	81			22.5081	6
HMF005819A	F	53.51	Cervix		Histology	PASS	17			0.644827	5
HMF005820A	M	66.6439	Lung (NSCLC)		Histology	PASS	24			2.60398	10
HMF005821A	M	66.099	Prostate		Histology	PASS	61			0.723256	3
HMF005855A	M	76.8892	Penis		Histology	PASS	22			20.3908	11
HMF005857A	F	67.279	Breast (ER positive, Her2 negative)		Histology	PASS	76			-158.484	9
HMF005858A	F	70.1648	Uterus/Endometrium		Histology	PASS	15			28.4843	7
HMF005859A	F	55.3198	Lung (NSCLC)		Histology	PASS	18			14.3897	13
HMF005860A	M	47.5057	Lung (NSCLC)		Histology	PASS	30			19.4002	7
HMF005861A	M	61.2529	CUP		Histology	PASS	64			7.4783	11
HMF005862A	F	52.1274	Breast (ER positive, Her2 positive)		Histology	PASS	64			9.38661	8
HMF005864A	F	71.6296	Breast (TNBC)		Histology	PASS	45			16.4908	4
HMF005865A	M	49.4743	Colorectal (Caecum)		Histology	PASS	33			0.440983	7
HMF005866A	M	69.4502	Urothelial tract (UCC)		Histology	PASS	42			20.6908	8
HMF005867A	F	73.7542	Lung (NSCLC)		Histology	PASS	37			15.4599	6
HMF005868A	M	38.7389	Oesophagus/Stomach (GEJ; intestinal type carcinoma)		Histology	PASS	19			-18.4475	5
HMF005869A	M	81.2835	Urothelial tract (UCC)		Histology	PASS	43			55.5866	10
HMF005870A	F	63.6184	Soft tissue (Leiomyosarcoma)		Histology	PASS	45			-1	8
HMF005871A	F	59.4991	Breast (TNBC)		Histology	PASS	66			-365.56	3
HMF005872A	M	63.5774	Prostate		Histology	PASS	63			23.4222	8
HMF005873A	M	82.7292	Urothelial tract (UCC)		Histology	PASS	48			25.4918	6
HMF005874A	F	37.6383	Breast (ER positive, Her2 negative)		Histology	PASS	38			8.49985	8
HMF005875A	M	38.2406	CUP		Histology	PASS	47			2.69677	9
HMF005876A	M	69.2421	Mesothelioma		Histology	PASS	24			9.4846	9
HMF005877A	M	41.1072	Soft tissue (Epithelioid haemangioendothelioma)		Histology	PASS	43			14.4331	9
HMF005878A	F	34.5362	Cervix		Histology	PASS	35			0.69408	8
HMF005879A	F	71.4544	Soft tissue (Leiomyosarcoma)		Histology	PASS	50			-36.327	7
HMF005880A	F	59.3692	Soft tissue (Leiomyosarcoma)		Histology	PASS	74			0.668716	6
HMF005881A	F	52.7133	Lung (NSCLC)		Histology	PASS	22			-69.5358	5
HMF005882A	M	72.0622	Lung (Carcinoid; atypical carcinoid)		Histology	PASS	88			8.53628	6
HMF005883A	F	70.5481	Lung (NSCLC)		Histology	PASS	45			15.4872	7
HMF005884A	F	66.1702	Bone (Osteosarcoma)		Histology	PASS	82			-132.486	5
HMF005885A	M	68.9738	Anus (SCC)		Histology	PASS	85			20.5142	7
HMF005886A	M	69.5488	CUP		Histology	PASS	85			3.55443	6
HMF005887A	M	74.1677	Head and neck (Pharynx; SCC)		Histology	PASS	65			0.550986	6
HMF005888A	M	48.4175	Soft tissue (High grade spindle cell/pleomorphic sarcoma)		Histology	PASS	65			2.37226	5
HMF005889A	F	60.311	Breast (ER positive, Her2 negative)		Histology	PASS	52			7.61553	7
HMF005890A	M	69.275	Soft tissue (Liposarcoma)		Histology	PASS	81			-287.344	4
HMF005891A	M	59.3664	Colorectal (Rectum)		Histology	PASS	59			20.6483	10
HMF005893A	F	39.333	Breast (ER positive, Her2 negative)		Histology	PASS	17			-8.56859	7
HMF005894A	M	55.0761	Oesophagus/Stomach (Oesophagus)		Histology	PASS	58			2.44658	10
HMF005895A	M	67.9772	Prostate (Sarcomatoid carcinoma)		Histology	PASS	21			0.585706	9
HMF005912A	F	50.909	CUP		Histology	PASS	59			6.68539	6
HMF005913A	M	75.6544	Mesothelioma		Histology	PASS	26			62.4601	3
HMF005914A	F	68.1059	Breast (ER positive, Her2 negative)		Histology	PASS	76			6.5624	9
HMF005916A	F	66.329	Soft tissue (Angiosarcoma)		Histology	PASS	72			-42.5131	7
HMF005917A	M	75.4107	Prostate		Histology	PASS	21			23.6048	4
HMF005918A	M	73.2505	CUP		Histology	PASS	64			3.70351	3
HMF005919A	F	54.2246	Breast (ER positive, Her2 negative)		Histology	PASS	29			10.424	3
HMF005921A	M	77.8858	Kidney (Chromophobic RCC)		Histology	PASS	33			10.5231	11
HMF005922A	F	59.6868	Cervix (SCC)		Histology	PASS	54			2.40678	8
HMF005923A	F	41.8246	Breast (ER positive, Her2 negative)		Histology	PASS	81			-1407.47	9
HMF005926A	M	76.0185	CUP		Histology	PASS	45			6.38579	8
HMF005927A	F	38.6787	Ovary		Histology	PASS	27			7.7034	10
HMF005928A	F	73.4449	Mesothelioma		Histology	PASS	24			14.4783	7
HMF005929A	F	41.3892	Soft tissue (Desmoplastic small round cell tumour)		Histology	PASS	99			1.64041	7
HMF005930A	F	69.0669	Breast (Acinic cell TNBC)		Histology	PASS	86			7.5213	7
HMF005931A	F	58.7203	Ovary (High grade serous carcinoma)		Histology	PASS	49			9.39363	8
HMF005932A	M	74.989	CUP		Histology	PASS	79			-110.356	6
HMF005933A	F	64.7246	Pancreas (Neuro-endocrine; NEC)		Histology	PASS	20			7.51282	7
HMF005934A	F	69.0833	Breast (ER positive, Her2 negative)		Histology	PASS	51			12.497	3
HMF005935A	F	70.967	Breast (TNBC)		Histology	PASS	74			-60.4038	6
HMF005942A	F	60.2179	Soft tissue (Spindle cell sarcoma)		Histology	PASS	76			14.42	9
HMF005943A	F	61.8059	Lung (SCLC)		Histology	PASS	29			-7.52901	6
HMF005944A	F	49.3621	Breast (TNBC)		Histology	PASS	98			-134.555	7
HMF005945A	F	51.2704	Breast (ER positive, Her2 positive)		Histology	PASS	90			16.6335	7
HMF005946A	F	54.8242	Soft tissue (Leiomyosarcoma)		Histology	PASS	66			-20.5118	7
HMF005948A	F	43.6069	CUP		Histology	PASS	65			3.73068	7
HMF005950A	F	55.4731	Soft tissue (Liposarcoma)		Histology	PASS	62			8.42427	6
HMF005951A	F	35.1687	Cervix		Histology	PASS	27			3.50776	5
HMF005952A	M	52.8557	Oesophagus/Stomach (Oesophagus)		Histology	PASS	34			-116.439	6
HMF005953A	F	62.7615	CUP		Histology	PASS	15			6.67626	6
HMF005954A	M	75.9446	Skin adnex (SCC)		Histology	PASS	40			-37.5614	7
HMF005955A	M	71.0108	Lung (NSCLC)		Histology	PASS	31			8.38643	4
HMF005956A	M	33.1015	Kidney (RCC)		Histology	PASS	18			9.38209	3
HMF005957A	F	44.6528	Ovary (High grade papillary serous carcinoma)		Histology	PASS	69			16.4824	3
HMF005963A	M	84.2816	Head and neck (Oropharynx; BCC)		Histology	PASS	47			-76.3599	5
HMF005964A	F	69.9102	CUP		Histology	PASS	95			-17.3462	3
HMF005965A	F	57.4335	Breast (ER positive, Her2 negative)		Histology	PASS	67			19.5225	8
HMF005966A	F	46.4982	Mesothelioma		Histology	PASS	51			-8.35315	6
HMF005967A	F	45.8794	Colorectal (Appendix)		Histology	PASS	74			-297.444	8
HMF005968A	F	66.4768	Urothelial tract (UCC)		Histology	PASS	41			8.43482	4
HMF005969A	F	52.6503	Teratoma (Immature extraovary teratoma)		Histology	PASS	73			-671.466	5
HMF005970A	M	55.0186	Prostate (Neuro-endocrine; NEC)		Histology	PASS	81			8.51084	6
HMF005971A	F	68.9081	Breast (ER positive, Her2 negative)		Histology	PASS	85			16.6493	10
HMF005972A	M	46.0245	Penis		Histology	PASS	57			13.6061	4
HMF005973A	M	51.6345	Soft tissue (Spindle cell sarcoma)		Histology	PASS	78			-13.3757	6
HMF005974A	M	61.9018	CUP		Histology	PASS	78			6.37508	12
HMF005975A	M	46.6707	Colorectal (Caecum; signet ring)		Histology	PASS	15			0.420885	3
HMF005976A	F	74.0198	Lung (NSCLC)		Histology	PASS	51			14.3983	5
HMF005983A	F	61.1543	Breast (ER positive, Her2 negative)		Histology	PASS	37			20.4523	3
HMF005984A	F	35.6095	Breast (TNBC)		Histology	PASS	52			-152.57	7
HMF005985A	F	44.9157	Lung (NSCLC)		Histology	PASS	52			8.49843	4
HMF005986A	M	56.3876	Soft tissue (Spindle cell sarcoma)		Histology	PASS	61			-20.3455	5
HMF005990A	F	61.5239	Breast (ER negative, Her2 positive)		Histology	PASS	43			19.5009	11
HMF005991A	M	27.8912	Lung (NSCLC)		Histology	PASS	58			3.42766	5
HMF005992A	F	66.0497	Lung (NSCLC)		Cytology	PASS	15			0.542862	9
HMF005993A	M	67.0874	CUP		Histology	PASS	66			9.43524	5
HMF005994A	M	64.73	Melanoma		Histology	PASS	75			12.4003
HMF005995A	M	62.8299	Lung (NSCLC)		Histology	PASS	36			4.40377	4
HMF005997A	F	63.2981	CUP		Histology	PASS	32			9.50957	5
HMF005998A	M	66.4139	Prostate		Histology	PASS	54			85.3879	7
HMF005999A	F	49.9398	Ovary (Serous/papillary borderline carcinoma)		Histology	PASS	81			6.41736	8
HMF006000A	M	64.3604	CUP		Histology	PASS	75			15.4272	9
HMF006010A	F	49.0417	Breast (TNBC)		Histology	PASS	52			11.6754	5
HMF006011A	F	74.8001	Lung (NSCLC)		Histology	PASS	52			14.4929	5
HMF006012A	F	66.7369	Breast (TNBC)		Histology	PASS	45			14.4311	7
HMF006013A	F	45.7699	Oesophagus/Stomach (Stomach)		Histology	PASS	17			14.683	7
HMF006014A	F	69.7377	Lung (LCNEC)		Histology	PASS	69			2.4792	7
HMF006015A	F	71.3832	CUP		Histology	PASS	19			0.568344	6
HMF006016A	F	51.9385	Ovary (High grade clear cell carcinoma)		Histology	PASS	41			18.5147	5
HMF006017A	F	46.0957	Colorectal (Colon)		Histology	PASS	51			-5.62038	8
HMF006018A	M	51.2759	Lung (Carcinoid; atypical carcinoid)		Histology	PASS	90			8.65661	5
HMF006019A	F	34.7936	Breast (TNBC)		Histology	PASS	36			7.40141	4
HMF006021A	M	56.9899	Thyroid (Medullary carcinoma)		Histology	PASS	75			1.61036	6
HMF006022A	F	44.4119	CUP		Histology	PASS	45			7.41625	8
HMF006023A	M	68.6343	Mesothelioma		Histology	PASS	58			23.4704	5
HMF006026A	F	56.8092	Soft tissue (Leiomyosarcoma)		Histology	PASS	90			109.398	6
HMF006027A	M	70.3373	Soft tissue (Liposarcoma; dedifferentiated)		Histology	PASS	93			9.50514	6
HMF006028A	M	71.6926	Liver (Atypical HCC)		Histology	PASS	25			29.4258	6
HMF006029A	F	56.6532	Lung (Carcinoid; atypical carcinoid)		Histology	PASS	91			15.4289	6
HMF006030A	F	73.1519	CUP		Histology	PASS	48			15.4834	7
HMF006031A	M	50.1588	Oesophagus/Stomach (Oesophagus)		Histology	PASS	27			-633.432	6
HMF006032A	M	62.1317	Prostate		Histology	PASS	63			17.4397	6
HMF006036A	M	70.7097	Lung (Carcinoid; atypical carcinoid)		Histology	PASS	62			22.487	4
HMF006038A	F	68.5193	Uterus/Endometrium		Histology	PASS	86			16.4147	9
HMF006039A	F	80.0871	Lung (NSCLC)		Histology	PASS	21			14.4662	8
HMF006040A	F	35.9599	Cervix		Histology	PASS	44			15.6186	5
HMF006042A	F	61.2748	Breast (ER positive, Her2 negative)		Histology	PASS	67			4.49887	6
HMF006043A	M	68.8917	Prostate		Histology	PASS	38			15.507	5
HMF006044A	F	63.4651	CUP		Histology	PASS	42			6.51575	5
HMF006045A	M	61.7484	Soft tissue (Sarcoma NOS)		Histology	PASS	80			-112.32	9
HMF006046A	M	50.011	Lung (NSCLC)		Histology	PASS	50			-4.44745	4
HMF006047A	F	68.8917	CUP		Histology	PASS	24			0.523866	6
HMF006056A	M	64.344	CUP		Histology	PASS	19			34.6162	7
HMF006057A	F	65.8143	Breast (ER positive, Her2 negative)		Histology	PASS	88			29.3983	8
HMF006058A	F	57.4307	Soft tissue (Leiomyosarcoma)		Histology	PASS	91			9.38605	4
HMF006059A	F	66.6055	CUP		Histology	PASS	93			8.6512	6
HMF006060A	M	74.5154	Melanoma (Mucosal)		Histology	PASS	91			8.53398	7
HMF006061A	M	57.3103	CUP		Histology	PASS	56			1.58785	4
HMF006062A	F	72.0923	Breast (TNBC)		Histology	PASS	24			2.46015	5
HMF006063A	M	62.411	Soft tissue (Angiosarcoma)		Histology	PASS	33			0.53728	6
HMF006064A	M	54.3478	CUP		Histology	PASS	51			0.628156	8
HMF006065A	F	83.5697	Skin (SCC)		Histology	PASS	53			0.617184	3
HMF006066A	M	58.9558	Soft tissue (Pleomorphic liposarcoma)		Histology	PASS	86			-1505.31	6
HMF006067A	M	84.7415	Lung (NSCLC)		Histology	PASS	33			-71.4948	5
HMF006068A	F	56.7955	Lung (NSCLC)		Histology	PASS	34			8.46223	3
HMF006073A	F	66.548	Breast (ER positive, Her2 negative)		Histology	PASS	45			9.53834	7
HMF006074A	M	52.2095	Colorectal (Colon)		Histology	PASS	30			11.456
HMF006076A	F	69.0067	Soft tissue (Sarcoma NOS)		Histology	PASS	82			-620.275	5
HMF006078A	F	44.8062	Soft tissue (Leiomyosarcoma)		Histology	PASS	83			11.4033	10
HMF006083A	F	65.6199	Oesophagus/Stomach (Oesophagus)		Histology	PASS	51			6.42594	6
HMF006084A	F	62.4411	Mesothelioma		Histology	PASS	47			10.4367	5
HMF006085A	F	49.4497	Soft tissue (Leiomyosarcoma)		Histology	PASS	83			16.6836	7
HMF006086A	F	73.4147	CUP		Histology	PASS	35			16.6213	7
HMF006087A	F	78.4662	Uterus/Endometrium		Histology	PASS	62			7.48188	7
HMF006088A	M	73.8692	Lung (NSCLC)		Histology	PASS	92			13.4767	5
HMF006089A	F	71.2354	Ovary		Histology	PASS	79			15.5224	8
HMF006090A	F	64.9765	Breast (ER positive, Her2 negative)		Histology	PASS	86			21.5601	7
HMF006091A	F	68.6973	Breast (TNBC)		Histology	PASS	48			4.72507	8
HMF006092A	F	59.0571	Bladder (UCC)		Histology	PASS	80			6.70764	4
HMF006096A	M	59.9633	CUP		Histology	PASS	29			13.3814	8
HMF006097A	F	40.4392	Breast (ER positive, Her2 positive)		Histology	PASS	23			6.477	7
HMF006100A	F	55.6292	Lung (NSCLC)		Histology	PASS	17			22.4073	8
HMF006102A	M	52.497	Head and neck (Nasopharynx; SCC)		Histology	PASS	19			0.535039	5
HMF006103A	M	66.392	Lung (NSCLC)		Histology	PASS	27			9.40825	7
HMF006104A	M	57.2254	Pancreas (Neuro-endocrine; NET)		Histology	PASS	69			9.61388	5
HMF006105A	M	59.2295	CUP		Histology	PASS	34			14.658	7
HMF006106A	M	70.3893	Bladder (UCC)		Histology	PASS	78			15.4362	5
HMF006107A	F	65.6253	Colorectal (Colon)		Histology	PASS	88			6.43925	3
HMF006108A	M	59.4157	Lung (NSCLC)		Cytology	PASS	58			0.653773	9
HMF006109A	F	65.2804	Lung (NSCLC)		Histology	PASS	30			7.53107	7
HMF006116A	M	27.8502	Testis (Non-seminoma)		Histology	PASS	97			-348.32
HMF006117A	F	38.5117	Breast (TNBC)		Histology	PASS	62			49.3834	9
HMF006120A	F	71.3339	Lung (NSCLC)		Histology	PASS	25			9.476	6
HMF006121A	M	54.2821	Colorectal (Colon)		Histology	PASS	71			9.41663	11
HMF006122A	F	42.9197	Soft tissue (Spindle cell sarcoma)		Histology	PASS	18			-399.444	7
HMF006123A	M	65.7787	Pancreas		Cytology	PASS	48			0.52124	11
HMF006124A	F	46.156	Head and neck (Oropharynx)		Histology	PASS	65			9.60354	9
HMF006125A	M	65.2913	Lung (NSCLC)		Histology	PASS	28			14.4162	11
HMF006126A	M	77.3546	Mesothelioma		Histology	PASS	18			15.4755	6
HMF006128A	F	64.511	CUP		Histology	PASS	54			3.50017	15
HMF006129A	M	19.6884	Colorectal (Appendix; goblet cell)		Histology	PASS	50			-6.54769	7
HMF006130A	M	62.307	Bladder (UCC)		Histology	PASS	53			20.5233	5
HMF006131A	M	58.044	CUP		Histology	PASS	80			11.5149	9
HMF006132A	M	56.801	CUP		Histology	PASS	64			6.63877	7
HMF006133A	M	66.997	Soft tissue (Liposarcoma)		Histology	PASS	84			-35.5032	6
HMF006134A	M	23.3299	Soft tissue (Myxoid liposarcoma)		Histology	PASS	80			3.39924	5
HMF006135A	M	62.5452	Soft tissue (Low grade sarcoma)		Histology	PASS	47			2.58584	9
HMF006136A	F	63.3364	GIST		Histology	PASS	84			1.52446	3
HMF006138A	F	41.7452	Soft tissue (Spindle cell/pleomorphic sarcoma)		Histology	PASS	84			8.68807	10
HMF006139A	M	51.7194	Soft tissue (Sarcoma NOS)		Histology	PASS	86			2.68152	8
HMF006140A	F	51.3936	CUP		Histology	PASS	63			8.43703	11
HMF006156A	F	58.6382	Ovary		Histology	PASS	38			12.4172	9
HMF006158A	F	45.8876	Oesophagus/Stomach (GEJ; adenocarcinoma)		Histology	PASS	58			-9.32991	13
HMF006159A	F	81.2288	CUP		Histology	PASS	90			-43.5372	9
HMF006161A	M	74.8549	CUP		Histology	PASS	61			9.45226	5
HMF006162A	M	73.7104	Prostate		Histology	PASS	52			13.4642	7
HMF006163A	F	37.4493	Breast (ER positive, Her2 negative)		Histology	PASS	67			8.46038	4
HMF006164A	F	42.0244	Breast (ER positive, Her2 negative)		Histology	PASS	75			6.65089	7
HMF006165A	M	49.9124	Soft tissue (Pleomorphic sarcoma NOS)		Histology	PASS	53			-155.494	5
HMF006166A	F	62.1126	CUP		Histology	PASS	68			11.5284	4
HMF006167A	M	67.8157	CUP		Histology	PASS	17			0.642637	6
HMF006169A	M	71.7063	Urothelial tract		Histology	PASS	31			13.3876	8
HMF006171A	M	51.484	CUP		Histology	PASS	55			5.52318	6
HMF006173A	F	59.0297	Lung (NSCLC)		Histology	PASS	47			13.3829	7
HMF006187A	M	74.3319	Colorectal (Sigmoid)		Cytology	PASS	37			0.445171	10
HMF006188A	F	75.4025	Breast (Angiosarcoma)		Histology	PASS	77			-55.2718	11
HMF006189A	F	56.2397	Soft tissue (Leiomyosarcoma)		Histology	PASS	84			35.493	5
HMF006191A	F	60.0728	Lung (NSCLC)		Histology	PASS	26			11.4188	8
HMF006192A	F	40.4857	CUP		Histology	PASS	50			7.48307	5
HMF006193A	M	61.0968	Prostate		Histology	PASS	70			15.5077	9
HMF006194A	F	46.3586	CUP		Histology	PASS	32			0.669885	4
HMF006195A	F	70.4769	CUP		Histology	PASS	28			13.5423	6
HMF006196A	M	73.4777	CUP		Histology	PASS	21			3.5784
HMF006197A	M	70.7562	CUP		Histology	PASS	47			14.6587	7
HMF006198A	F	79.2274	CUP		Histology	PASS	44			6.41359	9
HMF006199A	F	51.9576	Bone (Osteosarcoma)		Histology	PASS	39			31.3871	8
HMF006216A	M	52.3628	CUP		Histology	PASS	39			17.3924	9
HMF006217A	F	61.3323	Lung (NSCLC)		Histology	PASS	46			5.59809	7
HMF006218A	M	49.0089	Soft tissue (Fibrosarcoma)		Histology	PASS	36			0.614547	6
HMF006224A	F	46.4681	Vulva		Histology	PASS	59			-369.539	7
HMF006225A	M	66.3016	CUP		Histology	PASS	34			3.51752	8
HMF006226A	F	61.231	Breast (TNBC)		Histology	PASS	57			-90.3659	7
HMF006227A	F	76.7194	Biliary tract		Histology	PASS	32			6.47097	6
HMF006228A	M	71.4106	Prostate		Histology	PASS	64			9.61076	4
HMF006229A	F	61.1461	Lung (NSCLC)		Histology	PASS	57			6.41952	8
HMF006231A	F	51.6783	Ovary (Borderline/low grade serous carcinoma)		Histology	PASS	74			0.688102	3
HMF006234A	F	51.2786	Oesophagus/Stomach (Oesophagus; radiation-induced sarcomatoid carcinoma)		Histology	PASS	43			0.434933	7
HMF006235A	F	62.8683	Lung (NSCLC)		Histology	PASS	44			0.640112	12
HMF006236A	F	77.8283	CUP		Histology	PASS	79			9.50373	9
HMF006248A	F	78.3512	Skin (SCC)		Histology	PASS	20			0.682205	7
HMF006249A	M	54.7065	CUP		Histology	PASS	84			6.61267	8
HMF006256A	M	57.5622	Lung (NSCLC)		Histology	PASS	15			9.63011	6
HMF006257A	M	58.6436	Lung (Carcinoid; atypical carcinoid)		Histology	PASS	63			8.39668	3
HMF006258A	F	68.3551	CUP		Histology	PASS	81			7.47633	9
HMF006259A	F	62.2495	CUP		Histology	PASS	44			6.37719	6
HMF006260A	M	67.0244	Benign tumour (Leiomyoma)		Histology	PASS	24			-8.4945	4
HMF006261A	M	70.0471	Urothelial tract		Histology	PASS	62			-15.3841	12
HMF006262A	F	49.6495	CUP		Histology	PASS	54			5.6128	8
HMF006263A	M	76.6318	Urothelial tract		Histology	PASS	48			7.51434	9
HMF006266A	F	73.7789	Soft tissue (Nerve sheath sarcoma)		Histology	PASS	87			-45.4564	6
HMF006267A	F	59.2159	Lung (Carcinoid; atypical carcinoid)		Histology	PASS	94			6.61391	7
HMF006268A	M	75.7201	CUP		Histology	PASS	64			1.7002	12
HMF006269A	F	52.3108	Soft tissue (Leiomyosarcoma)		Histology	PASS	84			0.649746	10
HMF006270A	F	51.5661	Breast (ER positive, Her2 negative)		Histology	PASS	20			-474.333	5
HMF006271A	F	62.1071	CUP		Histology	PASS	57			14.5284	8
HMF006280A	F	73.6502	CUP		Histology	PASS	88			-16.4202	8
HMF006283A	F	79.0193	Ovary (High grade serous carcinoma)		Histology	PASS	50			29.513	4
HMF006284A	M	57.2035	Soft tissue (sarcoma NOS)		Histology	PASS	79			-1	6
HMF006285A	M	77.5463	GIST		Histology	PASS	27			13.4241	10
HMF006286A	F	42.7034	Breast (ER positive, Her2 negative)		Histology	PASS	72			-276.398	4
HMF006287A	M	40.2502	Urachus		Histology	PASS	72			6.39404	13
HMF006288A	M	50.8542	Colorectal (Colon)		Histology	PASS	30			7.42885	7
HMF006290A	M	79.1261	Soft tissue (Spindle cell sarcoma)		Histology	PASS	32			-19.4768	6
HMF006291A	M	58.6354	CUP		Histology	PASS	91			14.3979	9
HMF006292A	M	38.8128	Colorectal (Rectum)		Histology	PASS	32			-141.514	6
HMF006293A	F	73.7707	CUP		Histology	PASS	47			7.59822	7
HMF006294A	F	53.5922	CUP		Histology	PASS	36			14.397	9
HMF006295A	M	43.7657	Penis		Histology	PASS	16			-216.615	9
HMF006297A	M	75.8624	Head and neck (SCC)		Histology	PASS	15			1.63611	6
HMF006298A	M	65.483	Prostate		Histology	PASS	39			7.37975	8
HMF006299A	F	74.8768	CUP		Histology	PASS	59			0.682414	8
HMF006300A	M	65.9375	Urothelial tract (UCC)		Histology	PASS	26			-410.367	8
HMF006302A	F	71.6433	Soft tissue (Spindle cell sarcoma)		Histology	PASS	16			0.66087	3
HMF006308A	M	75.7858	Lung (Carcinoid; atypical carcinoid)		Histology	PASS	94			525.398	3
HMF006309A	F	40.8197	Colorectal (Colorectal; Sigmoid)		Histology	PASS	98			-33.3736	5
HMF006310A	F	72.1005	Lung (NSCLC)		Histology	PASS	45			9.46362	7
HMF006311A	M	57.1953	Testis (Seminoma)		Histology	PASS	19			6.40686	8
HMF006312A	F	76.5935	Lung (NSCLC)		Histology	PASS	23			12.4936	11
HMF006317A	F	68.0292	Uterus/Endometrium		Histology	PASS	95			-522.473	10
HMF006318A	F	61.0886	Ovary (Low grade serous carcinoma)		Histology	PASS	92			8.4086	12
HMF006320A	F	54.2602	Soft tissue (Leiomyosarcoma)		Histology	PASS	77			-299.449	4
HMF006321A	F	35.1084	Ovary (High grade adenocarcinoma)		Histology	PASS	32			-4.60022	8
HMF006322A	M	54.0494	Soft tissue (Leiomyosarcoma)		Histology	PASS	84			-329.57	7
HMF006323A	F	60.5301	CUP		Histology	PASS	62			21.3877	7
HMF006334A	M	75.1123	Penis		Histology	PASS	16			7.49362	7
HMF006335A	F	64.9326	Colorectal (Appendix; mucinous adenocarcinoma)		Histology	PASS	24			-26.397	9
HMF006336A	F	22.7659	Lung (NSCLC)		Histology	PASS	26			-18.2998	9
HMF006337A	M	78.8249	Soft tissue (Spindle cell sarcoma)		Histology	PASS	75			4.50263	11
HMF006338A	F	78.447	Lung (NSCLC)		Histology	PASS	26			8.38885	10
HMF006339A	M	66.1154	Lung (NSCLC)		Histology	PASS	35			2.57922	6
HMF006340A	F	58.3781	CUP		Histology	PASS	33			3.59519	7
HMF006342A	M	72.5222	Thymus		Histology	PASS	92			9.41193
HMF006343A	M	58.8983	Kidney (Oncocytoma)		Histology	PASS	59			-13.3359	5
HMF006344A	F	80.2212	CUP		Histology	PASS	89			0.704053	6
HMF006345A	M	62.3563	Colorectal (Caecum)		Histology	PASS	37			-139.374	4
HMF006346A	F	65.483	Soft tissue (Spindle cell sarcoma)		Histology	PASS	94			-121.394	9
HMF006347A	M	59.1857	Prostate		Histology	PASS	85			0.437493	5
HMF006355A	F	65.0668	CUP		Histology	PASS	56			2.52373
HMF006356A	M	76.525	Mesothelioma		Histology	PASS	39			8	4
HMF006357A	F	63.5828	Brain/central nervous system (Esthesioneuroblastoma)		Histology	PASS	94			-1293.65	9
HMF006358A	M	41.8191	Kidney (Oncocytoma)		Histology	PASS	79			-12.5297	9
HMF006367A	F	67.9772	Lung (NSCLC)		Histology	PASS	34			9	7
HMF006369A	M	81.6942	Bone (Chondrosarcoma)		Histology	PASS	65			16
HMF006370A	M	61.7512	Kidney (Oncocytoma)		Histology	PASS	78			-402	6
HMF006380A	M	52.9268	Soft tissue (Myxoid liposarcoma)		Histology	PASS	77			366.646	9
HMF006382A	F	64.8067	Soft tissue (Uterine sarcoma)		Histology	PASS	83			20
HMF006383A	F	63.8238	CUP		Histology	PASS	50			18
HMF006384A	M	61.0667	Lung (NSCLC)		Histology	PASS	66			4
HMF006385A	M	67.2352	Kidney (Papillary RCC)		Histology	PASS	23			8
HMF006388A	M	74.0554	Colorectal (Rectum)		Histology	PASS	80			8
HMF006407A	F	57.198	Soft tissue (Spindle cell sarcoma)		Histology	PASS	36			-39.5046
HMF006408A	M	55.0706	Colorectal (Colon)		Histology	PASS	67			-9
HMF006512A	F	37.4439	Colorectal (Colon)		Histology	PASS	88			-395.5
HMF006537A	F	70.863	Ovary (High grade serous carcinoma)		Histology	PASS	32			-14.5562
NKI000001A	F	71.3613	Lung (SCLC)		Histology	No WGS		Missing blood sample
NKI000002A	F	68.2318	Lung (NSCLC)		Histology	No WGS		Incorrect request
NKI000003A	F	59.6895	Lung (NSCLC)		Histology	FAIL		Low pTCP		7.46765
NKI000004A	M	31.8229	CUP		Histology	No WGS		Biopsy failure
NKI000005A	F	50.0055	CUP		Histology	No WGS		No tumour/no malignancy
NKI000006A	M	72.5715	CUP		No sample	No WGS		Cancelled
NKI000007A	F	69.6118	Lung (NSCLC)		Histology	No WGS		No tumour/no malignancy
NKI000008A	F	60.2563	Ovary (High grade serous carcinoma)		Histology	FAIL		Low DNA quantity		8.38755
NKI000009A	F	72.7987	Lung (NSCLC)		Histology	FAIL		Low DNA quantity		23.4674
NKI000010A	M	72.7932	Penis		Histology	FAIL	<15	Low final mTCP		7.5029
NKI000011A	F	52.9159	Soft tissue (Spindle cell sarcoma)		Histology	No WGS		Incorrect request
NKI000012A	M	73.6529	Lung (NSCLC)		Histology	FAIL		Low pTCP		9.37619
NKI000013A	F	63.4268	Lung (NSCLC)		Histology	No WGS		Incorrectly processed
NKI000014A	F	73.2915	Lung (NSCLC)		Histology	No WGS		Biopsy failure
NKI000015A	M	74.0499	Prostate		Histology	No WGS		No tumour/no malignancy
NKI000016A	F	58.5861	Lung (LCNEC)		Histology	No WGS		Cancelled
NKI000017A	M	81.8968	Melanoma		Histology	No WGS		Cancelled
NKI000018A	M	62.9066	Lung (NSCLC)		Histology	No WGS		No tumour/no malignancy
NKI000019A	M	72.2456	Skin (SCC)		Histology	FAIL	10	Low final mTCP		0.487931	5
NKI000020A	F	47.8343	Colorectal (Sigmoid)		Cytology	No WGS		No tumour/no malignancy
NKI000021A	M	60.7108	Lung (NSCLC)		Histology	FAIL		Low DNA quantity		3.4593
NKI000022A	F	53.3841	Urothelial tract (UCC)		Histology	No WGS		No tumour/no malignancy
NKI000023A	F	66.6959	Lung (NSCLC)		Histology	FAIL	14	Low final mTCP		10.4728	4
NKI000024A	M	58.0139	Soft tissue (Solitary fibrous tumour)		Histology	No WGS		Cancelled
NKI000025A	F	64.1934	Lung (NSCLC)		Histology	No WGS		Incorrect request
NKI000026A	F	54.7777	Uterus/Endometium (Carcinosarcoma)		Histology	FAIL (Multiple WGS)		Low pTCP		-105.295
NKI000027A	M	82.2418	Lung (NSCLC)		Cytology	No WGS		Biopsy failure
NKI000028A	F	65.2366	Lung (NSCLC)		Histology	No WGS		Missing blood sample
NKI000029A	F	62.8819	Lung (NSCLC)		Histology	FAIL		Low pTCP		4
NKI000030A	F	78.8577	Lung (LCNEC)		Histology	No WGS		No tumour/no malignancy
NKI000031A	F	64.6205	Lung (NSCLC)		Histology	FAIL		Low pTCP		9.47057
NKI000032A	F	75.011	Lung (NSCLC)		Histology	FAIL	<15	Low final mTCP		1.65269
NKI000033A	M	56.9324	CUP		Histology	No WGS		No tumour/no malignancy
NKI000034A	F	62.7971	Mesothelioma		Histology	No WGS		No tumour/no malignancy
NKI000034B	M	62.7971	Mesothelioma		Histology	No WGS		Incorrect request
NKI000035A	M	64.8669	Lung (NSCLC)		Cytology	FAIL		Low pTCP		0.474662
NKI000036A	M	71.4051	Lung (NSCLC)		Histology	FAIL	10	Low final mTCP		10.6344	8
NKI000037A	F	64.6342	Lung (NSCLC)		Cytology	FAIL		Low pTCP		0.618067
NKI000038A	M	61.0174	Mesothelioma		Histology	No WGS		No tumour/no malignancy
NKI000038B	M	61.0174	Mesothelioma		Histology	No WGS		Biopsy failure
NKI000039A	M	78.2855	Bladder (UCC)		Histology	FAIL		Low DNA quantity		14.372
NKI000040A	F	48.6721	CUP		Histology	No WGS		Cancelled
NKI000041A	M	60.4835	Prostate		Histology	FAIL		Low pTCP		6.42967
NKI000042A	M	60.9599	Lung (NSCLC)		Histology	FAIL		Low pTCP		15.4385
NKI000043A	F	74.3155	Lung (NSCLC)		Cytology	No WGS		Incorrect request
NKI000044A	F	53.4416	Bladder (UCC)		Histology	FAIL		Low DNA quantity		5.52129
NKI000045A	F	57.5156	Breast (ER positive, Her2 negative)		Histology	FAIL		Low pTCP		0.601619
NKI000046A	F	51.8946	Lung (NSCLC)		Histology	No WGS		No tumour/no malignancy
NKI000047A	M	63.9278	Colorectal (Rectum)		Cytology	FAIL		Low pTCP		9.64779
NKI000048A	M	61.1461	Lung (NSCLC)		Cytology	FAIL		Low pTCP		0.56805
NKI000049A	F	52.8091	Lung (NSCLC)		Cytology	FAIL		Low pTCP		0.67803
NKI000050A	F	39.1441	Lung (NSCLC)		Cytology	FAIL		Low pTCP		0.59625
NKI000051A	M	56.9571	Head and neck (SCC)		Histology	FAIL		Low pTCP		16.4047
NKI000052A	M	74.3292	Lung (Carcinoid; atypical carcinoid)		Histology	FAIL (Multiple WGS)		Low DNA quantity		23.3921
NKI000053A	M	70.8767	Lung (NSCLC)		No sample	No WGS		Cancelled
NKI000054A	M	44.9567	Lung (NSCLC)		Histology	FAIL (Multiple WGS)		Low pTCP		7.54902
NKI000055A	M	45.8356	Lung (NSCLC)		Cytology	No WGS		Biopsy failure
NKI000056A	F	67.8841	Lung (NSCLC)		Cytology	FAIL		Low pTCP		0.613694
NKI000057A	F	71.0464	Lung (LCNEC)		Histology	No WGS		Incorrectly processed
NKI000058A	M	54.7092	CUP		Histology	No WGS		Cancelled
NKI000059A	F	61.9209	CUP		Histology	FAIL	14	Low final mTCP		7.66671	4
NKI000060A	F	63.717	Lung (NSCLC)		Histology	FAIL		Low DNA quantity		8.47386
NKI000061A	M	65.4118	Lung (NSCLC)		Cytology	FAIL		Low pTCP		-83.4899
NKI000062A	F	68.3304	Lung (NSCLC)		Histology	FAIL	<15	Low final mTCP		5.50223
NKI000063A	F	42.3393	Lung (NSCLC)		Histology	FAIL	<15	Low final mTCP		0.727174
NKI000064A	M	66.9998	CUP		Histology	FAIL	14	Low final mTCP		11.4393	6
NKI000065A	M	73.7241	Mesothelioma		Histology	FAIL		Low pTCP		14
NKI000066A	F	67.4187	Breast (ER positive, Her2 negative)		Histology	No WGS		Cancelled
NKI000067A	F	57.1296	Breast (ER positive, Her2 negative)		Histology	FAIL		Low pTCP		9.42181
NKI000068A	F	43.1661	Lung (NSCLC)		Histology	FAIL		Low pTCP		22.5046
NKI000069A	M	80.0843	Lung (NSCLC)		No sample	No WGS		Cancelled
NKI000070A	M	50.909	Urachus (Adenocarcinoma)		Histology	FAIL	12	Low final mTCP		-52.5563	10
NKI000071A	M	60.5082	Prostate		Histology	No WGS		Cancelled
NKI000072A	M	78.0062	Mesothelioma		Histology	FAIL (Multiple WGS)		Low pTCP		49.5208
NKI000073A	F	65.4474	Lung (NSCLC)		Histology	No WGS		No tumour/no malignancy
NKI000073B	F	55.4457	Lung (NSCLC)		Histology	No WGS		Incorrect request
NKI000074A	M	71.9527	Lung (NSCLC)		Histology	FAIL	11	Low final mTCP		7.39719	7
NKI000075A	M	72.9493	Soft tissue (Radiation-associated angiosarcoma)		Histology	No WGS		No tumour/no malignancy
NKI000076A	F	46.7939	Lung (NSCLC)		Histology	FAIL	<15	Low final mTCP		13.3887
NKI000077A	F	46.2052	Melanoma		Histology	FAIL		Low DNA quantity		14.5063
NKI000078A	F	62.1071	Lung (NSCLC)		Cytology	FAIL (Multiple WGS)		Low pTCP		0.672703
NKI000079A	F	51.4757	CUP		Histology	FAIL		Low DNA quantity		14.4536
NKI000080A	F	63.0024	Lung (NSCLC)		Histology	No WGS		No tumour/no malignancy
NKI000081A	M	45.9889	Colorectal (Sigmoid; adenocarcinoma)		Histology	No WGS		Incorrect request
NKI000082A	F	67.8869	Breast (ER positive, Her2 negative)		Cytology	No WGS		No tumour/no malignancy
NKI000082B	F	67.8869	Breast (ER positive, Her2 negative)		Cytology	No WGS		No tumour/no malignancy
NKI000083A	M	63.613	Soft tissue (Pleiomorphic sarcoma)		Histology	No WGS		Incorrect request
NKI000084A	F	64.7246	Lung (NSCLC)		Cytology	No WGS		Biopsy failure
NKI000085A	M	76.8262	Prostate (Adenocarcinoma)		Histology	FAIL	11	Low final mTCP		16.4149	7
NKI000086A	M	58.4958	Colorectal (Colon; adenocarcinoma)		Histology	FAIL	8	Low final mTCP		-5.45637
NKI000087A	M	69.5926	Mesothelioma		Histology	No WGS		No tumour/no malignancy
NKI000088A	F	41.8163	Oesophagus/Stomach (Stomach)		Histology	No WGS		Incorrect request
NKI000089A	F	48.182	Oesophagus/Stomach (Stomach; mixed type carcinoma)		Histology	FAIL (Multiple WGS)		Low pTCP		-5.66302
NKI000090A	M	55.0652	Prostate		Histology	FAIL	14	Low final mTCP		162.476	4
NKI000090B	M	55.0652	Prostate (Adenocarcinoma)		Histology	No WGS		No tumour/no malignancy
NKI000091A	F	61.554	Oesophagus/Stomach (Oesophagus; adenocarcinoma)		Histology	No WGS		Cancelled
NKI000092A	M	76.6291	Head and neck (SCC)		Histology	FAIL	12	Low final mTCP		6.40365	6
NKI000093A	M	65.075	Lung (NSCLC)		Cytology	No WGS		Biopsy failure
NKI000094A	M	68.5823	Mesothelioma		Histology	No WGS		No tumour/no malignancy
NKI000095A	M	74.8275	Lung (NSCLC)		Cytology	FAIL		Low pTCP		0.475681
NKI000096A	M	63.5746	Mesothelioma		Histology	No WGS		Incorrect request
NKI000097A	F	82.7565	Melanoma		Histology	No WGS		Missing blood sample
NKI000098A	F	39.292	CUP		Histology	FAIL	12	Low final mTCP		2.37508	7
NKI000099A	F	59.6786	Colorectal (Sigmoid)		Histology	No WGS		No tumour/no malignancy
NKI000100A	F	56.0672	Oesophagus/Stomach (Stomach; adenocarcinoma)		Histology	FAIL (Multiple WGS)	12	Low final mTCP		15.5708	5
NKI000101A	F	65.3543	Lung (NSCLC)		Histology	No WGS		No tumour/no malignancy
NKI000102A	F	53.0254	Breast (TNBC)		Histology	No WGS		No tumour/no malignancy
NKI000103A	M	61.7676	Prostate		Histology	No WGS		Biopsy failure
NKI000104A	F	69.3298	Uterus/Endometrium (High grade serous carcinoma)		Histology	No WGS		No tumour/no malignancy
NKI000105A	F	65.3735	Breast (ER positive, Her2 negative)		Histology	No WGS		No tumour/no malignancy
NKI000106A	F	72.3114	Lung (NSCLC)		No sample	No WGS		Cancelled
NKI000107A	F	65.3735	Breast (ER positive, Her2 negative)		Histology	No WGS		Cancelled
NKI000108A	F	64.5137	Uterus/Endometrium		Histology	FAIL (Multiple WGS)	10	Low final mTCP		10.4173
NKI000109A	F	62.9011	Lung (NSCLC)		Histology	FAIL	11	Low final mTCP		6.52583	5
NKI000110A	F	54.2931	Lung (NSCLC)		Histology	No WGS		Cancelled
NKI000111A	F	54.2931	Lung (NSCLC)		Cytology	No WGS		Incorrect request
NKI000112A	M	74.9836	Mesothelioma		Histology	No WGS		No tumour/no malignancy
NKI000113A	M	63.5281	Lung (NSCLC)		Histology	FAIL	11	Low final mTCP		36.6595	8
NKI000114A	F	50.397	Colorectal (Sigmoid; adenocarcinoma)		Histology	No WGS		Cancelled
NKI000115A	F	71.8404	CUP		Histology	No WGS		No tumour/no malignancy
NKI000116A	F	49.7289	Breast (TNBC)		Histology	No WGS		Biopsy failure
NKI000117A	M	23.5215	CUP		Histology	No WGS		Cancelled
NKI000118A	M	80.0925	CUP		Histology	FAIL	12	Low final mTCP		9.54101	4
NKI000119A	M	54.4601	Oesophagus/Stomach (Stomach; signet ring)		Histology	FAIL	10	Low final mTCP		-7.61388	6
NKI000120A	F	32.6142	Breast (ER positive, Her2 negative)		No sample	No WGS		Cancelled
NKI000121A	F	41.7315	Breast (ER positive, Her2 positive)		Histology	No WGS		Incorrect request
NKI000122A	F	29.0576	Uterus/Endometrium		Histology	No WGS		No tumour/no malignancy
NKI000123A	M	67.8869	Soft tissue (Liposarcoma)		Histology	No WGS		Incorrect request
NKI000124A	F	40.6472	Cervix		Histology	FAIL		Low DNA quantity		2.50274	6
NKI000125A	F	72.106	Lung (NSCLC)		Histology	No WGS		No tumour/no malignancy
NKI000125B	F	72.106	Lung (NSCLC)		Cytology	FAIL		Low pTCP		39.4884
NKI000126A	M	74.5565	Mesothelioma		Histology	No WGS		Incorrect request
NKI000127A	M	56.3273	Lung (NSCLC)		Histology	No WGS		Cancelled
NKI000128A	F	33.8353	CUP		Histology	PASS	47	Not in database		3.61227
NKI000129A	M	68.9026	Lung (NSCLC)		Histology	No WGS		No tumour/no malignancy
NKI000130A	M	51.8919	Soft tissue (Myxoid liposarcoma)		Histology	FAIL (Multiple WGS)		Low DNA quantity		-314.596
NKI000131A	F	50.8542	Ovary (High grade serous carcinoma)		No sample	No WGS		Cancelled
NKI000132A	F	80.8427	CUP		Histology	No WGS		Cancelled
NKI000133A	M	79.6216	Uterus/Endometium (Carcinosarcoma)		Histology	No WGS		Cancelled
NKI000134A	M	74.1814	Prostate		Histology	FAIL	12	Low final mTCP		28.4959	11
NKI000135A	M	27.2314	Testis (Mixed teratoma/seminoma)		Histology	No WGS		Biopsy failure
NKI000136A	F	81.4177	Lung (NSCLC)		Cytology	No WGS		No tumour/no malignancy
NKI000137A	F	82.0556	Lung (NSCLC)		Cytology	No WGS		Biopsy failure
NKI000138A	F	40.9183	Breast (ER positive, Her2 positive)		No sample	No WGS		Cancelled
NKI000139A	F	53.5922	Melanoma		Histology	No WGS		Cancelled
NKI000140A	F	64.7081	Lung (NSCLC)		Histology	No WGS		No tumour/no malignancy
NKI000141A	M	49.0718	Lung (NSCLC)		Cytology	FAIL		Low pTCP		0.707394
NKI000142A	F	67.0354	Breast (ER positive, Her2 negative)		Histology	FAIL		Low pTCP		27
NKI000143A	M	75.6544	Head and neck (Lip; adenoid cystic carcinoma)		Histology	No WGS		Cancelled
NKI000144A	F	71.4653	Benign tumour (No cancer)		Histology	No WGS		No tumour/no malignancy
NKI000145A	F	70.069	Uterus/Endometrium		Histology	No WGS		No tumour/no malignancy
NKI000145B	F	70.069	Uterus/Endometrium		Histology	FAIL (Multiple WGS)		Low pTCP		-197.463
NKI000146A	M	47.4702	Mesothelioma		No sample	No WGS		Cancelled
NKI000147A	F	63.7006	Breast (ER positive, Her2 positive)		Histology	No WGS		Incorrect request
NKI000148A	F	55.9796	Breast (TNBC)		Histology	No WGS		Incorrect request
NKI000149A	M	53.5292	CUP		Histology	FAIL	12	Low final mTCP		12.3857	4
NKI000150A	F	73.5982	Lung (Carcinoid; atypical carcinoid)		Histology	FAIL		Low pTCP		14.5183
NKI000151A	F	68.7	Ovary (High grade serous carcinoma)		Histology	FAIL		Low DNA quantity		7.39263
NKI000152A	F	53.7017	Breast (ER positive, Her2 negative)		Histology	No WGS		No tumour/no malignancy
NKI000153A	F	68.2236	Oesophagus and Stomach		Histology	FAIL	14	Low final mTCP		-175.52	6
NKI000154A	M	53.291	Lung (NSCLC)		Histology	No WGS		No tumour/no malignancy
NKI000155A	M	82.4691	Pancreas		Histology	FAIL	10	Low final mTCP		9.51091	7
NKI000156A	M	47.3415	CUP		Histology	No WGS		Cancelled
NKI000157A	M	50.8323	Lung (NSCLC)		Histology	FAIL	12	Low final mTCP		9.40173	5
NKI000158A	F	64.2044	Bladder (UCC)		Histology	No WGS		No tumour/no malignancy
NKI000159A	M	70.0334	Urothelial tract (UCC)		Histology	FAIL	14	Low final mTCP		-77.4833	6
NKI000160A	F	63.435	Uterus/Endometrium		Histology	No WGS		Cancelled
NKI000161A	M	75.0684	Skin (SCC)		Histology	No WGS		No tumour/no malignancy
NKI000162A	M	96.3011	Skin (SCC)		Cytology	No WGS		Incorrect request
NKI000163A	F	64.5603	Colorectal (Sigmoid)		Histology	No WGS		Cancelled
NKI000164A	F	74.0582	Breast (ER positive, Her2 negative)		Histology	No WGS		No tumour/no malignancy
NKI000165A	M	69.6775	Salivary gland		Cytology	No WGS		Cancelled
NKI000166A	M	34.235	Soft tissue (Angiosarcoma)		Histology	No WGS		Missing blood sample
NKI000167A	F	78.0993	CUP		No sample	No WGS		Cancelled
NKI000168A	M	27.8365	Lung (LCNEC)		Histology	No WGS		Cancelled
NKI000169A	F	37.3152	Breast (TNBC)		Histology	No WGS		Incorrect request
NKI000169B	F	37.3152	Cervix		Histology	No WGS		Cancelled
NKI000170A	F	69.0505	Ovary (High grade serous carcinoma)		Histology	No WGS		Incorrect request
NKI000171A	F	80.4759	Melanoma		Histology	No WGS		Cancelled
NKI000172A	M	69.954	Colorectal (Colon)		Histology	No WGS		No tumour/no malignancy
NKI000173A	M	64.2071	Colorectal (Appendix; mucinous adenocarcinoma)		Histology	No WGS		No tumour/no malignancy
NKI000174A	M	65.5213	CUP		Histology	No WGS		No tumour/no malignancy
NKI000175A	M	82.1432	Mesothelioma		Cytology	No WGS		Cancelled
NKI000176A	F	68.314	CUP		Histology	FAIL	14	Low final mTCP		1.42882	4
NKI000177A	F	41.4987	Pancreas (NEC)		Histology	No WGS		No tumour/no malignancy
NKI000178A	M	69.724	Bladder (UCC)		Histology	No WGS		No tumour/no malignancy
NKI000179A	M	75.8296	Lung (NSCLC)		Cytology	FAIL		Low pTCP		0.62172
NKI000180A	M	59.7306	Skin (SCC)		Histology	No WGS		Cancelled
NKI000181A	F	73.13	CUP		Histology	No WGS		No tumour/no malignancy
NKI000182A	M	70.6221	Kidney (Clear cell RCC)		Histology	No WGS		Cancelled
NKI000183A	M	71.9883	Lung (NSCLC)		Histology	No WGS		Missing tissue sample
NKI000184A	M	33.8791	Lung (NSCLC)		Cytology	No WGS		Biopsy failure
NKI000185A	F	64.3303	CUP		Histology	FAIL		Low pTCP		10
NKI000186A	M	64.6561	Lung (Carcinoid; atypical carcinoid)		Histology	No WGS		No tumour/no malignancy
NKI000187A	M	61.9182	Skin (SCC)		Histology	No WGS		Incorrect request
NKI000188A	M	70.132	Soft tissue (Radiation-induced oropharynx sarcoma)		Histology	FAIL	12	Low final mTCP		0.604317	6
NKI000189A	F	60.8723	CUP		Histology	FAIL		Low pTCP		10.4263
NKI000190A	F	78.8221	Soft tissue (Undifferentiated pleiomorphic sarcoma/sarcoma NOS)		No sample	No WGS		Cancelled
NKI000191A	M	82.4964	Head and neck (SCC)		Cytology	No WGS		Cancelled
NKI000192A	F	35.0318	Breast (ER positive, Her2 negative)		Histology	FAIL	14	Low final mTCP		18.445	4
NKI000193A	F	43.9328	Lung (NSCLC)		Histology	FAIL		Low DNA quantity		15.6715	15
NKI000194A	F	47.169	CUP		Histology	No WGS		No tumour/no malignancy
NKI000195A	F	60.9134	Lung (NSCLC)		Histology	No WGS		Missing blood sample
NKI000196A	F	68.7	CUP		Histology	No WGS		Cancelled
NKI000197A	M	62.7149	Skin (SCC)		Histology	FAIL	10	Low final mTCP		6.64952	7
NKI000198A	M	59.1721	Bladder (UCC)		Cytology	No WGS		No tumour/no malignancy
NKI000199A	F	68.0238	Lung (SCLC)		Histology	No WGS		No tumour/no malignancy
NKI000200A	F	40.1955	Breast (ER negative, Her2 positive)		Histology	No WGS		No tumour/no malignancy
NKI000201A	F	74.3648	CUP		Histology	No WGS		Cancelled
NKI000202A	F	32.4116	Ovary (Mucinous carcinoma)		Histology	FAIL		Low pTCP		-261
NKI000203A	F	47.9904	Mesothelioma		No sample	No WGS		Cancelled
NKI000204A	M	76.0431	Colorectal (Colon; adenocarcinoma)		Histology	No WGS		Missing blood sample
NKI000205A	F	71.249	CUP		Histology	No WGS		No tumour/no malignancy
NKI000205B	F	71.249	CUP		Histology	No WGS		No tumour/no malignancy
NKI000206A	F	69.9978	Peritoneum (pseudomyxoma peritonei)		Histology	No WGS		No tumour/no malignancy
NKI000207A	F	67.4433	Skin (Merkel cell carcinoma/NEC)		Histology	No WGS		No tumour/no malignancy
NKI000208A	F	37.2741	Lacrimal sac		Cytology	No WGS		No tumour/no malignancy
NKI000209A	M	50.6982	Kidney (Clear cell RCC)		Histology	FAIL		Low DNA quantity		0.659278
NKI000210A	M	65.8115	Pancreas (NET)		Histology	FAIL (Multiple WGS)		Low DNA quality
NKI000210B	M	65.8115	Pancreas (NET)		Histology	No WGS		No tumour/no malignancy
NKI000211A	M	65.8115	Pancreas (NET)		Histology	FAIL		Low DNA quality		6.42005
NKI000212A	F	42.5419	Breast (ER positive, Her2 negative)		Histology	No WGS		No tumour/no malignancy
NKI000213A	F	68.4126	Lung (NSCLC)		No sample	No WGS		Cancelled
NKI000214A	M	53.0774	Head and neck (Hypopharynx; SCC)		Histology	No WGS		No tumour/no malignancy
NKI000215A	M	79.3779	Urothelial tract (UCC)		Histology	No WGS		No tumour/no malignancy
NKI000216A	M	89.9682	Soft tissue (Angiosarcoma)		Cytology	No WGS		Cancelled
NKI000217A	M	33.8079	CUP		Histology	No WGS		Cancelled
NKI000218A	F	73.9322	Uterus/Endometrium		Histology	No WGS		No tumour/no malignancy
NKI000219A	M	64.1469	Lung (NSCLC)		Histology	PASS	38	Not in database		7.6152	10
NKI000220A	M	75.9747	Oesophagus/Stomach (GEJ)		Histology	No WGS		Cancelled
NKI000221A	F	41.496	Soft tissue (Undifferentiated pleiomorphic sarcoma/sarcoma NOS)		Histology	FAIL		Low DNA quality		-14
NKI000222A	M	57.5211	Penis		Histology	FAIL	12	Low final mTCP		0.484218	9
NKI000223A	F	45.4496	Colorectal (Rectum)		Histology	No WGS		Incorrect request
NKI000224A	F	36.2145	Colorectal (Colon; adenocarcinoma)		Histology	FAIL	8	Low final mTCP		7.39826
NKI000225A	M	73.4777	CUP		Histology	No WGS		No tumour/no malignancy
NKI000226A	M	72.1745	Soft tissue (Atypical lipomatous tumour/well-differentiated liposarcoma)		Histology	No WGS		Cancelled
NKI000227A	F	72.848	CUP		Histology	FAIL		Low pTCP		12.4273
NKI000228A	F	66.4467	Uterus/Endometrium		Histology	FAIL		Low pTCP		7.68159
NKI000229A	F	70.6056	Lung (NSCLC)		Histology	No WGS		No tumour/no malignancy
NKI000230A	F	70.058	Lung (NSCLC)		Cytology	FAIL		Low DNA quality		10.5214
NKI000231A	M	72.3689	Thymus		Cytology	No WGS		Incorrectly processed
NKI000232A	M	54.8954	Lung (NSCLC)		Histology	No WGS		Missing blood sample
NKI000233A	M	60.2973	Lung (NSCLC)		Cytology	FAIL		Low pTCP		0.629652
NKI000234A	F	65.3433	CUP		Histology	No WGS		Cancelled
NKI000235A	M	58.2494	Oesophagus/Stomach (Oesophagus; NEC)		Histology	No WGS		Cancelled
NKI000236A	F	32.198	Urachus (Colloid type carcinoma)		Histology	FAIL		Low pTCP		-196.537
NKI000237A	M	69.3407	CUP		Cytology	No WGS		Cancelled
NKI000238A	F	51.3142	Cervix (SCC)		Histology	No WGS		No tumour/no malignancy
NKI000239A	M	71.8048	Prostate		Histology	No WGS		No tumour/no malignancy
NKI000239B	M	71.8048	Prostate		Histology	No WGS		No tumour/no malignancy
NKI000240A	F	53.1075	Breast (TNBC)		Histology	No WGS		Missing blood sample
NKI000241A	F	48.0396	Lung (NSCLC)		Histology	No WGS		Cancelled
NKI000242A	M	57.9071	Colorectal (Appendix; goblet cell)		Histology	No WGS		Missing blood sample
NKI000243A	F	74.0937	Colorectal (Rectum)		Histology	No WGS		Missing blood sample
NKI000244A	F	68.763	Head and neck (Oropharynx)		Histology	No WGS		Cancelled
NKI000245A	M	62.5287	Small intestine (Duodenum)		Histology	No WGS		Cancelled
NKI000246A	F	59.4623	Melanoma		Histology	No WGS		Missing blood sample

## Sheet: 1C. Aggregated counts
Aggregated counts for all WGS requests (n=1,052)
T1B.1. Diagnostic category	N_total
Known primary tumour	888
Cancer of unknown primary	164
Total	1052
T1B.2. Sex	N_total
Male	480
Female	572
Total	1052
T1B.3. Age group	N_total
<40	81
40-59	355
60-79	576
>=80	40
Total	1052
T1B.4. Sample type	N_total
Cytology	56
Histology	984
No sample	12
Total	1052
T1B.5. Attempt success	N_total
PASS	793
FAIL	95
No WGS	164
Total	1052

## Sheet: 2A. Actionability
Sample ID	Implementation study sample ID (if any)	Diagnosis category	Tumour type (with subtype information or diagnosis after CUP if available)	Tumour_type	Number of treatment changes before WGS as described in medical history	Pretreatments	Biomarker-informed pretreatment	Previously treated biomarker		Number of biomarkers in molecular biologist conclusion	Number of biomarkers with any treatment implication in clinical file		Number of experimental treatment biomarkers	Experimental treatment biomarkers		Total number of biomarkers guiding reimbursed care	Number of biomarkers indicating reimbursed treatment	Number of biomarkers indicating negative selection for treatment	Reimbursed treatment biomarkers		Biomarkers without actionability	TML	TMB (in variants/Mb)	Treatment follow-up in-house (in months)	Reason for loss-to-follow-up (regardless of duration of in-house follow-up)	Number of treatment changes after WGS described in medical history in electronic patient record	Posttreatments	Posttreatment types	Of which any biomarker-informed treatment	Treated biomarker	Treatment decision	Setting	Reason for (no) biomarker-informed reimbursed treatment
HMF000520B		Known primary tumour	Lung (NSCLC)	Lung (NSCLC)	4	experimental TKI; crizotinib-osimertinib; osimertinib; atezo-beva	YES	EGFR		6	4		2	TML high; CDK4 amp		2	1	1	EGFR exon 19 del mut; KRAS resist amp		TP53 del mut; MYC amp	308	12.9	6.01232	Deceased	3	carbo-pem; osimertinib retreatment; paclitaxel	chemo; TKI; chemo	YES	EGFR+Resistance	switch to chemotherapy	Reimbursed treatment: negative selection	Resistance mechanism led to treatment modification
HMF001122B		Known primary tumour	Soft tissue (Myxoid liposarcoma)	Soft tissue	3	doxorubicine-olaratumab; olaratumab mono; trabectedine	NO			2	0		0			0	0	0			TERTp act mut; FUS-DDIT3 fus	25	1.3	11.1047	Deceased	1	ifosfamide; eribuline	chemo; chemo	NO				No actionable reimbursed biomarkers
HMF003327C	HMF003327B	Known primary tumour	Lung (NSCLC)	Lung (NSCLC)	8	erlotinib; rocletinib; osimertinib; carbo-pem; osimertinib retreatment; experimental TKI+HER2 ADC; U3-1402 (M19UNS); osimertinib retreatment	YES	EGFR		2	1		1	TML high		0	0	0			TP53 inact mut	158	8.7	10.3491	Deceased	2	pacli-beva-osimertinib; osimertinib mono	chemo+anti-VEGF mAb+TKI; TKI	NO				No actionable reimbursed biomarkers
HMF003880C	HMF003880A	Known primary tumour	Lung (NSCLC)	Lung (NSCLC)	6	gefitinib; carbo-pem; afatinib; carbo-pacli-atezo-beva; afatinib retreatment; osimertinib	YES	EGFR		5	3		0			3	2	1	MET amp+resist; EGFR act mut		MYC amp; TERT amp; MDM2 amp	114	4.9	13.4045	Deceased	2	capmatinib-osimertinib; osimertinib	TKI; TKI	YES	MET+EGFR Resistance	capmatinib	Reimbursed treatment: negative selection	Resistance mechanism led to treatment modification
HMF003927B	HMF003927A	Known primary tumour	Lung (NSCLC)	Lung (NSCLC)	8	cis-pem; erlotinib; osimertinib; carbo-pem; pem mono; osimertinib; paclitaxel-bevacizumab; osimertinib retreatment	YES	EGFR		10	1		0			1	1	0	EGFR act mut		TML low; TP53 inact mut; KMT2C inact mut; MAP3K1 mut VUS; PTPRD part loss; PLXNB2 part loss; WWC3 part loss; CCND3 amp; VEGFA amp	131	6	28.2546	Deceased	7	experimental TKI+ADC; osimertinib; patritumumab-deruxtecan; osimertinib retreatment; carbo-pacli-atezo-beva; atezo-beva maintenance; osimertinib retreatment	TKI+ADC; TKI; ADC; TKI; chemo+ICI+anti-VEGF; ICI+anti-VEGF; TKI	NO				Reimbursed treatment was already given before WGS
HMF004168C	HMF004168B	Known primary tumour	Lung (NSCLC)	Lung (NSCLC)	4	erlotinib; osimertinib; crizotinib-osimertinib; osimertinib	YES	EGFR		4	1		0			1	1	0	EGFR exon 19 del		TP53 mut; MDM2 amp; FOXA1 amp	67	2.7	22.538	Alive	3	carbo-pacli-atezo-beva; pacli-beva; osimertinib retreatment	chemo+ICI+anti-VEGF mAb; chemo+anti-VEGF mAb; TKI	NO				Reimbursed treatment was already given before WGS
HMF004305C	HMF004306A+B	Known primary tumour	Lung (NSCLC)	Lung (NSCLC)	8	erlotinib; osimertinib; crizotinib; osimertinib retreatment; crizotinib retreatment; osimertinib retreatment; capmatinib	YES	EGFR		8	2		1	TML high		1	1	0	EGFR act mut		TP53 inact mut; MAP2K7 inact splice mut VUS; PIK3CA act mut; MGA inact mut VUS;	207	10.9	0.295688	Deceased	0			NO				Insufficient follow-up
HMF004350B		Known primary tumour	Lung (NSCLC)	Lung (NSCLC)	5	erlotinib; osimertinib; carbo-pem; pem mono; osimertinib retreatment	YES	EGFR		4	1		0			1	1	0	EGFR act mut		TP53 inact mut; CDKN2A del; TGFBR2 mut VUS	109	4.8	16.8214	Deceased	2	patritumab deruxtecan; osimertinib retreatment	HER3-directed ADC; TKI	NO				Ongoing response on previous treatment/complete remission
HMF004499B	HMF004499A	Known primary tumour	Colorectal (Colon; right-sided)	Colorectal	4	experimental chemo; HIPEC; CAPOX; FOLFIRI-B	NO			4	1		1	KRAS act mut		0	0	0			APC inact mut; TP53 inact mut; PALB2 mut VUS no HRD	146	6.8	26.3491	Deceased	1	experimental RAS/SHC+SHP2 inhibitor	experimental RAS/SHC+SHP2 inhibitor	YES	KRAS	experimental RAS/SHC+SHP2 inhibitor	Experimental treatment	No actionable reimbursed biomarkers
HMF004533B	HMF004533A	Known primary tumour	Lung (NSCLC)	Lung (NSCLC)	3	afatinib; bevacizumab; osimertinib	YES	EGFR		7	2		1	NF1 inact mut		1	1	0	EGFR act mut		TP53 mut; APC mut; KEAP 1 mut; NF2 inact mut	116	8.3	0.197125	Deceased	1	osimertinib (same)	TKI	NO				Insufficient follow-up
HMF004606B	HMF004606A	Known primary tumour	Lung (Carcinoid; atypical carcinoid)	Lung (Carcinoid)	1	everolimus	NO			2	1		1	CCND1 amp		0	0	0			MEN1 inact mut; TMB low	25	1.6	9.23203	Alive	3	experimental CDK4/6 inhibitor; cap-tem; axitinib (compassionate use)	CDK4/6 inhibitor; chemo; TKI	YES	CCND1	CDK4/6 inhibitor	Experimental treatment	No actionable reimbursed biomarkers
HMF004679B	HMF004679A	Known primary tumour	Lung (NSCLC)	Lung (NSCLC)	7	crizotinib; alectinib; carbo-pem; pem mono; lorlatinib; brigatinib; TIL; lorlatinib-brigatinib	YES	ALK		9	3		1	RAD51B inact homoz disrup		2	1	1	ALK fus; ALK resist mut		TP53 inact mut; CDKN2A inact mut; NFE2L2 act mut VUS; LZTR1 inact mut VUS; APOBEC signature; TML high	146	7	1.18275	Deceased	1	carbo-pem-pembro	chemo+ICI	YES	ALK+Resistance	stop brigatinib-lorlatinib	Reimbursed treatment: negative selection	Treated but less than 3 months follow-up
HMF004709B	HMF004709A	Known primary tumour	Lung (NSCLC)	Lung (NSCLC)	2	crizotinib; alectinib	YES	ALK		5	3		0			3	1	2	ALK fus; ALK resist mut; KRAS resist act mut		TGFBR1 inact mut VUS; ZNF217 amp VUS	64	3	4.36961	Deceased	2	carbo-pacli-atezo-beva; atezo-beva maintenance	chemo+ICI+anti-VEGF mAb; ICI+anti-VEGF mAb	YES	ALK+Resistance	stop alectinib	Reimbursed treatment: negative selection	Resistance mechanism led to treatment discontinuation
HMF004844B	HMF004844A	Known primary tumour	Lung (NSCLC)	Lung (NSCLC)	3	carbo-pem; experimental TKI; osimertinib-crizotinib	YES	EGFR		5	4		0			4	2	2	EGFR act mut; BRAF V600E act mut; EGFR resist mut; MET resist mut;		TP53 mut	114	5.9	0.854209	Deceased	2	dabrafenib-trametinib; osimertinib	TKI; TKI	YES	BRAF+EGFR Resistance	dabrafenib-trametinib	Reimbursed treatment: negative selection	Treated but less than 3 months follow-up
HMF004845B	HMF004845A	Known primary tumour	Lung (NSCLC)	Lung (NSCLC)	6	erlotinib; osimertinib; carbo-pem-osimertinib; carbo-pacli-atezo-beva; osimertinib retreatment; experimental TKI	YES	EGFR		5	3		1	TMB high		2	1	1	EGFR act mut; MET resist mut		TP53 inact mut; SMARCA4 inact	168	7.2	8.87064	Deceased	1	capmatinib-osimertinib-pacli-beva	TKI+chemo+anti-VEGF mAb	YES	EGFR+Resistance MET	osimertinib-capmatinib	Reimbursed treatment: negative selection	Resistance mechanism led to treatment modification
HMF004900B	HMF004900A	Known primary tumour	Lung (NSCLC)	Lung (NSCLC)	1	osimertinib	YES	EGFR		5	5		2	HRD+BRCA2 loss; CDKN2A inact del		3	2	1	EGFR act mut; MET amp+resist		TP53 loss	128	5.9	4.96099	Deceased	1	crizotinib-capmatinib	TKI	YES	MET+EGFR resistance	capmatinib	Reimbursed treatment: negative selection	Resistance mechanism led to treatment modification
HMF004904B	HMF004904A	Known primary tumour	Lung (Carcinoid; atypical carcinoid)	Lung (Carcinoid)	2	everolimus; capecitabine-temozolomide	NO			2	0		0			0	0	0			TML low; HRAS act mut	33	1.5	2.89117	Deceased	0			NO				No actionable biomarkers detected
HMF004908B	HMF004908A	Known primary tumour	Lung (NSCLC)	Lung (NSCLC)	3	gefitinib; osimertinib; afatinib-osimertinib	YES	EGFR		7	3		0			3	1	2	EGFR act mut; EGFR T790M+C797S resist muts		TERTp mut; SMAD2 inact mut; CDKN2A del	57	3.4	15.0472	Alive	1	afatinib-osimertinib (same)	TKI	NO				Ongoing response on previous treatment/complete remission
HMF004947B	HMF004947A	Known primary tumour	Lung (NSCLC)	Lung (NSCLC)	3	osimertinib; crizotinib-osimertinib; osimertinib	YES	EGFR		5	2		1	PIK3CA act mut		1	1	0	EGFR act mut		TP53 inact mut; CDK4 amp; KRAS amp	113	4.5	20.4682	Deceased	6	osimertinib-crizotinib (same); carbo-pem-osimertinib; pem-osi; osimertinib; carbo-pacli-atezo-beva; atezo-beva maintenance	TKI; chemo+TKI; chemo+TKI; TKI; chemo+ICI+anti-VEGF mAb; ICI+anti-VEGF mAb;	NO				Ongoing response on previous treatment/complete remission
HMF005122B	HMF005122A	Known primary tumour	Lung (NSCLC)	Lung (NSCLC)	1	experimental BRAF+MEK inhibitor	YES	BRAF		5	2		1	TML high		1	1	0	BRAF V600E act mut		SMAD4 inact mut; PTPRD inact part del; SETD2 inact mut	315	10.2	21.3881	Alive	2	experimental chemo+ICI; nivo mono	chemo+ICI; ICI	YES	TML	ICI	Experimental treatment	Reimbursed treatment was already given before WGS
HMF005169B	HMF005169A	Known primary tumour	Lung (NSCLC)	Lung (NSCLC)	3	cis-pem; erlotinib; osimertinib; dabrafenib-trametinib-osimertinib	YES	EGFR		4	3		2	TML high; PTEN inact		1	1	0	EGFR act mut			2102	80.2	22.8337	Deceased	3	paclitaxel-atezo-beva; osimertinib retreatment; dab-tram	chemo+ICI+anti-VEGF mAb; TKI; BRAF+MEK inhibitor	NO				Ongoing response on previous treatment/complete remission
HMF005181A		Known primary tumour	Lung (NSCLC)	Lung (NSCLC)	1	osimertinib	YES	EGFR		5	4		2	CDKN2A loss; CCND1 amp		2	2	0	EGFR act mut; MET amp		TP53 inact mut	113	6.1	11.7618	Deceased	4	experimental TKI; carbo-pem; carbo-pacli-pembro; carbo-gem	TKI; chemo; chemo+ICI; chemo	YES	EGFR+MET	TKI	Experimental treatment	Experimental treatment for reimbursed treatment target
HMF005182A		Known primary tumour	Ovary (Embryonal cell carcinoma)	Ovary	2	EP; VIP	NO			0	0		0			0	0	0				34	1.6	28.6817	Alive	2	VIP (same); TIP	chemo; chemo	NO				No actionable reimbursed biomarkers
HMF005183A		Known primary tumour	Soft tissue (Spindle cell sarcoma)	Soft tissue	1	carbo-pem-pembro	NO			6	2		2	KIT amp; HRD no substrate		0	0	0			TP53 inact mut; RB1 loss; TERTp mut VUS; HIST1H3B mut VUS	36	1.5	15.3101	Deceased	0			NO				No actionable reimbursed biomarkers
HMF005185A		Cancer of unknown primary	CUP (Biliary tract)	Unknown primary tumour	0		NO			5	2		2	NRAS act mut; CDKN2A inact mut		0	0	0			PBRM1 inact mut VUS; BAP1 inact mut; EPHA2 mut VUS	38	1.5	1.21561	Second opinion	0			NO				Insufficient follow-up
HMF005186A		Known primary tumour	Colorectal (Colon; right-sided; signet cell)	Colorectal	4	COLOPEC; experimental chemo; experimental PARP inhibihor; iri-beva	YES	ATM		7	2		2	RNF43 inact mut; ATM mut		0	0	0			SMAD4 inact mut; TP53 inact mut; KRAS amp; IL7R amp; LMBRD2 amp	112	6.6	-0.854209	Deceased	0			NO				Insufficient follow-up
HMF005187A		Cancer of unknown primary	CUP (Colorectal; Colon; unclear sidedness; metastatic)	Unknown primary tumour	1	carbo-etop	NO			5	2		1	KRAS act mut		1	0	1	RAS/RAF mutated (KRAS)		APC inact mut; TP53 inact mut; RB1 part loss; TERTp act mut VUS	133	8.2	7.55647	Deceased	1	CAPOX	chemo	YES	RAS/RAF mutated (KRAS)	no EGFR inhibitor	Reimbursed treatment: negative selection	Actionable reimbursed biomarker was treated
HMF005191A		Known primary tumour	Lung (Carcinoid; atypical carcinoid)	Lung (Carcinoid)	0		NO			0	0		0			0	0	0				22	0.6	8.27926	Deceased	2	everolimus; cap-tem	mTOR inhibitor; chemo	NO				No actionable reimbursed biomarkers
HMF005192A		Known primary tumour	Lung (NSCLC)	Lung (NSCLC)	3	carbo-pacli-pembro; gem mono; vinorelbine	NO			3	2		2	TMB high; PIK3CA act mut		0	0	0			TP53 inact mut	736	48.7	0.262834	Second opinion	0			NO				Insufficient follow-up
HMF005193A		Known primary tumour	Lung (Carcinoid; atypical carcinoid)	Lung (Carcinoid)	1	carbo-etop	NO			0	0		0			0	0	0				37	1.6	13.6345	Deceased	0			NO				No actionable reimbursed biomarkers
HMF005194A		Known primary tumour	Lung (NSCLC)	Lung (NSCLC)	2	carbo-pem-pembro; pembro mono	NO			2	1		1	CDKN2A loss		0	0	0			KRAS act mut	51	2.4	28.5175	Alive	0			NO				No actionable reimbursed biomarkers
HMF005195A		Cancer of unknown primary	CUP (Definitive CUP; possibly Anus)	Unknown primary tumour	1	mitomycine-capecitabine	NO			1	0		0			0	0	0			HPV type 16	90	4.4	12.5503	Second opinion; deceased	0			NO				No actionable biomarkers detected
HMF005196A		Known primary tumour	Lung (NSCLC)	Lung (NSCLC)	3	pembro mono; alectinib; experimental TKI	YES	RET		6	4		1	CDKN2A loss		3	1	2	RET fus; BRAF resist fus; ARID1A resist mut		MAP2K4 mut VUS; ERBB4 inact mut VUS	86	6.8	7.8193	Deceased	1	carbo-pem	chemo	YES	RET+Resistance	stop alectinib	Reimbursed treatment: negative selection	Resistance mechanism led to treatment discontinuation
HMF005197A		Cancer of unknown primary	CUP (Ovary)	Unknown primary tumour	0		NO			3	2		1	TMB high		1	1	0	HRD+BRCA2 full loss		TP53 inact mut	216	10.8	28.2218	Alive	2	carbo-pacli; olaparib	chemo; PARP inhibitor	YES	HRD+BRCA2	olaparib	Reimbursed treatment	Actionable reimbursed biomarker was treated
HMF005198A		Known primary tumour	Kidney (Sarcomatoid dedifferentiated RCC)	Kidney	0		NO			3	1		1	TSC1 loss		0	0	0			PTEN inact mut; TP53 inact mut	24	1.1	8.08214	Deceased	3	ipi-nivo; nivo mono; cabozantinib	ICI combo; ICI; TKI	NO				No actionable reimbursed biomarkers
HMF005199A		Cancer of unknown primary	CUP (Soft tissue; Desmoplastic small round cell tumour)	Unknown primary tumour	0		NO			2	0		0			0	0	0			ARID1A inact mut; EWSR1-WT1 fus	16	1.1	28.5175	Alive	5	VIDE; EVAIA; VAI; pazopanib; VI(D)(E) retreatment	chemo; chemo; chemo; TKI; chemo	NO				No actionable biomarkers detected
HMF005200A		Known primary tumour	Lung (LCNEC)	Lung (LCNEC)	2	carbo-etop; osimertinib	YES	EGFR		5	3		2	CDKN2A loss; CDK4 amp		1	1	0	EGFR act mut		EGFR amp; MDM2 amp	86	4.7	4.33676	Deceased	1	carbo-pacli-atezo-beva	chemo+ICI+anti-VEGF mAb	NO				Low performance status
HMF005201A		Cancer of unknown primary	CUP (Biliary tract)	Unknown primary tumour	0		NO			4	0		0			0	0	0			BAP1 inact mut; IDH1 act mut; PBRM1 inact mut; ARID1A mut VUS	22	1.3	27.4004	Alive	0			NO				No actionable biomarkers detected
HMF005202A		Known primary tumour	Lung (NSCLC)	Lung (NSCLC)	2	gefitinib; osimertinib	YES	EGFR		6	3		2	PIK3CA act mut; BRAF act mut		1	1	0	EGFR act mut		TP53 inact mut; RB1 loss; SMAD4 mut VUS	137	5.6	9.82341	Deceased	3	carbo-pem-osi; pem-osimertinib; osimertinib	chemo+TKI; TKI; TKI	NO				Reimbursed treatment was already given before WGS
HMF005203A		Known primary tumour	Lung (LCNEC)	Lung (LCNEC)	2	afatinib; carbo-etop-afatinib	YES	EGFR		5	0		0			0	0	0			EGFR act mut; TP53 inact mut; CCNE1 amp; IKBKB amp VUS; RB1 inact part loss	55	2.8	13.4374	Deceased	3	carbo-pacli-atezo-beva; atezo-beva maintenance; carbo-gem	chemo	NO				No actionable reimbursed biomarkers
HMF005204A		Cancer of unknown primary	CUP (Biliary tract)	Unknown primary tumour	1	carbo-etop	NO			5	1		1	CCND1 amp		0	0	0			NF1 inact splice mut; APC inact mut; TP53 inact mut; TMB low	47	3.3	5.12526	Deceased	1	capecitabine	chemo	NO				No actionable reimbursed biomarkers
HMF005205A		Known primary tumour	Colorectal (Colon; right-sided)	Colorectal	3	CAPOX-B; experimental ICI; FOLFIRI	YES	MSI		6	0		0			0	0	0			MSI; PIK3CA act mut; PTEN mut; ERBB2 mut; APC mut	1602	61.8	9.23203	Deceased	2	FOLFIRI; TAS102	chemo; chemo	NO				No actionable biomarkers detected
HMF005206B		Known primary tumour	Lung (NSCLC)	Lung (NSCLC)	3	gefitinib; experimental chemo+TKI; carbo-pem-osimertinib	YES	EGFR		7	4		2	CDKN2A loss; CCND1 amp		2	1	1	EGFR act mut; MYC amp resist;		TP53 loss; DNMT3A mut VUS; FGF3 amp	82	4.7	26.152	Alive	2	carbo-pem-osimertinib; osimertinib	chemo; TKI	YES	EGFR+Resistance	add chemotherapy to osimertinib	Reimbursed treatment: negative selection	Resistance mechanism led to treatment modification
HMF005207A		Known primary tumour	Uterus/endometrium	Uterus/endometrium	0		NO			2	0		0			0	0	0			PTEN loss VUS; PIK3R1 mut VUS	70	2.6	6.14374	Deceased	0			NO				No actionable reimbursed biomarkers
HMF005208A		Cancer of unknown primary	CUP (Definitive CUP; possibly Cervix)	Unknown primary tumour	0		NO			2	0		0			0	0	0			ELF3 splice mut VUS; HPV type 16	89	4.2	8.08214	Second opinion	2	carbo-pacli-beva; beva maintenance	chemo; ICI	NO				No actionable biomarkers detected
HMF005209A		Known primary tumour	Ovary (High grade serous carcinoma)	Ovary	3	CMF (adjuvant); 6x carbo-pacli; olaparib	YES	HRD+BRCA1		3	2		1	TML high		1	1	0	HRD+BRCA1 inact mut			151	6	10.7433	Deceased	3	experimental ICI; carbo-Caelyx; carbo-pacli	ICI; chemo; chemo	YES	TML	ICI	Experimental treatment	Reimbursed treatment was already given before WGS
HMF005210A		Known primary tumour	Prostate	Prostate	4	ADT; docetaxel; abirateron-prednison; cabazitaxel	NO			3	1		1	CCND1 amp		0	0	0			FGF3 coamp; AR resist amp	41	2.1	10.6448	Deceased	1	experimental CDK4/6 inhibitor	CDK4/6 inhibitor	YES	CCND1	CDK4/6 inhibitor	Experimental treatment	No actionable reimbursed biomarkers
HMF005211A		Known primary tumour	Breast (TNBC)	Breast	2	ddAC+carbo-pacli; capecitabine	NO			1	1		1	HRD+RAD51B part del		0	0	0			TP53 inact mut	74	3	0	Best Supportive Care	0			NO				Insufficient follow-up
HMF005212A		Known primary tumour	Mesothelioma	Mesothelioma	2	carbo-pem; experimental TKI+ICI	NO			4	1		1	CDKN2A del		0	0	0			BAP1 inact mut; FBXW7 inact mut VUS; NF2 inact VUS	37	1.3	3.5154	Deceased	1	experimental TKI+ICI	TKI+ICI	NO				No actionable reimbursed biomarkers
HMF005213A		Known primary tumour	Lung (NSCLC)	Lung (NSCLC)	2	carbo-pem-pembro; pembro maintenance	NO			5	1		1	TMB high		0	0	0			KRAS act mut; KEAP1 inact mut; STK11 inact mut; smoking signature	247	15.8	27.4004	Alive	0			NO				No actionable reimbursed biomarkers
HMF005264B	HMF005264A	Known primary tumour	Lung (NSCLC)	Lung (NSCLC)	3	CCRT; pembro mono; pem-pembro	NO			4	1		1	RAF1 act mut		0	0	0			TP53 inact mut; RB1 part del; STK11 inact mut	107	5.8	26.5133	Deceased	3	pem-pembro (same); pem mono; pacli-beva	ICI+chemo; chemo; ICI+anti-VEGF	NO				No actionable reimbursed biomarkers
HMF005286B	HMF005286A	Known primary tumour	Urothelial tract (Urethra)	Urothelial tract	1	capecitabine	NO			5	0		0			0	0	0			KRAS act mut; TP53 inact mut; CDKN2A del; SPATA31A7 del; SMARCB1 del	73	4	0.262834	Deceased	0			NO				No actionable biomarkers detected
HMF005308B	HMF005308A	Known primary tumour	Salivary gland	Salivary gland	0		NO			4	3		3	PIK3CA act mut; EGFR act mut; CCND1 amp		0	0	0			TP53 inact mut	132	7.1	4.63244	Deceased	0			NO				No actionable reimbursed biomarkers
HMF005343A		Known primary tumour	Lung (NSCLC)	Lung (NSCLC)	2	erlotinib; osimertinib	YES	EGFR		2	1		0			1	1	0	EGFR act mut		TP53 inact mut	20	0.8	6.83368	Deceased	3	carbo-pem-osimertinib; pem-osi; osimertinib	chemo+TKI; TKI; TKI	NO				Reimbursed treatment was already given before WGS
HMF005345A		Known primary tumour	Kidney (Clear cell RCC)	Kidney	1	experimental ICI+TKI	NO			1	1		1	VHL inact mut		0	0	0				17	0.7	27.1047	Alive	1	experimental ICI+TKI	ICI+TKI	NO				No actionable reimbursed biomarkers
HMF005346A		Known primary tumour	Colorectal (Rectum; metastatic)	Colorectal	1	FOLFOXIRI-B	NO			4	2		1	NF1 inact mut		1	1	0	RAS/RAF wildtype		TP53 inact mut; APC inact mut; NRAS amp	71	4.2	15.4415	Deceased	5	FOLFOXIRI-B (same); cape-beva maintenance; CAPOX-B; iri mono; experimental TKI	chemo; anti-VEGF; chemo; chemo; TKI	NO				Ongoing response on previous treatment/complete remission
HMF005348A		Known primary tumour	Lung (Carcinoid; atypical carcinoid)	Lung (Carcinoid)	1	carbo-pacli	NO			2	0		0			0	0	0			SDHB inact mut	26	1.4	27.5975	Alive	2	cap-tem; everolimus	chemo; mTOR inhibitor	NO				No actionable reimbursed biomarkers
HMF005349A		Known primary tumour	Breast (ER positive, Her2 negative)	Breast	4	letrozole; exemestane; capecitabine; adriamycin	NO			2	2		2	TMB high; PIK3CA act mut		0	0	0				299	12.9	17.4456	Deceased	2	experimental ICI; pacli	ICI; chemo	YES	TMB	ICI	Experimental treatment	No actionable reimbursed biomarkers
HMF005350A		Known primary tumour	Soft tissue (Solitary fibrous tumour)	Soft tissue	1	doxorubicine	NO			3	1		1	BRAF V600E act mut		0	0	0			NAB2-STAT6 fus; TERTp act mut	36	1.5	26.7105	Alive	5	doxorubicine (same); pazopanib; experimental TKI; DTIC; trabectedine	chemo; TKI; TKI; chemo; chemo	YES	BRAF	TKI	Experimental treatment	No actionable reimbursed biomarkers
HMF005351A		Known primary tumour	Soft tissue (Liposarcoma)	Soft tissue	0		NO			2	1		1	CDK4 amp		0	0	0			MDM2 amp; HMGA2-PPFIA2 fus VUS	5	0.7	8.50924	Other hospital referral with follow-up data	2	doxo-ifos; experimental CDK4/6 inhibitor; experimental MDM2 inbibitor	chemo; CDK4/6 inhibitor; MDM2 inhibitor	YES	CDK4	CDK4/6 inhibitor	Experimental treatment	No actionable reimbursed biomarkers
HMF005353A		Known primary tumour	Mesothelioma	Mesothelioma	2	carbo-pem; experimental TKI+ICI	NO			0	0		0			0	0	0				16	1.2	9.36345	Deceased	1	experimental TKI+ICI	TKI+ICI	NO				No actionable reimbursed biomarkers
HMF005354A		Known primary tumour	Lung (NSCLC)	Lung (NSCLC)	1	experimental TKI	YES	EGFR		4	1		1	EGFR act exon 20 ins		0	0	0			RB1 loss; TP53 loss; POT1 mut VUS	128	7.4	4.07392	Deceased	1	experimental TKI	experimental TKI	NO				No actionable reimbursed biomarkers
HMF005356A		Known primary tumour	Colorectal (Colon; unclear sidedness; metastatic)	Colorectal	0		NO			7	4		2	RNF43 inact mut; HRD no substrate		2	2	0	BRAF V600E act mut; RAS/RAF mutated (BRAF)		APC inact mut; TP53 inact mut; PTEN part del; SMAD4 part del; TML high	198	8	0.197125	Second opinion	0			NO				Insufficient follow-up
HMF005357A		Known primary tumour	Melanoma	Melanoma	4	ipi-nivo; nivo mono; ipi-nivo; experimental peptide	NO			2	1		1	NRAS act mut		0	0	0			DGCR8 amp VUS	40	1.2	16.0986	Deceased	1	experimental peptide	experimental peptide	NO				No actionable reimbursed biomarkers
HMF005358A		Known primary tumour	Lung (NSCLC)	Lung (NSCLC)	0		NO			4	3		3	KRAS act mut; CDKN2A loss; TMB high		0	0	0			SPEN inact mut VUS	243	25.4	27.1704	Alive	1	experimental ICI combo	ICI combo	YES	TMB	ICI combo	Experimental treatment	No actionable reimbursed biomarkers
HMF005359A		Known primary tumour	Soft tissue (High grade undifferentiated spindle cell/pleomorphic sarcoma)	Soft tissue	0		NO			4	0		0			0	0	0			ATRX inact mut; FANCL mut VUS; RAC1 amp VUS; RB1 del VUS	38	2.4	6.34086	Deceased	1	doxorubicin	chemo	NO				No actionable reimbursed biomarkers
HMF005360A		Known primary tumour	Head and neck (Nasopharynx)	Head and neck	2	pembro-GSK3359609 (M16GAC)	NO			3	0		0			0	0	0			MTOR act del; TP53 inact mut; EBV	39	1.8	8.04928	Deceased	2	experimental ICI; pacli	ICI; chemo	NO				No actionable reimbursed biomarkers
HMF005361A		Known primary tumour	Salivary gland (Acinary cell)	Salivary gland	0		NO			2	2		2	PIK3CA act mut; CDKN2A loss		0	0	0				22	0.9	11.6304	Deceased	3	experimental CDK4/6 inhibitor; carbo-pacli; experimental PI3K inhibitor	CDK4/6 inhibitor; chemo; PI3K inhibitor	YES	(1.) CDKN2A; (2.) PIK3CA	(1.) CDK4/6 inhibitor; (2.) PI3K inhibitor	Experimental treatment	No actionable reimbursed biomarkers
HMF005362A		Known primary tumour	GIST	GIST	0		NO			1	0		0			0	0	0			SDHA inact mut	6	0.4	26.6448	Alive	0			NO				No actionable reimbursed biomarkers
HMF005363A		Known primary tumour	Mesothelioma	Mesothelioma	2	experimental dendritic cell therapy; experimental TKI+ICI	NO			5	1		1	CDKN2A del		0	0	0			LATS2 inact mut; BAP1 inact part del; ARID2 del; ZFHX3 part del	36	1.6	7.55647	Deceased	2	pembrolizumab; gem mono	ICI; chemo	NO				No actionable reimbursed biomarkers
HMF005365A		Known primary tumour	Lung (NSCLC)	Lung (NSCLC)	1	experimental ICI combo	NO			5	1		1	TML high		0	0	0			STK11 inact mut; FOXP1 inact mut; ARGHAP35 inact mut; MYC amp	141	9.3	24.1807	Alive	1	experimental ICI combo	ICI combo	NO				No actionable reimbursed biomarkers
HMF005366A		Known primary tumour	Mesothelioma	Mesothelioma	3	carbo-pem; experimental dendritic cell therapy; experimental ICI+TKI	NO			2	0		0			0	0	0			NF2 loss; BAP1 loss	27	1	15.77	Deceased	1	experimental TKI+ICI	TKI+ICI	NO				No actionable reimbursed biomarkers
HMF005367A		Known primary tumour	Uterus/endometrium	Uterus/endometrium	0		NO			2	0		0			0	0	0			TP53 inact mut; MYC amp	77	4	-0.164271	Second opinion	0			NO				No actionable biomarkers detected
HMF005368A		Known primary tumour	Lung (NSCLC)	Lung (NSCLC)	2	erlotinib; osimertinib	YES	EGFR		5	2		1	CDK4 amp		1	1	0	EGFR act mut		TP53 inact mut; CCND3 amp; VEGFA amp	84	5	26.8747	Alive	5	osimertinib (same); carbo-pacli-atezo-beva; atezo-beva maintenance; carbo-pacli-osimertinib; carbo-pem-osimertinib	TKI; chemo+ICI+anti-VEGF; ICI+anti-VEGF; chemo+TKI; chemo+TKI	NO				Reimbursed treatment was already given before WGS
HMF005369A		Known primary tumour	Vagina (SCC)	Vagina	1	carbo-pacli	NO			6	1		1	TMB high		0	0	0			STK11 loss; TERT act mut VUS; MUTYH mut VUS; TERT act amp VUS; HPV type 45	230	9.8	14.3901	Deceased	1	experimental ICI	ICI	YES	TMB	ICI	Experimental treatment	No actionable reimbursed biomarkers
HMF005372A		Known primary tumour	Thyroid (Mixed papillary/anaplastic carcinoma)	Thyroid	0		NO			5	1		0			1	1	0	BRAF V600E act mut		TP53 inact mutl; TERT act mut; TET2 mut VUS; NF2 inact par del	24	1.4	1.60986	Deceased	0			NO				Insufficient follow-up
HMF005373A		Known primary tumour	Colorectal (Rectum; metastatic)	Colorectal	1	FUDR/FOLFOX	NO			4	2		1	PIK3CA act mut		1	1	0	RAS/RAF wildtype		APC inact mut; TP53 inact mut; SMAD4 mut VUS	87	4.6	26.3491	Alive	2	FUDR; CCRT cape	chemo; chemo	NO				Ongoing response on previous treatment/complete remission
HMF005374A		Cancer of unknown primary	CUP (Definitive CUP; possibly Lung; NSCLC)	Unknown primary tumour	1	carbo-pacli-pembro	NO			2	0		0			0	0	0			TERT mut; HPV type 16	92	4.2	16.46	Deceased	3	carbo-pacli-pembro (same); experimental ICI	chemo+ICI; ICI	NO				No actionable biomarkers detected
HMF005375A		Known primary tumour	GIST	GIST	0		NO			2	1		1	CDKN2A loss		0	0	0			MAX inact mut	20	1.3	26.5462	Deceased	0			NO				No actionable reimbursed biomarkers
HMF005376A		Cancer of unknown primary	CUP (Head and neck; SCC)	Unknown primary tumour	0		NO			0	0		0			0	0	0				17	0.5	26.5462	Alive	0			NO				No actionable biomarkers detected
HMF005377A		Known primary tumour	Lung (NSCLC)	Lung (NSCLC)	3	erlotinib; osimertinib; trastuzumab-emtansine	YES	EGFR		5	3		1	CDKN2A loss		2	2	0	EGFR act mut; ERBB2 amp		TP53 inact mut; FOXA1 amp VUS	109	4.8	17.347	Deceased	3	carbo-pem; pacli-beva; osimertinib retreatment	chemo; ICI+anti-VEGF; TKI	NO				Reimbursed treatment was already given before WGS
HMF005378A		Cancer of unknown primary	CUP (Biliary tract)	Unknown primary tumour	1	cis-gem	NO			3	2		2	FGFR2 act mut; PTEN loss		0	0	0			TP53 inact mut	22	1.2	13.0103	Deceased	3	cis-gem (same); experimental TKI; investigational lipid nanoparticle	chemo; TKI; investigational lipid nanoparticle	YES	FGFR2	TKI	Experimental treatment	No actionable reimbursed biomarkers
HMF005379A		Known primary tumour	Small intestine (Jejunum)	Small intestine	1	CAPOX	NO			6	2		2	ERBB2 mut; CCND3 amp		0	0	0			APC inact mut; TP53 inact mut; FBXW7 inact mut VUS; VEGFA amp VUS	130	8	2.75975	Deceased	1	experimental CDK4/6 inhibitor	CDK4/6 inhibitor	YES	CCND3	CDK4/6 inhibitor	Experimental treatment	Treated but less than 3 months follow-up
HMF005381A		Known primary tumour	Mesothelioma	Mesothelioma	3	cis-pem; carbo-pem; experimental ICI+TKI	NO			3	1		1	CDKN2A loss		0	0	0			BAP1 inact mut; NF2 loss	32	1.6	12.6489	Deceased	1	experimental TKI+ICI	TKI+ICI	NO				No actionable reimbursed biomarkers
HMF005382A		Known primary tumour	Bladder (UCC)	Bladder	3	epirubicin; gem-cis; pembro	NO			4	3		3	PIK3CA act mut; CDKN2A loss; TMB high; FGFR3 act mut		0	0	0				148	6.3	13.5359	Deceased	2	experimental chemo+ICI combo; erdafitinib (early access)	chemo+ICI combo; FGFR inhibitor	YES	FGFR3	FGFR inhibitor	Experimental treatment: Early access protocol	No actionable reimbursed biomarkers
HMF005383A		Known primary tumour	Prostate	Prostate	3	ADT; abiraterone; docetaxel	NO			7	1		1	FGFR1 amp		0	0	0			AR resist mut; AR resist amp; RB1 loss; TP53 inact homoz disrup; TMPRSS2-ERG fus	59	3.2	1.90554	Deceased	0			NO				Insufficient follow-up
HMF005384A		Known primary tumour	Lung (NSCLC)	Lung (NSCLC)	2	CCRT; carbo-pem-pembro	NO			4	2		2	CDKN2A loss; TML high		0	0	0			TP53 inact mut; MECOM amp VUS	155	7.3	0.919918	Deceased	0			NO				Insufficient follow-up
HMF005386A		Known primary tumour	Lung (NSCLC)	Lung (NSCLC)	1	carbo-pacli-pembro	NO			4	1		1	CDKN2A del		0	0	0			TP53 inact mut; CDK12 inact mut; LRP1B part del VUS	92	6	1.05133	Deceased	0			NO				Insufficient follow-up
HMF005387A		Known primary tumour	Lung (NSCLC; sarcomatoid carcinoma)	Lung (NSCLC)	1	carbo-pacli-pembro	NO			5	1		1	KIT/KDR/PDGFRA coamp		0	0	0			TP53 inact mut; SDHB mut; RB1 loss; TERT amp	99	6.3	8.50924	Deceased	1	carbo-pacli-pembro; pembro maintenance	chemo+ICI; ICI	NO				No actionable reimbursed biomarkers
HMF005388A		Known primary tumour	Urothelial tract (Urethra; adenocarcinoma)	Urothelial tract	1	capecitabine	NO			4	3		3	BRAF class III act mut; KRAS act mut; CDKN2A loss		0	0	0			TP53 inact mut	94	5.8	3.67967	Other hospital referral	0			NO				No actionable reimbursed biomarkers
HMF005389B		Known primary tumour	Lung (NSCLC)	Lung (NSCLC)	5	experimental chemo; pem maintenance; nivolumab; experimental KRAS inhibitor; carbo-pem	YES	KRAS		2	1		1	KRAS act mut		0	0	0			TML high	148	9.2	8.24641	Deceased	1	carbo-pem (same)	chemo	NO				No actionable reimbursed biomarkers
HMF005390A		Cancer of unknown primary	CUP (Definitive CUP; possibly Colorectal; likely right-sided)	Unknown primary tumour	1	CAPOX	NO			3	2		2	EGFR amp; CDKN2A loss		0	0	0			TP53 inact mut	92	6.3	2.7269	Deceased	1	experimental anti-EGFR mAb	anti-EGFR mAb	YES	EGFR	anti-EGFR mAb	Experimental treatment	Treated but less than 3 months follow-up
HMF005391A		Cancer of unknown primary	CUP (Definitive CUP; possibly Colorectal; likely left-sided; metastatic)	Unknown primary tumour	0		NO			4	3		2	CCND1 amp; CDKN2A loss		1	1	0	RAS/RAF wildtype		TP53 inact mut; RSF1 amp VUS	33	1.5	1.64271	Deceased	0			NO				Insufficient follow-up
HMF005392A		Known primary tumour	Lung (NSCLC)	Lung (NSCLC)	3	cis-pem; nivolumab; investigational mAb+ICI; carbo-gem	NO			3	2		2	SMARCA4 inact mut; TMB high		0	0	0			TP53 mut	636	50.7	0.262834	Second opinion	0			NO				Insufficient follow-up
HMF005393A		Known primary tumour	Lung (NSCLC)	Lung (NSCLC)	3	crizotinib; lorlatinib; experimental TKI	YES	ROS1		5	3		1	TMB high		2	1	1	ROS1 fus; ROS1 resist mut		TP53 inact mut; CDKN2A inact mut	300	13.9	24.2464	Deceased	2	experimental TKI) lorlatinib retreatment	TKI; TKI	NO				Reimbursed treatment was already given before WGS
HMF005394A		Known primary tumour	Brain/CNS (Olfactory neuroblastoma)	Brain/CNS	0		NO			0	0		0			0	0	0				20	1	23.0965	Alive	0			NO				No actionable reimbursed biomarkers
HMF005395A		Known primary tumour	Lung (NSCLC)	Lung (NSCLC)	1	experimental ICI+TKI	NO			2	1		1	HRD no substrate		0	0	0			BAP1 loss	29	1	11.1047	Deceased	1	experimental ICI+TKI	TKI+ICI	NO				No actionable reimbursed biomarkers
HMF005396A		Known primary tumour	Soft tissue (Small blue round cell tumour)	Soft tissue	0		NO			2	0		0			0	0	0			SMARCB1 inact mut VUS; CDKN2A loss VUS	26	1.4	4.53388	Deceased	1	doxo-ifos	chemo	NO				No actionable reimbursed biomarkers
HMF005397A		Known primary tumour	Oesophagus/stomach (Stomach)	Oesophagus/stomach	1	CAPOX	NO			3	0		0			0	0	0			TP53 inact mut; RHOA act mut VUS; ARID1B inact mut	21	0.8	24.6407	Deceased	1	paclitaxel-ramucirumab; CAPOX; carbo-pacli	chemo+anti-VEGF mAb; chemo; chemo	NO				No actionable reimbursed biomarkers
HMF005398A		Known primary tumour	Lung (Carcinoid; atypical carcinoid)	Lung (Carcinoid)	0		NO			4	2		2	TMB high; MSI+MLH1 mut VUS		0	0	0			BRCA2 mut VUS; MDM4 amp	239	18	8.47639	Deceased	1	everolimus	mTOR inhibitor	NO				No actionable reimbursed biomarkers
HMF005399A		Known primary tumour	Lung (NSCLC)	Lung (NSCLC)	1	cis-pem	NO			6	2		2	TMB high; KRAS act mut;		0	0	0			TP53 inact mut; CDKN2A inact mut; RBM10 inact mut VUS; TERT act amp VUS	510	35.4	26.5133	Alive	1	sotorasib (compassionate use)	KRAS inhibitor	YES	KRAS	KRAS inhibitor	Experimental treatment: Compassionate use programme	No actionable reimbursed biomarkers
HMF005400A		Known primary tumour	Uterus/endometrium (Carcinosarcoma)	Uterus/endometrium	0		NO			3	3		3	HRD+BRIP1 inact homoz disrup; FGFR1 amp; PTEN loss		0	0	0				117	5	1.87269	Deceased	0			NO				Insufficient follow-up
HMF005401A		Known primary tumour	Cervix [previously Lung (NSCLC)]	Cervix	2	carbo-pem-pembro; pembro maintenance	NO			3	1		1	PTEN loss		0	0	0			KRAS act mut; HPV type 16	42	1.9	0.887064	Second opinion	0			NO				Insufficient follow-up
HMF005402A		Known primary tumour	Prostate	Prostate	2	docetaxel; abiraterone-prednisone	NO			1	0		0			0	0	0			TP53 inact mut	54	2.4	7.78645	Deceased	2	cabazitaxel; carbo-cabazitaxel	chemo; chemo	NO				No actionable reimbursed biomarkers
HMF005404A		Known primary tumour	Lung (NSCLC)	Lung (NSCLC)	1	experimental chemo+ICI	NO			5	2		2	KRAS act mut; TMB high		0	0	0			KRAS amp; STK11 inact mut; TP53 inact mut	171	10.6	1.70842	Deceased	2	experimental chemo+ICI; experimental chemo+anti-VEGF mAb+ICI	chemo+ICI; chemo+anti-VEGF mAb+ICI	NO				Insufficient follow-up
HMF005405A		Known primary tumour	Colorectal (Colon; right-sided)	Colorectal	1	CAPOX-B	NO			3	1		0			1	1	0	BRAF V600E act mut		TP53 inact mut; STK11 del	49	2.6	24.8049	Deceased	4	CAPOX-B (same); cape-beva maintenance; encorafenib-cetuximab; FOLFIRI	chemo+anti-VEGF mAb; chemo+anti-VEGF mAb; BRAF+EGFR inhibitor; chemo	YES	BRAF	encorafenib-binimetinib	Reimbursed treatment	Actionable reimbursed biomarker was treated
HMF005406A		Known primary tumour	Lung (NSCLC)	Lung (NSCLC)	3	CCRT; durvalumab; pembrolizumab	NO			5	2		2	TMB high; PIK3CA amp		0	0	0			TP53 inact mut; KMT2D inact mut VUS; KMT2C inact mut	250	18.3	26.5462	Alive	1	pembrolizumab	ICI	NO				No actionable reimbursed biomarkers
HMF005407A		Known primary tumour	Soft tissue (Sarcoma NOS)	Soft tissue	0		NO			4	0		0			0	0	0			CDKN2A del; MDM2 amp; MYC amp; CD274 amp	68	3.9	25.7248	Alive	1	doxorubicin	chemo	NO				No actionable reimbursed biomarkers
HMF005408A		Known primary tumour	Soft tissue (PEComa)	Soft tissue	1	sirolimus	NO			4	1		1	CHEK2 inact mut		0	0	0			RB1 loss; TP53 loss; IRS2 amp VUS	102	6.6	12.2875	Deceased	3	pazopanib; experimental PARP inhibitor; doxorubicine	TKI; PARP inhibitor; chemo	YES	CHEK2	PARP inhibitor	Experimental treatment	No actionable reimbursed biomarkers
HMF005409A		Known primary tumour	Colorectal (Colon; right-sided)	Colorectal	1	cape-beva	NO			5	0		0			0	0	0			PTEN inact mut VUS; APC inact mut; ERBB3 act mut VUS; FHIT part del; ERBB2 amp	52	2.1	8.87064	Deceased	1	cape-beva retreatment	chemo+anti-VEGF mAb	NO				No actionable biomarkers detected
HMF005410A		Known primary tumour	Lung (NSCLC)	Lung (NSCLC)	2	carbo-pem-pembro; pembro mono	NO			7	3		3	ATM inact mut; SMARCA4 loss; KRAS act mut		0	0	0			MDM2 amp; PIK3CA mut VUS; KEAP1 mut VUS; STK11 loss VUS	138	8.4	2.7269	Deceased	2	sotorasib (compassionate use); pacli beva	KRAS inhibitor; chemo+anti-VEGF mAb	YES	KRAS	KRAS inhibitor	Experimental treatment: Compassionate use programme	Treated but less than 3 months follow-up
HMF005411A		Cancer of unknown primary	CUP (Lung; NSCLC)	Unknown primary tumour	0		NO			5	1		1	KRAS act mut		0	0	0			TP53 inact mut; TERTp act mut; CDKN2A inact; TMB high	140	10	0.0985626	Other hospital referral	0			NO				Insufficient follow-up
HMF005412A		Known primary tumour	Lung (NSCLC)	Lung (NSCLC)	1	experimental TKI	YES	MET		4	2		0			2	1	1	MET exon 14 skipping; MET resist mut		SETD2 inact mut VUS; MDM2 amp	22	0.7	3.25257	Deceased	1	pembrolizumab	ICI	YES	MET+Resistance	stop tepotinib	Reimbursed treatment: negative selection	Resistance mechanism led to treatment discontinuation
HMF005413A		Known primary tumour	Lung (NSCLC)	Lung (NSCLC)	1	pembro mono	NO			6	1		1	TMB high		0	0	0			KEAP1 inact mut; STK11 inact mut; TP53 inact mut; CDKN2A del; NTRK3 fus	252	18.3	4.56674	Deceased	1	carbo-pacli	chemo	NO				No actionable reimbursed biomarkers
HMF005414A		Known primary tumour	Lung (NSCLC)	Lung (NSCLC)	2	cis-pem; nivolumab	NO			4	2		2	TML high; KRAS act mut		0	0	0			KEAP inact mut; STK11 inact mut	416	26.4	5.78234	Deceased	1	sorotasib	KRAS inhibitor	YES	KRAS	KRAS inhibitor	Experimental treatment: Compassionate use programme	No actionable reimbursed biomarkers
HMF005415A		Known primary tumour	Lung (NSCLC)	Lung (NSCLC)	1	carbo-pem	NO			2	0		0			0	0	0			BAP1 del; SETD2 inact mut	38	1.2	26.2834	Alive	1	experimental TKI+ICI	TKI+ICI	NO				No actionable reimbursed biomarkers
HMF005416A		Known primary tumour	Lung (NSCLC)	Lung (NSCLC)	1	cis-pem	NO			7	1		1	TML high		0	0	0			STK11 inact mut VUS; TP53 inact mut; FAT4 inact mut VUS; FOXA1 amp; MYC amp; TG amp	251	13.6	1.18275	Second opinion	0			NO				Insufficient follow-up
HMF005418A		Known primary tumour	Oesophagus/stomach (GEJ; adenocarcinoma)	Oesophagus/stomach	1	CAPOX	NO			6	1		1	CCND3 amp		0	0	0			TP53 inact mut; KRAS amp; CDKN2A inact del; SLCO1B1 amp VUS	70	3.6	20.3696	Deceased	2	CAPOX; pacli-ramucirumab	chemo; chemo+anti-VEGF mAb	NO				No actionable reimbursed biomarkers
HMF005419A		Known primary tumour	Colorectal (Colon; right-sided)	Colorectal	1	CAPOX	NO			3	1		1	MAP2K4 inact mut		0	0	0			TP53 inact mut; APC inact mut	109	6.5	22.9651	Other hospital referral	2	CAPOX; cape mono;	chemo; chemo	NO				Ongoing response on previous treatment/complete remission
HMF005420A		Known primary tumour	Breast (ER positive, Her2 negative)	Breast	6	TAC; tamoxifen; letrozol; cape-vino-letrozol; fulvestrant-palbociclib; paclitaxel	NO			3	2		1	CCND1 amp		1	1	0	PIK3CA act mut		PIK3CA amp; TP53 inact mut	84	4.7	11.3018	Best Supportive Care	3	paclitaxel (same); alpelisib-fulvestrant; doxorubicine	chemo; PI3K inhibitor+hormonal; chemo	YES	PIK3CA	alpelisib	Reimbursed treatment	Actionable reimbursed biomarker was treated
HMF005421A		Known primary tumour	Pancreas (Neuro-endocrine; NET)	Pancreas (All subtypes)	0		NO			1	0		0			0	0	0			APC part del	12	0.5	-0.427105	Second opinion	1	carbo-etop	chemo	NO				No actionable biomarkers detected
HMF005422A		Known primary tumour	Lung (NSCLC)	Lung (NSCLC)	4	pembrolizumab; cis/carbo-pem; pem mono; pembrolizumab retreatment	NO			5	2		2	TMB high; KRAS act mut		0	0	0			TP53 inact mut; MYC amp VUS; CCNE1 amp VUS	364	25.3	5.4538	Deceased	1	sotorasib (compassionate use)	KRAS inhibitor	YES	KRAS	KRAS inhibitor	Experimental treatment: Compassionate use programme	No actionable reimbursed biomarkers
HMF005423A		Known primary tumour	Oesophagus/stomach (Stomach; adenocarcinoma/sarcomatoid carcinoma)	Oesophagus/stomach	1	FLOT	NO			3	2		2	TMB high; CDKN2A del		0	0	0			TP53 inact mut	216	19.6	22.7023	Other hospital referral	0			NO				No actionable reimbursed biomarkers
HMF005425A		Known primary tumour	Lung (NSCLC)	Lung (NSCLC)	5	durvalumab-tremulimumab; pembrolizumab; pem-pembro; dab-tram; pacli-beva	YES	BRAF		4	1		0			1	1	0	BRAF V600E act mut		ARID1A inact mut; TP53 inact part del; TML high	174	14.4	5.35524	Deceased	2	pacli-beva; experimental HER2-directed ADC	chemo+anti-VEGF mAb; HER2-directed ADC	NO				Reimbursed treatment was already given before WGS
HMF005426A		Known primary tumour	Ovary (Low grade serous carcinoma)	Ovary	4	carbo-pacli; anastrozol; tamoxifen; experimental hormonal therapy	NO			3	1		1	NRAS act mut		0	0	0			ARID1A inact aplice mut; POLE inact mut	30	1.4	0.0985626	Other hospital referral	1	experimental hormonal therapy	hormonal	NO				Insufficient follow-up
HMF005427A		Known primary tumour	Soft tissue (Epidemic Kaposisarcoma)	Soft tissue	4	Peg-interferon; Caelyx; paclitaxel; etoposide	NO			2	1		1	HRD no substrate		0	0	0			RAD54L mut VUS	40	2	0.295688	Other hospital referral	1	pazopanib	TKI	NO				Insufficient follow-up
HMF005428A		Known primary tumour	Breast (TNBC)	Breast	4	ddAC; carbo-pacli; ddAC retreatment; cape	NO			7	1		1	HRD no substrate		0	0	0			TP53 inact mut; CIC del VUS; ERF del VUS; KDM6A del VUS; RB1 inact homoz disrup; MGA inact homoz disrup	98	4.8	3.02259	Deceased	1	experimental ICI	ICI	NO				No actionable reimbursed biomarkers
HMF005429A		Known primary tumour	Lung (Carcinoid; atypical carcinoid)	Lung (Carcinoid)	1	everolimus	NO			0	0		0			0	0	0				32	1.1	12.8131	Deceased	2	cap-tem; carbo-pacli-atezo-beva	chemo; chemo+anti-VEGF mAb+ICI	NO				No actionable reimbursed biomarkers
HMF005430A		Cancer of unknown primary	CUP (Oesophagus/stomach; Stomach; signet ring)	Unknown primary tumour	1	ECC	NO			3	0		0			0	0	0			CDH1 inact mut; RHOA mut VUS; ITGAV del VUS	115	6.8	1.1499	Deceased	0			NO				No actionable biomarkers detected
HMF005431A		Cancer of unknown primary	CUP (Definitive CUP; possibly Upper GI/pancreas)	Unknown primary tumour	1	carbo-gem	NO			4	0		0			0	0	0			KRAS act mut; TP53 inact mut; AMER1 inact mut; SPTAN1 mut VUS	38	1.5	-0.328542	Second opinion	0			NO				No actionable biomarkers detected
HMF005433A		Known primary tumour	Lung (NSCLC)	Lung (NSCLC)	2	erlotinib; osimertinib	YES	EGFR		5	1		0			1	1	0	EGFR act mut		TP53 inact mut; RSF1 amp VUS; MTOR amp; MDM4 amp	65	3.7	25.9877	Deceased	2	carbo-pem-osi; pacli-beva-osi	chemo+TKI; chemo+anti-VEGF mAb+TKI	NO				Reimbursed treatment was already given before WGS
HMF005434A		Known primary tumour	Ovary (Low grade serous carcinoma)	Ovary	1	carbo-pacli	NO			1	1		1	CDKN2A loss		0	0	0				23	1	10.0534	Other hospital referral	1	letrozol	hormonal	NO				No actionable reimbursed biomarkers
HMF005435A		Known primary tumour	Melanoma	Melanoma	0		NO			5	3		2	TMB high; PTEN inact mut		1	1	0	BRAF V600E act mut		TERT mut VUS; CDKN2A inact mut	814	59.4	0.788501	Deceased	1	dabrafenib-trametinib	BRAF+MEK inhibitor	YES	BRAF	dabrafenib-trametinib	Reimbursed treatment	Treated but less than 3 months follow-up
HMF005436A		Known primary tumour	Mesothelioma	Mesothelioma	3	cis-pem; DENIM; lurbinectedin	NO			0	0		0			0	0	0				32	1.2	21.8152	Deceased	1	experimental TKI+ICI	TKI+ICI	NO				No actionable reimbursed biomarkers
HMF005437A		Known primary tumour	Lung (NSCLC)	Lung (NSCLC)	2	osimertinib; T-DM1-osimertinib	YES	EGFR		7	2		0			2	1	1	EGFR act mut; EGFR T790M resist mut		TP53 mut; PTEN mut; RB1 mut; ATM mut VUS; TMB high; APOBEC signature	271	11.8	25.5606	Alive	6	carbo-pacli-atezo-beva; carbo-pacli; osimertinib retreatment; carbo-pem-osi; pem-osi; pacli-beva-osi	chemo+ICI+anti-VEGF mAb; chemo; TKI; chemo+TKI; chemo+TKI; chemo+TKI+anti-VEGF mAb	YES	EGFR+Resistance	stop osimertinib	Reimbursed treatment: negative selection	Resistance mechanism led to treatment discontinuation
HMF005438A		Known primary tumour	Lung (NSCLC)	Lung (NSCLC)	2	pembrolizumab; carbo-pem	NO			4	2		2	TMB high; KRAS act mut		0	0	0				283	19.1	3.05544	Deceased	1	sotorasib	KRAS inhibitor	YES	KRAS	KRAS inhibitor	Experimental treatment: Compassionate use programme	No actionable reimbursed biomarkers
HMF005439A		Known primary tumour	Lung (NSCLC)	Lung (NSCLC)	1	erlotinib	YES	EGFR		4	2		0			2	1	1	EGFR act mut; EGFR resist mut		EGFR amp; TP53 inact mut	44	2.5	25.6263	Alive	1	osimertinib	TKI	YES	EGFR+Resistance	switch erlotinib to osimertinib	Reimbursed treatment: negative selection	Resistance mechanism led to treatment modification
HMF005440A		Known primary tumour	Colorectal (Rectum; metastatic)	Colorectal	0		NO			5	3		2	PIK3CA act mut; FLT3 amp		1	0	1	RAS/RAF mutated (KRAS)		SMAD4 inact mut; TP53 splice mut	116	8.1	10.7762	Deceased	2	CAPOX; FOLFIRI	chemo; chemo	YES	RAS/RAF mutated (KRAS)	no EGFR inhibitor	Reimbursed treatment: negative selection	Actionable reimbursed biomarker was treated
HMF005441A		Known primary tumour	Lung (NSCLC)	Lung (NSCLC)	2	alectinib; lorlatinib	YES	ALK		3	1		0			1	1	0	ALK fus		CDKN2A inact mut; AR mut VUS	25	1.1	11.8604	Deceased	3	carbo-pacli-atezo-beva; lorlatinib retreatment; experimental HER3 ADC	chemo+ICI+anti-VEGF mAb; TKI; HER3 ADC	NO				Reimbursed treatment was already given before WGS
HMF005442A		Known primary tumour	Oesophagus/stomach (GEJ; adenocarcinoma)	Oesophagus/stomach	1	carbo-pacli	NO			4	2		1	TMB high		1	1	0	ERBB2 amp		FGFR2 amp; TP53 inact mut	255	16.5	19.1211	Deceased	2	CAPOX-trastuzumab; cape-trastuzumab	chemo+HER2 mAb; chemo+HER2 mAb	YES	ERBB2	trastuzumab	Reimbursed treatment	Actionable reimbursed biomarker was treated
HMF005443A		Cancer of unknown primary	CUP (Lung; NSCLC)	Unknown primary tumour	1	carbo-pem-pembro	NO			1	1		0			1	1	0	EGFR exon 19 del			12	0.4	0.164271	Second opinion	1	carbo-pem-pembro	chemo+ICI	NO				Insufficient follow-up
HMF005445A		Known primary tumour	Mesothelioma	Mesothelioma	1	cis-pem	NO			2	0		0			0	0	0			CDKN2A del; FAT1 del	27	1.4	10.7105	Deceased	2	experimental TKI+ICI; lenvatinib mono	TKI+ICI; TKI	NO				No actionable reimbursed biomarkers
HMF005446A		Known primary tumour	GIST (Quadruple wildtype)	GIST	0		NO			2	2		2	NF1 inact mut; PIK3CA act mut		0	0	0				30	1.7	25.3306	Alive	0			NO				No actionable reimbursed biomarkers
HMF005447A		Cancer of unknown primary	CUP (Bladder; UCC)	Unknown primary tumour	0		NO			5	1		1	TML high		0	0	0			DDR2 amp; MDM2 amp; CDKN2A del; TERTp act mut	260	12.4	9.56057	Deceased	2	gem-cis; pembrolizumab	chemo; ICI	NO				No actionable reimbursed biomarkers
HMF005448A		Known primary tumour	Mesothelioma	Mesothelioma	1	DENIM	NO			2	0		0			0	0	0			CDKN2A del; NF2 del	23	0.8	17.4456	Deceased	1	experimental TKI+ICI	TKI+ICI	NO				No actionable reimbursed biomarkers
HMF005449A		Known primary tumour	Mesothelioma	Mesothelioma	1	carbo-pem	NO			2	0		0			0	0	0			CDKN2A inact	20	1	7.32649	Deceased	1	experimental TKI+ICI	TKI+ICI	NO				No actionable reimbursed biomarkers
HMF005450A		Known primary tumour	Prostate	Prostate	6	ADT; bicalutamide; enzalutamide; docetaxel; cabazitaxel; cabazitaxel-carboplatin	NO			5	1		1	PTEN inact del		0	0	0			TP53 inact mut; CDKN2A loss; AR amp; TMPRSS2-ERG fus	35	2.2	10.4148	Deceased	2	carboplatin; experimental PI3K inhibitor	chemo; PI3K inhibitor	YES	PTEN	PI3K inhibitor	Experimental treatment	No actionable reimbursed biomarkers
HMF005451A		Known primary tumour	Lung (Carcinoid; atypical carcinoid)	Lung (Carcinoid)	3	dabrafenib-trametinib; dabrafenib; carbo-pacli-pembro	YES	BRAF		4	3		1	PTEN inact mut		2	1	1	BRAF V600E act mut; BRAF resist indel		CDKN2A del	35	2.3	1.77418	Deceased	1	carbo-pacli-pembro (same)	chemo+ICI	YES	BRAF+Resistance	no BRAF TKI	Reimbursed treatment: negative selection	Insufficient follow-up
HMF005452A		Known primary tumour	Soft tissue (High grade pleomorphic sarcoma)	Soft tissue	0		NO			2	1		1	PTEN del		0	0	0			TP53 inact mut	33	2.1	2.79261	Deceased	1	dacarbazine	chemo	NO				Insufficient follow-up
HMF005453A		Known primary tumour	Mesothelioma	Mesothelioma	2	cis-pem; gem	NO			4	1		1	NF2 inact mut		0	0	0			STK11 inact mut; NTRK1 amp; CDKN2A loss	28	1.5	3.38398	Deceased	1	experimental TKI+ICI	TKI+ICI	NO				No actionable reimbursed biomarkers
HMF005454A		Known primary tumour	Breast (ER positive, Her2 positive)	Breast	0		NO			4	1		1	PIK3CA act mut		0	0	0			CDH1 inact mut; SMAD4 inact mut; TP53 inact mut	90	3.9	1.577	Second opinion	0			NO				Insufficient follow-up
HMF005455A		Known primary tumour	Breast (ER positive, Her2 negative)	Breast	3	ddAC; pacli; letrozol; fulvestrant-palbociclib	NO			4	2		1	CCND1 amp		1	1	0	PIK3CA act mut		ERBB3 act mut VUS; CDH1 inact mut	25	1.1	25.3306	Deceased	3	fulvestrant-palbociclib (same); fulvestrant-alpelisib; experimental HER3 ADC	hormonal+CDK4/6 inhibitor; hormonal+PI3K inhibitor; HER3 ADC	YES	PIK3CA	alpelisib	Reimbursed treatment	Actionable reimbursed biomarker was treated
HMF005456A		Known primary tumour	Breast (ER positive, Her2 negative)	Breast	3	AI+CDK4/6 inhibitor; exemestane-everolimus; capecitabine	NO			3	2		1	CCND1 amp		1	1	0	PIK3CA act mut		ESR1 resist mut	16	0.7	-2.7269	Second opinion	0			NO				Insufficient follow-up
HMF005457A		Known primary tumour	Oesophagus/stomach (Stomach)	Oesophagus/stomach	1	FOLFOX	NO			4	1		1	MET amp		0	0	0			CDK1 inact mut; TP53 inact mut; CDKN2A del	13	0.7	4.76386	Deceased	2	FOLFOX (same); experimental TKI	chemo; TKI	YES	MET	TKI	Experimental treatment	No actionable reimbursed biomarkers
HMF005458A		Known primary tumour	Bone (Osteosarcoma)	Bone	0		NO			2	0		0			0	0	0			NF1 inact mut; TSC2 mut VUS	30	1.8	22.2094	Alive	2	neo-adjuvant; adjuvant	chemo; chemo	NO				No actionable reimbursed biomarkers
HMF005459A		Known primary tumour	Mesothelioma	Mesothelioma	2	cis-pem; carbo-pem	NO			1	0		0			0	0	0			BAP1 del	21	0.9	25.2977	Alive	1	experimental TKI+ICI	TKI+ICI	NO				No actionable reimbursed biomarkers
HMF005460A		Known primary tumour	Lung (NSCLC)	Lung (NSCLC)	1	experimental BRAF+MEK inhibitor	YES	BRAF		3	2		1	HRD no substrate		1	1	0	BRAF V600E act mut		TP53 inact del; ARID1A inact mut	70	2.7	3.77823	Deceased	1	experimental BRAF+MEK inhibitor	BRAF+MEK inhibitor	NO				Low performance status
HMF005461A		Known primary tumour	Lung (NSCLC)	Lung (NSCLC)	1	erlotinib	YES	EGFR		3	2		0			2	1	1	EGFR exon 19 del; EGFR T790M resist mut		TP53 inact homoz disrup	117	7.6	25.0356	Alive	2	osimertinib; afatinib-osimertinib	TKI; TKI	YES	EGFR+Resistance	switch erlotinib to osimertinib	Reimbursed treatment: negative selection	Resistance mechanism led to treatment modification
HMF005462A		Cancer of unknown primary	CUP (Lung; NSCLC)	Unknown primary tumour	0		NO			5	2		2	TMB high; CCND3 amp		0	0	0			ARID1A inact mut; STK11 inact mut; KEAP1 inact mut; TP53 inact mut; CHEK2 inact mut; ARID2 inact mut; CCNE1 amp VUS	267	19.4	1.9384	Deceased	1	carbo-pem-pembro	chemo+ICI	NO				Insufficient follow-up
HMF005463A		Known primary tumour	Lung (NSCLC)	Lung (NSCLC)	4	cis-pem; nivolumab; carbo-pem; pem maintenance	NO			2	0		0			0	0	0			KRAS act mut; NOTCH1 inact mut VUS	80	3.5	11.499	Deceased	1	pacli-beva	chemo+anti-VEGF mAb	NO				No actionable reimbursed biomarkers
HMF005464A		Cancer of unknown primary	CUP (Definitive CUP; possibly Lung; NSCLC)	Unknown primary tumour	1	carbo-pem-pembro	NO			4	1		1	NRAS act mut		0	0	0			APC del; TP53 inact mut; ARID1A inact mut	31	2.2	0.229979	Deceased	0			NO				Insufficient follow-up
HMF005465A		Known primary tumour	Mesothelioma	Mesothelioma	0		NO			2	0		0			0	0	0			CDKN2A del; NF2 inact homoz disrup	19	1.1	22.2423	Alive	2	experimental TKI+ICI, carbo-pem	TKI+ICI; chemo	NO				No actionable reimbursed biomarkers
HMF005466A		Known primary tumour	Mesothelioma	Mesothelioma	2	carbo-pem; gem	NO			1	0		0			0	0	0			CDKN2A del	33	1.5	6.17659	Deceased	1	experimental TKI+ICI	TKI+ICI	NO				No actionable reimbursed biomarkers
HMF005467A		Known primary tumour	Soft tissue (Clear cell sarcoma)	Soft tissue	1	doxo-ifos	NO			1	0		0			0	0	0			EWSR1-CREB1 fus	20	0.9	22.0452	Alive	1	pazopanib	TKI	NO				No actionable reimbursed biomarkers
HMF005468A		Cancer of unknown primary	CUP (Head and neck; SCC)	Unknown primary tumour	0		NO			6	2		2	TMB high; CCDN1 amp		0	0	0			TP53 inact mut; CDKN2A inact mut; FGF3 coamp; AKT1 amp	341	22	24.6407	Alive	0			NO				No actionable reimbursed biomarkers
HMF005469A		Known primary tumour	Colorectal (Rectum; non-metastatic)	Colorectal	1	CAPOX	NO			3	2		1	KRAS act mut		1	0	1	RAS/RAF mutated (KRAS)		APC inact mut; TP53 inact mut	118	6.7	22.0452	Alive	0			NO				Ongoing response on previous treatment/complete remission
HMF005470A		Cancer of unknown primary	CUP (Definitive CUP; possibly Ovary; mucinous adenocarcinoma)	Unknown primary tumour	2	carbo-pacli; capecitabine	NO			2	1		1	KRAS act mut		0	0	0			TP53 inact mut	90	5.9	1.60986	Deceased	0			NO				Insufficient follow-up
HMF005471A		Known primary tumour	Lung (NSCLC)	Lung (NSCLC)	5	cis-vinorelbine; carbo-nab-pacli; carbo-pem-pembro; cis-etop; pembro-etop	NO			5	1		1	TMB high		0	0	0			KRAS act mut; STK11 inact mut; KEAP1 inact del	261	16.3	3.61396	Deceased	0			NO				No actionable reimbursed biomarkers
HMF005472A		Cancer of unknown primary	CUP (Definitive CUP; possibly Head and neck; SCC)	Unknown primary tumour	0		NO			1	0		0			0	0	0			RHOA act mut VUS	6	0.3	7.35934	Deceased	0			NO				No actionable biomarkers detected
HMF005473A		Known primary tumour	Lung (NSCLC)	Lung (NSCLC)	2	cisplatin; durvalumab	NO			3	1		1	KRAS act mut		0	0	0			TP53 inact homoz disrup; STK11 inact mut	37	2.6	3.12115	Best Supportive Care	0			NO				No actionable reimbursed biomarkers
HMF005474A		Cancer of unknown primary	CUP (Definitive CUP; possibly Cervix; SCC)	Unknown primary tumour	0		NO			4	0		0			0	0	0			HPV type 16; CREBBP inact mut; STK11 inact mut; EZH2 mut VUS	105	4.2	1.60986	Second opinion	0			NO				No actionable biomarkers detected
HMF005475A		Known primary tumour	Bladder (UCC)	Bladder	0	M-VAC	NO			4	1		1	CCND1 amp		0	0	0			FGF3 amp; CDKN2A loss; TP53 inact mut	117	5.2	6.14374	Deceased	0			NO				No actionable reimbursed biomarkers
HMF005476A		Known primary tumour	Prostate	Prostate	5	Casodex; abiraterone-prednison; docetaxel-prednison; enzalutamide; cabazitaxel	NO			6	1		1	ATM inact mut		0	0	0			MSH2 mut; MYC amp; AR amp; TMPRSS2-ERG fus; TP53 loss	49	3.3	0.722793	Second opinion	1	carbo mono	chemo	NO				Insufficient follow-up
HMF005477A		Known primary tumour	Lung (NSCLC)	Lung (NSCLC)	2	erlotinib; osimertinib	YES	EGFR		4	2		0			2	1	1	EGFR exon 19 del; EGFR T790M resist mut		EGFR gain; CDKN2A loss	42	2	23.7864	Alive	2	experimental TKI; osimertinib retreatment	experimental TKI; TKI	YES	EGFR+Resistance	stop osimertinib	Reimbursed treatment: negative selection	Resistance mechanism led to treatment discontinuation
HMF005478A		Known primary tumour	Ovary (High grade serous carcinoma)	Ovary	0		NO			7	1		1	KRAS amp		0	0	0			TP53 inact mut; RSF1 resist amp; PIM1 am[; MYC amp; CCNE1 amp; ARAF amp	46	3	21.8809	Alive	1	carbo-pacli	chemo	NO				No actionable reimbursed biomarkers
HMF005479A		Cancer of unknown primary	CUP (Definitive CUP; possibly Upper GI)	Unknown primary tumour	0		NO			2	0		0			0	0	0			KRAS amp; TP53 inact mut	139	9	4.79671	Deceased	1	CAPOX	chemo	NO				No actionable biomarkers detected
HMF005480A		Known primary tumour	Colorectal (Rectum; metastatic)	Colorectal	0		NO			3	1		0			1	0	1	RAS/RAF mutated (KRAS)		APC inact mut; TP53 inact mut	69	4	0.459959	Deceased	0			NO				Insufficient follow-up
HMF005481A		Cancer of unknown primary	CUP (Lung; NSCLC)	Unknown primary tumour	0		NO			4	2		2	BRAF class III act mut; PTEN inact mut		0	0	0			TP53 inact mut; STK11 inact mut	228	12.6	10.5462	Deceased	1	carbo-pem-pembro	chemo+ICI	NO				No actionable reimbursed biomarkers
HMF005482A		Known primary tumour	Thymus	Thymus	2	cis-etop; carbo-pem	NO			0	0		0			0	0	0				10	0.4	24.6407	Alive	0			NO				No actionable reimbursed biomarkers
HMF005483A		Known primary tumour	Prostate	Prostate	2	docetaxel; abirateron-prednison	NO			4	2		1	PTEN inact mut		1	1	0	BRAF act indel		TP53 inact mut; CDKN2A loss	43	2.6	8.31211	Deceased	2	cabazitaxel; carbo-cabazitaxel	chemo; chemo	NO				Reimbursed treatment was already given before WGS
HMF005485A		Known primary tumour	Lung (NSCLC)	Lung (NSCLC)	4	erlotinib; carbo-pem; pem mono; erlotinib retreatment	YES	EGFR		2	2		1	EGFR act mut		1	1	0	EGFR act mut		CDKN2A loss	77	4.3	20.8953	Alive	1	erlotinib retreatment; experimental HER3-directed ADC	TKI; HER3-directed ADC	YES	EGFR	erlotinib	Reimbursed treatment	Actionable reimbursed biomarker was treated
HMF005486A		Known primary tumour	Melanoma	Melanoma	0		NO			6	2		2	KIT act mut; TMB high		0	0	0			NF1 inact mut; TERT amp VUS; CDKN2A inact homoz disrup; UV signature	183	13	21.8152	Alive	1	experimental ICI+LAG-3 inhibitor	experimental LAG-3 inhibitor+ICI	NO				No actionable reimbursed biomarkers
HMF005487A		Cancer of unknown primary	CUP (Definitive CUP; possibly Upper GI)	Unknown primary tumour	0		NO			4	0		0			0	0	0			KRAS act mut; TP53 inact mut; CDKN2A inact mut; PRKAR1A inact mut VUS	21	1.1	0.361396	Second opinion	0			NO				No actionable biomarkers detected
HMF005489A		Known primary tumour	Thymus	Thymus	1	cis-etop	NO			0	0		0			0	0	0				0	0	21.6509	Alive	0			NO				No actionable reimbursed biomarkers
HMF005491A		Known primary tumour	Prostate	Prostate	4	docetaxel; enzalutamide-denosumab; experimental chemo+ICI/placebo; cabazitaxel	NO			5	1		1	PTEN loss		0	0	0			MGMT mut VUS; CDH1 inact part loss; TP53 inact part loss; AR amp	59	3.9	6.6694	Deceased	0			NO				No actionable reimbursed biomarkers
HMF005493A		Known primary tumour	Ovary	Ovary	1	carbo-pacli	NO			3	1		1	NRG1 fus		0	0	0			TP53 inact mut; CCNE1 amp	45	2.3	2.82546	Deceased	0			NO				Insufficient follow-up
HMF005494A		Known primary tumour	Lung (NSCLC)	Lung (NSCLC)	3	crizotinib; alectinib; brigatinib	YES	ALK		2	2		0			2	1	1	ALK fus; ALK resist mut		CDKN2A inact del	34	1.7	23.1951	Other hospital referral with follow-up data	4	lorlatinib; carbo-pem; pem mono; pacli-beva	TKI; chemo; chemo; chemo+anti-VEGF mAb	YES	ALK+Resistance	switch brigatinib to lorlatinib	Reimbursed treatment: negative selection	Resistance mechanism led to treatment modification
HMF005495A		Known primary tumour	Lung (LCNEC)	Lung (LCNEC)	0		NO			4	1		1	TML high		0	0	0			NF1 inact splice mut; Rb1 inact mut; TP53 inact mut	147	9.6	10.152	Deceased	1	carbo-pacli-atezo-beva	chemo+ICI+anti-VEGF mAb	NO				No actionable reimbursed biomarkers
HMF005496A		Known primary tumour	Prostate	Prostate	1	LHRH	NO			1	0		0			0	0	0			TP53 inact mut	64	3.5	16.7228	Deceased	1	abiraterone-prednison	AR inhibitor+corticosteroid	NO				No actionable reimbursed biomarkers
HMF005497A		Known primary tumour	Lung (Carcinoid; atypical carcinoid)	Lung (Carcinoid)	1	capecitabine-temozolomide	NO			0	0		0			0	0	0				14	1	7.26078	Deceased	0			NO				No actionable reimbursed biomarkers
HMF005498A		Known primary tumour	Colorectal (Colon; left-sided; metastatic)	Colorectal	1	CAPOX	NO			3	1		0			1	1	0	RAS/RAF wildtype		APC inact mut; TP53 inact splice mut; SMAD4 inact mut	85	5.3	21.1253	Alive	4	CAPOX (same); capecitabine; FOLFOX; cape-beva	chemo; chemp; chemo; chemo+anti-VEGF mAb	NO				Reimbursed treatment was already given before WGS
HMF005499A		Known primary tumour	Lung (NSCLC)	Lung (NSCLC)	1	osimertinib	YES	EGFR		4	2		0			2	2	0	RET fus; EGFR act mut		RB1 inact mut; TP53 inact mut	63	2.8	5.15811	Deceased	1	experimental TKI+RET inhibitor	TKI+RET inhibitor	YES	RET+EGFR	selpercatinib+osimertinib	Reimbursed treatment	Actionable reimbursed biomarker was treated
HMF005501A		Known primary tumour	Mesothelioma	Mesothelioma	2	carbo-pem; experimental dendritic cell therapy	NO			2	1		1	HRD+BRCA2 inact mut		0	0	0			CDKN2A loss	53	2.5	6.40657	Deceased	1	experimental TKI+ICI	TKI+ICI	NO				No actionable reimbursed biomarkers
HMF005502A		Known primary tumour	Lung (Carcinoid; typical carcinoid)	Lung (Carcinoid)	0		NO			0	0		0			0	0	0				23	1.1	7.58932	Deceased	1	capecitabine-temozolomide	chemo	NO				No actionable reimbursed biomarkers
HMF005503A		Known primary tumour	Lung (NSCLC)	Lung (NSCLC)	2	erlotinib; osimertinib	YES	EGFR		6	2		1	NRAS act mut		1	1	0	EGFR act mut		TP53 inact mut; RB1 inact mut; CCNE1 amp VUS; NTRK1 amp	131	6	24.4107	Deceased	7	dabrafenib-trametinib-osimertinib; carbo-pem-osi; pem-osi; osimertinib; experimental HER3 ADC; pacli-beva-osi; atezo-beva	BRAF+MEK inhibitor+TKI; chemo+TKI; chemo+TKI; TKI; HER3 ADC; chemo+anti-VEGF mAb+TKI; ICI+anti-VEGF mAb	YES	NRAS+EGFR	BRAF+MEK inhibitor+TKI	Experimental treatment	Experimental treatment for reimbursed treatment target
HMF005504A		Known primary tumour	Lung (NSCLC)	Lung (NSCLC)	2	carbo-pem-pembro; pembro mono, experimental KRAS inhibitor	YES	KRAS		5	2		2	TMB high; KRAS act mut		0	0	0			KRAS amp; CDKN2A loss; STK11 part loss	319	20	4.50103	Other hospital referral	0			NO				No actionable reimbursed biomarkers
HMF005506A		Known primary tumour	Lung (NSCLC)	Lung (NSCLC)	2	carbo-etop; durvalumab	NO			2	0		0			0	0	0			TP53 inact mut; CDKN2A inact mut	100	7.5	0.0328542	Second opinion	0			NO				No actionable biomarkers detected
HMF005507A		Known primary tumour	Breast (ER positive, Her2 negative)	Breast	3	4x ddAC + 9x pacli; tamoxifen; capecitabine-vinorelbine	NO			4	2		2	AKT1 act mut; TMB high		0	0	0			TP53 inact mut; CDKN2A del	185	7.7	5.38809	Deceased	1	experimental ICI	ICI	YES	TMB	ICI	Experimental treatment	No actionable reimbursed biomarkers
HMF005508A		Known primary tumour	Ovary (High grade serous carcinoma)	Ovary	2	cis-pacli; carbo-pacli	NO			4	1		1	MAP2K4 part loss		0	0	0			TP53 inact mut; MDM2 amp; CCNE1 amp	64	3.9	20.8624	Alive	0			NO				No actionable reimbursed biomarkers
HMF005510A		Cancer of unknown primary	CUP (Breast; TNBC)	Unknown primary tumour	0		NO			4	2		2	HRD no substrate; TML high		0	0	0			TP53 inact mut; MYC amp	151	7.4	10.8419	Deceased	3	4x ddAC; carbo-pacli; capecitabine	chemo; chemo; chemo	NO				No actionable reimbursed biomarkers
HMF005511A		Cancer of unknown primary	CUP (Lung; NSCLC)	Unknown primary tumour	1	experimental TKI	YES	MET		7	2		2	TML high		0	0	0			AKT1 amp; TP53 inact mut; STK11 inact mut; KEAP1 inact mut; CDKN2A del; SMARCA4 del	199	6.6	0.0328542	Deceased	0			NO				Insufficient follow-up
HMF005512A		Known primary tumour	Prostate	Prostate	3	docetaxel; experimental hormonal therapy; cabazitaxel	NO			5	1		0			1	1	0	HRD+RAD51B inact homoz disrup		AR resist inact mut; AR gain; TP53 inact splice mut; TMPRSS2-ERG transloc	101	5.4	8.41068	Deceased	0			NO				Ongoing response on previous treatment/complete remission
HMF005513A		Known primary tumour	Breast (TNBC)	Breast	3	ddAC + pacli; tamoxifen; capecitabine	NO			2	1		1	HRD no substrate		0	0	0			TP53 inact mut	93	5	20.4353	Deceased	4	experimental chemo+ICI; capecitabine; sacituzumab govitecan; experimental STING agonist	chemo+ICI; chemo; Trop-2 ADC; experimental STING agonist	NO				No actionable reimbursed biomarkers
HMF005514A		Known primary tumour	Breast (TNBC) [previously Lung (SCLC)]	Breast	0		NO			2	0		0			0	0	0			MAX loss; NCOR1 inact mut VUS; RB1 del; FOXO3 del	58	2.3	4.07392	Second opinion	0			NO				No actionable reimbursed biomarkers
HMF005515A		Cancer of unknown primary	CUP (Skin adnex)	Unknown primary tumour	0		NO			6	1		1	TML high		0	0	0			BAP1 inact mut; NOTCH1 inact mut; TP53 inact mut; MYCN amp; RB1 loss	515	31.7	21.4867	Alive	1	experimental ICI combo	ICI combo	YES	TML	ipilimumab-nivolumab	Experimental treatment	No actionable reimbursed biomarkers
HMF005516A		Cancer of unknown primary	CUP (Ovary)	Unknown primary tumour	0		NO			3	1		0			1	1	0	HRD+BRCA1 inact mut		TP53 inact mut; MYC amp	84	3.7	0.591376	Deceased	0			NO				Insufficient follow-up
HMF005518A		Known primary tumour	Lung (NSCLC)	Lung (NSCLC)	1	osimertinib	YES	EGFR		5	3		2	CHEK2 inact mut; PIK3CA act mut		1	1	0	EGFR act mut		TP53 inact mut; TERT amp	93	4.8	0.229979	Other hospital referral	0			NO				Insufficient follow-up
HMF005519A		Cancer of unknown primary	CUP (Pancreas)	Unknown primary tumour	0		NO			5	0		0			0	0	0			BRAF act mut; CDKN2A inact mut; TP53 inact splice mut; RNF43 mut VUS; MYC amp	35	1.9	0.0328542	Second opinion	0			NO				No actionable biomarkers detected
HMF005520A		Known primary tumour	Melanoma	Melanoma	1	ipi-nivo	NO			4	2		1	TML high		1	1	0	BRAF act mut		TERTp mut; UV signature	2908	199.4	0.229979	Other hospital referral	1	ipi-nivo (same)	ICI combo	NO				Insufficient follow-up
HMF005522A		Known primary tumour	Uterus/endometrium	Uterus/endometrium	2	carbo-pacli; letrozol;	NO			3	1		1	PIK3R1 inact mut		0	0	0			TP53 inact mut; NF2 inact del	103	5.1	21.3881	Alive	0			NO				No actionable reimbursed biomarkers
HMF005523A		Known primary tumour	Lung (NSCLC)	Lung (NSCLC)	0		NO			0	0		0			0	0	0				5	0.4	16.0329	Deceased	1	carbo-pem-pembro	chemo+ICI	NO				No actionable reimbursed biomarkers
HMF005524A		Known primary tumour	Mesothelioma	Mesothelioma	1	carbo-pem	NO			3	0		0			0	0	0			BAP1 inact splice mut; RAD51C no HRD; NF2 inact mut	25	1.5	13.6016	Deceased	1	experimental TKI+ICI	TKI+ICI	NO				No actionable reimbursed biomarkers
HMF005525A		Known primary tumour	Soft tissue (Alveolar soft part sarcoma)	Soft tissue	0		NO			1	0		0			0	0	0			ASPSCR1-THE3 fus	8	0.7	8.83778	Deceased	2	pazopanib; atezolizumab	TKI; ICI	NO				No actionable reimbursed biomarkers
HMF005527A		Known primary tumour	Lung (LCNEC)	Lung (LCNEC)	2	carbo-pacli-atezo-beva; carbo-gem	NO			2	1		1	TMB high		0	0	0			TP53 part del	216	17.3	3.58111	Deceased	1	pacli-beva	chemo+anti-VEGF mAb	NO				No actionable reimbursed biomarkers
HMF005528A		Known primary tumour	Lung (NSCLC)	Lung (NSCLC)	2	cis-pem-pembro; pem-pembro maintenance	NO			0	0		0			0	0	0				117	5.9	0.295688	Second opinion	0			NO				No actionable biomarkers detected
HMF005529A		Known primary tumour	Lung (NSCLC)	Lung (NSCLC)	1	erlotinib	YES	EGFR		5	2		1	TML high		1	1	0	EGFR act mut		TP53 splice mut; B2M inact mut VUS; PTEN del VUS	275	17.7	20.501	Alive	2	carbo-pacli-atezo-beva; atezo-beva maintenance	chemo+ICI+anti-VEGF mAb; ICI+anti-VEGF mAb	NO				Ongoing response on previous treatment/complete remission
HMF005530A		Cancer of unknown primary	CUP (Oesophagus/stomach)	Unknown primary tumour	0		NO			3	1		1	TMB high		0	0	0			TP53 inact mut; ARID1A inact mut	160	20.9	-0.295688	Second opinion	0			NO				Insufficient follow-up
HMF005531A		Known primary tumour	Prostate	Prostate	5	Casodex-tamoxifen; Zoladex; abiraterone; docetaxel; cabazitaxel	NO			8	2		2	PTEN loss; CCND1 amp		0	0	0			TMPRSS2-ERG fus; AR gain; TP53 loss; ALB gain; FGF3 gain; PPP2R3B loss	32	1.3	6.04517	Deceased	2	carboplatin-cabazitaxel; carbo mono	chemo; chemo	NO				No actionable reimbursed biomarkers
HMF005532A		Known primary tumour	Lung (NSCLC)	Lung (NSCLC)	3	experimental TKI; carbo-pem-pembro; paclitaxel-bevacizumab	YES	MET		9	2		1	TML high		1	1	0	MET exon 14 splice mut		POT1 mut VUS; CDKN2A full loss; CCND1 full gain; FGF3 full gain; IKBKB fain; ANK1 gain; GTF2I gain	308	21.9	15.0144	Best Supportive Care	0			NO				Low performance status
HMF005533A		Known primary tumour	Breast (ER positive, Her2 negative)	Breast	5	tamoxifen; letrozol-palbociclib; capecitabine-denosumab; Caelyx; paclitaxel	NO			3	1		1	CCND1 amp		0	0	0			GATA3 inact mut; FGF3 amp; CHEK2 VUS	86	4.3	3.154	Second opinion; deceased	1	eribuline	chemo	NO				No actionable reimbursed biomarkers
HMF005534A		Cancer of unknown primary	CUP (Pancreas)	Unknown primary tumour	0		NO			5	0		0			0	0	0			KRAS act mut; CDKN2A inact mut; TP53 inact mut; SMAD inact part loss; OR4F21 full loss VUS	19	0.9	2.33265	Second opinion	0			NO				No actionable biomarkers detected
HMF005535A		Cancer of unknown primary	CUP (Definitive CUP; possibly Lung; NSCLC; carcinosarcoma)	Unknown primary tumour	0		NO			2	0		0			0	0	0			CDKN2A loss; ARID1A inact mut	21	4.1	0.657084	Second opinion	0			NO				No actionable biomarkers detected
HMF005536A		Known primary tumour	Lung (NSCLC)	Lung (NSCLC)	0		NO			3	2		1	TMB high		1	1	0	KRAS act mut			162	10.5	0.229979	Deceased	0			NO				Insufficient follow-up
HMF005537A		Known primary tumour	Mesothelioma	Mesothelioma	1	carbo-pem	NO			2	1		1	HRD+BRCA2 inact mut		0	0	0			BAP1 inact mut	36	1.3	14.4887	Deceased	1	experimental PARP inhibitor	PARP inhibitor	YES	HRD+BRCA2	PARP inhibitor	Experimental treatment	No actionable reimbursed biomarkers
HMF005538A		Known primary tumour	Lung (NSCLC)	Lung (NSCLC)	2	carbo-pem-pembro; carbo-pacli	NO			3	0		0			0	0	0			FBXW7 inact mut; TP53 loss; RB1 loss; RASA1 inact mut	110	7.9	7.55647	Second opinion	1	gem mono	chemo	NO				No actionable reimbursed biomarkers
HMF005539A		Known primary tumour	Lung (NSCLC)	Lung (NSCLC)	6	cisplatin; cis-pem; pem mono; nivo mono; pem mono; docetaxel	NO			5	2		2	HRD no substrate; TML high		0	0	0			NF1 inact mut; CTNNB1 mut	185	9.6	20.7967	Deceased	2	pem mono; experimental PARP inhibitor	chemo; PARP inhibitor	YES	HRD	PARP inhibitor	Experimental treatment	No actionable reimbursed biomarkers
HMF005540A		Known primary tumour	Lung (NSCLC)	Lung (NSCLC)	2	carbo-pem-pembro; pem-pembro maintenance	NO			2	1		1	KRAS act mut		0	0	0			RBM10 inact mut	95	6.4	24.9692	Alive	2	pem-pembro maintenance; experimental KRAS inhibitor+ICI	chemo+ICI; experimental KRAS inhibitor+ICI	YES	KRAS	Experimental KRAS inhibitor+ICI	Experimental treatment	No actionable reimbursed biomarkers
HMF005541A		Known primary tumour	Lung (NSCLC)	Lung (NSCLC)	1	osimertinib	YES	EGFR		5	2		1	PTEN del		1	1	0	EGFR act mut		RB1 inact mut; TP53 inact mut; KRAS amp	41	1.9	10.9733	Deceased	3	carbo-pem; pacli-beva; osimertinib retreatment	chemo; chemo+anti-VEGF mAb; TKI	NO				Ongoing response on previous treatment/complete remission
HMF005542A		Known primary tumour	Lung (NSCLC)	Lung (NSCLC)	2	experimental TKI; afatinib	YES	EGFR		5	2		1	PIK3R1 act mut		1	1	0	EGFR act mut		TP53 inact mut; MCL amp; CCNE1 amp	56	2.7	4.96099	Deceased	1	carbo-pem-osi	chemo+TKI	NO				Ongoing response on previous treatment/complete remission
HMF005543A		Known primary tumour	Head and neck (SCC)	Head and neck	0		NO			6	1		1	TMB high		0	0	0			KIT mut VUS; CDKN2A inact mut; HRAS act mut; TP53 mut; UV signature	1003	52.3	21.1253	Alive	1	experimental ICI	ICI	YES	TMB	ICI	Experimental treatment	No actionable reimbursed biomarkers
HMF005544A		Known primary tumour	Urothelial tract	Urothelial tract	1	experimental chemo	NO			6	3		2	PIK3CA act mut; RAF1 amp		1	1	0	TML high		TP53 inact mut; CDKN2A loss; TERTp mut	265	10	3.25257	Deceased	1	pembrolizumab	ICI	NO				Reimbursed treatment was already given before WGS
HMF005545A		Cancer of unknown primary	CUP (Skin; Merkel cell carcinoma)	Unknown primary tumour	0		NO			2	0		0			0	0	0			Merkel cell polyomavirus; RB1 inact mut	5	0.3	20.7967	Alive	2	cis-etop; avelumab	chemo; ICI	NO				No actionable biomarkers detected
HMF005546A		Known primary tumour	Urothelial tract (UCC)	Urothelial tract	2	carbo-gem; pembro	NO			4	2		2	FGFR3 act mut; TSC1 inact mut		0	0	0			FGFR3 mut; MDM2 amp	98	5.8	0.197125	Best Supportive Care	0			NO				Insufficient follow-up
HMF005547A		Known primary tumour	Lung (Carcinoid; typical carcinoid)	Lung (Carcinoid)	0		NO			0	0		0			0	0	0				15	0.6	19.384	Alive	0			NO				No actionable reimbursed biomarkers
HMF005548A		Known primary tumour	Bladder (UCC)	Bladder	2	cis-etop; carbo-etop	NO			1	1		1	TMB high		0	0	0				555	22	20.961	Alive	1	experimental ICI combo	ICI combo	YES	TMB	ICI combo	Experimental treatment	No actionable reimbursed biomarkers
HMF005549A		Known primary tumour	Mesothelioma	Mesothelioma	1	experimental chemo	NO			1	0		0			0	0	0			BAP1 loss	42	1.5	8.77207	Deceased	1	experimental TKI+ICI	TKI+ICI	NO				No actionable reimbursed biomarkers
HMF005550A		Known primary tumour	Lung (NSCLC)	Lung (NSCLC)	1	carbo-pem	NO			2	0		0			0	0	0			BAP1 mut; NF2 mut	24	1.2	5.12526	Deceased	1	experimental TKI+ICI	TKI+ICI	NO				No actionable reimbursed biomarkers
HMF005551A		Known primary tumour	Colorectal (Sigmoid; metastatic)	Colorectal	2	CAPOX; FOLFIRI-B	Unclear	RAS/RAFmut		3	1		0			1	0	1	RAS/RAF mutated (KRAS)		APC inact mut; TP53 inact mut	82	4.3	9.29774	Deceased	2	irinotecan-bevacizumab; experimental TKI	chemo+anti-VEGF mAb; TKI	YES	RAS/RAF mutated (KRAS)	no EGFR inhibitor	Reimbursed treatment: negative selection	Actionable reimbursed biomarker was treated
HMF005552A		Known primary tumour	Lung (NSCLC)	Lung (NSCLC)	1	osimertinib	YES	EGFR		4	3		1	CDK4 amp		2	2	0	EGFR act mut; MET amp		TP53 inact mut	95	6.5	6.80082	Deceased	2	capmatinib-osimertinib; carbo-pacli-atezo-beva	chemo+TKI; chemo+ICI+anti-VEGF mAb	YES	MET+EGFR	capmatinib+osimertinib	Reimbursed treatment	Actionable reimbursed biomarker was treated
HMF005553A		Known primary tumour	Colorectal (Colon; right-sided)	Colorectal	1	FOLFOX	NO			4	0		0			0	0	0			KRAS act mut; APC inact mut; PIK3CA mut VUS; SMAD4 del	95	5.6	16.8542	Other hospital referral; deceased	0			NO				No actionable biomarkers detected
HMF005554A		Known primary tumour	Breast (TNBC)	Breast	0		NO			6	4		3	PIK3CA act mut; PTEN inact mut; TMB high		1	1	0	HRD+BRCA2 inact mut		CDH1 inact mut; RB1 del	184	6.6	20.3368	Deceased	4	letrozol-palbociclib; capecitabine; carbo-pacli; pacli mono	hormonal+CDK4/6 inhibitor; chemo; chemo; chemo	NO				Ongoing response on previous treatment/complete remission
HMF005555A		Known primary tumour	Mesothelioma	Mesothelioma	1	cis-pem	NO			1	0		0			0	0	0			BAP1 loss	23	1.1	6.14374	Second opinion	0	CyPep-1 (M19CPE)		NO				No actionable reimbursed biomarkers
HMF005556A		Known primary tumour	Breast (ER positive, Her2 negative)	Breast	8	TAC; tamoxifen; Arimidex; capecitabine-vinorelbine; APD; anaztrozol; fulvestrant-palbociclib; exemestane-everolimus	NO			3	4		3	PPP2R3A inact mut; TMB high		1	1	0	PIK3CA act mut;			179	7.4	20.501	Alive	4	experimental ICI; capecitabine; tegafur; fulvestrant-alpelisib	ICI; chemo; chemo; hormonal+PI3K inhibitor	YES	(1.) TMB; (2.) PIK3CA	(1.) ICI; (2.) alpelisib	(1.) Experimental treatment; (2.) Reimbursed treatment	Actionable reimbursed biomarker was treated
HMF005557A		Known primary tumour	Prostate	Prostate	10	Casodex; abiraterone-prednison; experimental chemo; experimental hormonal therapy; cabazitaxel; cabazitaxel-carbo; carbo mono; carbo-abiraterone; enzalutamide; cyclofosfamide	NO			4	2		2	PIK3CA inact mut; PTEN del		0	0	0			CDKN1B del; TMPRSS2-ERG fus	63	3.4	1.24846	Deceased	1	cyclofosfamide (same)	chemo	NO				Insufficient follow-up
HMF005558A		Known primary tumour	Prostate	Prostate	4	LHRH; enzalutamide; experimental chemo+ICI/placebo; cabazitaxel	NO			2	1		1	PTEN del		0	0	0			TMPRSS2-ERG fus	34	1.5	16.2628	Deceased	1	cabazitaxel (same)	chemo	NO				No actionable reimbursed biomarkers
HMF005559A		Known primary tumour	Mesothelioma	Mesothelioma	2	carbo-pem; experimental TKI+ICI	NO			3	0		0			0	0	0			TERTp act mut; CDKN2A del; NF2 del	33	1.7	10.6448	Deceased	1	experimental TKI+ICI	TKI+ICI	NO				No actionable reimbursed biomarkers
HMF005561A		Known primary tumour	Lung (NSCLC)	Lung (NSCLC)	2	lorlatinib; carbo-pacli-pembro	YES	ROS1		4	2		1	ROS1 fus		1	0	1	ROS1 resist mut		KLF5 act mut VUS; CDKN2A del	163	5.4	7.8193	Deceased	1	experimental TKI	TKI	YES	ROS1+Resistance	TKI	Experimental treatment	Resistance mechanism led to treatment modification
HMF005562A		Known primary tumour	Breast (TNBC)	Breast	6	4x ddAC; letrozol; capecitabine; Teysuno; paclitaxel; adriamycine.	NO			1	1		1	PIK3CA act mut		0	0	0				84	3.6	9.3963	Deceased	1	experimental chemo+ICI	chemo+ICI	NO				No actionable reimbursed biomarkers
HMF005563A		Known primary tumour	Ovary (Extraovarial carcinoma)	Ovary	0		NO			4	1		1	MAP2K4 del		0	0	0			TP53 inact splice mut; CCNE1 amp VUS; RYR1 amp VUS	22	1.1	9.26489	Deceased	1	carbo-pacli	chemo	NO				No actionable reimbursed biomarkers
HMF005564A		Known primary tumour	Lung (NSCLC)	Lung (NSCLC)	1	alectinib	YES	ALK		4	1		0			1	1	0	ALK fus		TP53 inact mut; LRP1B inact part del; PTPRD inact par del	38	2.3	3.18686	Deceased	0			NO				Reimbursed treatment was already given before WGS
HMF005566B		Known primary tumour	Oesophagus/stomach (Stomach; mixed type carcinoma)	Oesophagus/stomach	2	FLOT; pacli-ramucirumab	NO			3	2		2	MET amp; CDK6 amp		0	0	0			TP53 inact mut	91	8.2	1.05133	Deceased	1	TAS-102-Lonsurf	chemo	NO				Insufficient follow-up
HMF005567A		Known primary tumour	Mesothelioma	Mesothelioma	0		NO			3	0		0			0	0	0			PBRM1 inact mut; BAP1 del; SETD2 del	12	0.8	0.229979	Second opinion	0			NO				No actionable biomarkers detected
HMF005568A		Known primary tumour	Lung (NSCLC)	Lung (NSCLC)	1	experimental BRAF+MEK inhibitor	YES	BRAF		4	3		2	BRAF V600E act mut; PIK3CA act mut		1	1	0	BRAF V600E act mut		TP53 inact mut; SETD2 inact mut	114	6.6	7.0308	Deceased	1	experimental BRAF+MEK inhibitor	BRAF+MEK inhibitor	NO				Reimbursed treatment was already given before WGS
HMF005569A		Known primary tumour	Bladder (UCC)	Bladder	2	experimental ICI combi; gem-cis	NO			5	2		2	TSC1 inact mut; FGFR3 fus		0	0	0			TERTp act mut; TP53 inact mut; ELF3 inact mut	111	4.6	7.29363	Deceased	1	experimental FGFR inhibitor	FGFR inhibitor	YES	FGFR3	FGFR inhibitor	Experimental treatment	No actionable reimbursed biomarkers
HMF005570A		Known primary tumour	Breast (TNBC)	Breast	3	ddAC; carbo-pacli; capecitabine	NO			7	2		2	MAP2K4 part del; NTRK2 fus		0	0	0			TP53 inact mut; PTEN part del VUS; CTNNA1 pat del VUS; LZTR1 par del VUS; STAT5B part del VUS	64	3.2	22.9322	Alive	1	larotrectinib (Drug Access Protocol)	TRK inhibitor	YES	NTRK2	TRK inhibitor	Experimental treatment: Early access protocol	No actionable reimbursed biomarkers
HMF005572A		Known primary tumour	Lung (NSCLC)	Lung (NSCLC)	1	carbo-pem-pembro	NO			8	2		2	TMB high; CDK4 amp		0	0	0			RB1 mut; TP53 mut	1631	106.6	22.9322	Alive	0			NO				No actionable reimbursed biomarkers
HMF005573A		Cancer of unknown primary	CUP (Definitive CUP; possibly Anogenital; SCC)	Unknown primary tumour	0		NO			2	0		0			0	0	0			HPV type 16; FBXW7 inact mut	79	3.7	22.078	Alive	0			NO				No actionable biomarkers detected
HMF005574A		Known primary tumour	Ovary (Transitional cell/high grade serous carcinoma)	Ovary	7	carbo-pacli; letrozole; Caelyx; carbo/cis-cyclofosfamide; olaparib; cis-gem; pacli mono	YES	HRD+BRCA1		2	1		0			1	1	0	HRD+BRCA1 inact mut		TP53 inact mut	113	4.7	13.1745	Deceased	3	pacli mono (same); olaparib; doxorubicine	chemo; PARP inhibitor; chemo	YES	HRD+BRCA1	olaparib	Reimbursed treatment	Actionable reimbursed biomarker was treated
HMF005575A		Known primary tumour	Soft tissue (Leiomyosarcoma)	Soft tissue	0		NO			2	0		0			0	0	0			TP53 part del; DOCK8 part del	54	2.3	22.8008	Alive	1	doxo-DTIC	chemo	NO				No actionable reimbursed biomarkers
HMF005576A		Known primary tumour	Mesothelioma	Mesothelioma	0		NO			4	0		0			0	0	0			BCL9L mut; BAP1 inact part del; CDKN2A inact part del; NF2 inact part del	27	1.3	-0.328542	Deceased	0			NO				No actionable biomarkers detected
HMF005577A		Known primary tumour	Oesophagus/stomach (Oesophagus)	Oesophagus/stomach	0		NO			5	1		0			1	1	0	ERBB2 amp		TP53 inact mut; FHIT part del; RUNX1 part del; TOP2A amp	114	8.5	0.62423	Other hospital referral	0	(FOLFOX-trastuzumab)		NO				Insufficient follow-up
HMF005579A		Known primary tumour	Lung (NSCLC)	Lung (NSCLC)	2	erlotinib; osimertinib	YES	EGFR		5	2		0			2	2	0	EGFR act mut; BRAF fus		TP53 inact mut; CDKN2A del; FOXA1 amp	68	3.4	8.44353	Deceased	4	dabrafenib-trametinib; carbo-pacli-atezo-beva; atezo-beva; carbo-pem	BRAF+MEK inhibitor; chemo+ICI+anti-VEGF mAb; ICI+anti-VEGF mAb; chemo	YES	BRAF	dabrafenib-trametinib	Reimbursed treatment	Actionable reimbursed biomarker was treated
HMF005580A		Known primary tumour	Lung (NSCLC)	Lung (NSCLC)	1	osimertinib	YES	EGFR		7	3		1	CDK6 amp		2	1	1	EGFR act mut; MET resist amp		EGFR amp; TP53 inact mut; CDKN2A inact del; FOXA1 amp	61	4.1	3.71253	Deceased	1	capmatinib (compassionate use)	TKI	YES	MET+EGFR Resistance	TKI	Experimental treatment: Compassionate use programme	Resistance mechanism led to treatment modification
HMF005581A		Known primary tumour	Lung (NSCLC)	Lung (NSCLC)	0		NO			7	2		1	TML high		1	1	0	EGFR act mut		TP53 inact mut; EGFR amp; KRAS amp; CDKN2A loss; AR mut	242	16	-0.427105	Second opinion	1	carbo-pem-pembro	chemo+ICI	NO				Insufficient follow-up
HMF005583A		Cancer of unknown primary	CUP (Definitive CUP; possibly Urothelial tract)	Unknown primary tumour	0		NO			5	2		2	RAF1 amp; TML high		0	0	0			CDH1 inact mut; CDKN1A inact mut; RB1 inact mut; NF2 inact mut	274	11.1	1.37988	Second opinion	0			NO				Insufficient follow-up
HMF005585A		Cancer of unknown primary	CUP (Definitive CUP; possibly Urothelial tract)	Unknown primary tumour	0		NO			5	0		0			0	0	0			TP53 inact mut; SMAD4 inact mut; CDKN2A del; AXIN1 part del; EPS15L1-TFEB fus	89	4.2	0.0985626	Second opinion	0			NO				No actionable biomarkers detected
HMF005586A		Known primary tumour	Colorectal (Sigmoid; metastatic)	Colorectal	2	CAPOX-B; CAPIRI-B;	Unclear	RAS/RAFmut		3	1		0			1	0	1	RAS/RAF mutated (KRAS)		TP53 inact mut; APC inact mut	100	6.7	22.5051	Deceased	3	FOLFIRI-B; cape-beva; FOLFIRI	chemo+anti-VEGF mAb; chemo+anti-VEGF mAb; chemo	YES	RAS/RAF mutated (KRAS)	no EGFR inhibitor	Reimbursed treatment: negative selection	Actionable reimbursed biomarker was treated
HMF005587A		Known primary tumour	Lung (SCLC transformed)	Lung (SCLC)	2	CCRT; durvalumab	NO			4	2		2	TMB high; PTEN part del		0	0	0			RB1 mut; TP53 mut	329	27	-0.197125	Second opinion	1	carbo-etop	chemo	NO				Insufficient follow-up
HMF005588A		Known primary tumour	Lung (NSCLC)	Lung (NSCLC)	1	experimental TKI	YES	MET		5	3		2	TMB high; MET exon 14 skipping		1	1	0	ALK fus		CCNE1 amp; TP53 inact mut	382	25.1	4.04107	Deceased	1	crizotinib	TKI	YES	ALK	crizotinib	Reimbursed treatment	Actionable reimbursed biomarker was treated
HMF005589A		Known primary tumour	Oesophagus/stomach (GEJ)	Oesophagus/stomach	1	EOX	NO			6	0		0			0	0	0			TP53 inact mut; PDGFRA act mut; FHIT loss; NF2 loss; HDHD1 loss; STS loss	64	3.8	2.89117	Other hospital referral	0			NO				No actionable biomarkers detected
HMF005590A		Known primary tumour	Breast (TNBC)	Breast	1	experimental chemo	NO			5	1		1	CCND1 amp		0	0	0			HR proficient; TP53 inact mut; MTOR amp; MYC amp; FGF3 amp	50	2.5	22.3409	Alive	3	capecitabine; Teysuno; experimental PARP inhibitor	chemo; chemo; PARP inhibitor	NO				No actionable reimbursed biomarkers
HMF005593A		Known primary tumour	Uterus/endometrium	Uterus/endometrium	1	carbo-pacli	NO			4	3		3	TMB high; MSI no substrate; PTEN mut		0	0	0			TP53 inact mut	593	103.2	22.4394	Alive	1	experimental ICI	ICI	YES	MSI	ICI	Experimental treatment	No actionable reimbursed biomarkers
HMF005594A		Known primary tumour	Soft tissue (Epithelioid sarcoma)	Soft tissue	1	doxo-ifos;	NO			3	1		1	RAF1 amp		0	0	0			RB1 mut; TP53 mut	74	4.1	22.1109	Alive	1	doxo-ifos	chemo	NO				No actionable reimbursed biomarkers
HMF005595A		Known primary tumour	Lung (NSCLC)	Lung (NSCLC)	0		NO			5	1		1	ERBB2 act dup		0	0	0			TP53 inact mut; MYC amp; FOXA1 amp; ZNF217 amp	114	7	22.7351	Alive	1	carbo-pem	chemo	NO				No actionable reimbursed biomarkers
HMF005596A		Known primary tumour	Lung (Carcinoid; atypical carcinoid)	Lung (Carcinoid)	1	everolimus	NO			0	0		0			0	0	0				18	0.8	24.0493	Alive	2	everolimus retreatment; experimental TKI	mTOR inhibitor; TKI	NO				No actionable reimbursed biomarkers
HMF005597A		Known primary tumour	Colorectal (Colon; left-sided; metastatic)	Colorectal	0		NO			4	2		1	KRAS act mut		1	0	1	RAS/RAF mutated (KRAS)		TP53 inact mut; TCF7L2 inact mut VUS; APC inact part del	67	5.2	18.3326	Alive	2	FUDR-FOLFOX; iri-beva	chemo; chemo	YES	RAS/RAF mutated (KRAS)	no EGFR inhibitor	Reimbursed treatment: negative selection	Actionable reimbursed biomarker was treated
HMF005598A		Known primary tumour	Prostate	Prostate	1	ADT-docetaxel	NO			4	1		1	PTEN part del		0	0	0			TMPRSS2-ERG fus; TP53 inact mut; RB1 del	38	1.9	5.78234	Other hospital referral with follow-up data	1	carbo-cabazitaxel	chemo	NO				No actionable reimbursed biomarkers
HMF005599A		Known primary tumour	Lung (NSCLC)	Lung (NSCLC)	3	carbo-pem-pembro; pem-pembro maintenance; docetaxel	NO			3	1		1	TMB high		0	0	0			RB1 inact mut; TP53 inact mut	242	15.8	1.18275	Deceased	0			NO				Insufficient follow-up
HMF005600A		Known primary tumour	Cervix	Cervix	2	CCRT; carbo-pacli-beva	NO			4	2		2	TML high; PIK3CA act mut		0	0	0			CTNNB1 act mut; HPV type 18	195	7.5	7.65503	Deceased	1	carbo-pacli-beva	chemo+anti-VEGF mAb	NO				No actionable reimbursed biomarkers
HMF005601A		Known primary tumour	Mesothelioma	Mesothelioma	1	cis-pem	NO			3	0		0			0	0	0			BAP1 inact part del; WT1 inact mut; CDKN2A inact del	47	2.5	12.4517	Deceased	1	experimental TKI+ICI	TKI+ICI	NO				No actionable reimbursed biomarkers
HMF005602A		Known primary tumour	Breast (ER positive, Her2 negative)	Breast	5	ddAC; tamoxifen; letrozol; experimental CDK4/6 inhibitor; experimental hormonal therapy	NO			3	1		1	CHEK2 inact mut		0	0	0			ESR1 resist act mut; ZNF217 amp	60	3.3	3.38398	Deceased	1	capecitabine	chemo	NO				No actionable reimbursed biomarkers
HMF005603A		Known primary tumour	Uterus/endometrium	Uterus/endometrium	2	tamoxifen; letrozol	NO			6	1		1	PDGFRA/KIT/KDR coamp		0	0	0			PTEN inact mut; TP53 inact mut; PPP2R1A inact mut; ASXL1 inact mut VUS; TERT amp	63	3.1	2.59548	Deceased	0			NO				Insufficient follow-up
HMF005604A		Known primary tumour	Breast (ER positive, Her2 negative)	Breast	3	tamoxifen; letrozol-gosereline; letrozol-palbociclib	NO			3	1		1	FGFR1 amp		0	0	0			TP53 inact mut; ESR1 resist mut	26	1.4	18.924	Alive	3	paclitaxel; vinorelbine; adriamycine-tamoxifen	chemo; chemo; chemo+hormonal	NO				No actionable reimbursed biomarkers
HMF005605A		Known primary tumour	Small intestine (Duodenum)	Small intestine	0		NO			4	2		2	TML high; MSI (based on MLH1+PMS2)		0	0	0			POLE mut; POLD1 mut	3465	363.6	22.2094	Alive	1	experimental ICI	ICI	YES	MSI	ICI	Experimental treatment	No actionable reimbursed biomarkers
HMF005606A		Known primary tumour	Breast (TNBC)	Breast	6	tamoxifen; letrozol; fulvestrant-palbociclib; exemestane-everolimus; capecitabine; paclitaxel	NO			4	2		2	PIK3CA act mut; NF1 del		0	0	0			RB1 inact mut; RB1 inact mut; TP53 inact mut	81	4	3.44969	Deceased	1	adriamycin	chemo	NO				No actionable reimbursed biomarkers
HMF005607A		Known primary tumour	Colorectal (Sigmoid; metastatic)	Colorectal	2	FOLFOX-panitumumab; cape-beva	YES	RAS/RAFwt		3	1		1	TML high		0	0	0			RAS/RAF wildtype previously treated; APC inact mut; TP53 inact mut	381	25.6	0.459959	Second opinion	0			NO				Insufficient follow-up
HMF005608A		Known primary tumour	Cervix	Cervix	1	cis-pacli-beva	NO			2	0		0			0	0	0			HPV type 16; KRAS act mut	52	2.3	1.44559	Deceased	0			NO				No actionable biomarkers detected
HMF005610A		Known primary tumour	Lung (NSCLC)	Lung (NSCLC)	3	cis-pem; durvalumab; osimertinib	YES	EGFR		3	2		1	MAP2K4 del		1	1	0	EGFR act mut		TP53 inact mut	87	4.2	0.197125	Second opinion	0			NO				Insufficient follow-up
HMF005611A		Known primary tumour	Breast (TNBC)	Breast	2	4x ddAC+12x carbo-pacli; capecitabine	NO			3	1		1	PIK3CA act mut		0	0	0			TP53 inact mut; CCNE1 amp	60	2.3	10.0862	Best Supportive Care	1	alpelisib-Nab-paclitaxel (DLD EPIK-B3)	PI3K inhibitor+chemo	YES	PIK3CA	PI3K inhibitor	Experimental treatment	No actionable reimbursed biomarkers
HMF005612B		Cancer of unknown primary	CUP (Definitive CUP; possibly Ovary)	Unknown primary tumour	0		NO			5	3		3	HRD no substrate; MAP2K4 inact mut; PTEN inact part del		0	0	0			TP53 inact mut; CTNNA1 inact part del	76	4.2	11.039	Second opinion	0			NO				No actionable reimbursed biomarkers
HMF005613A		Known primary tumour	Lung (Carcinoid; atypical carcinoid)	Lung (Carcinoid)	2	cisplatin; everolimus	NO			1	1		1	CCND2 amp; MDM2 amp		0	0	0				43	2.6	18.694	Deceased	1	capecitabine-temozolomide	chemo	NO				No actionable reimbursed biomarkers
HMF005614A		Known primary tumour	Breast (ER positive, Her2 negative)	Breast	5	adriamycine-cyclofosfamide; paclitaxel; tamoxifen; anastrozol-palbociclib; fulvestrant-alpelisib	NO			9	0		0			0	0	0			ESR1 resist act mut; GATA3 inact mut; CCND1 amp; FGF3 amp; MDM2 amp; IGFR1 amp; USP32 amp; PPM1D amp; CD79B amp	79	3.6	18.2012	Deceased	3	experimental chemo; fulvestrant-abemaciclib; paclitaxel;	chemo; hormonal+CDK4/6 inhibitor; chemo	NO				No actionable reimbursed biomarkers
HMF005616A		Known primary tumour	Lung (Carcinoid; atypical carcinoid)	Lung (Carcinoid)	1	everolimus	NO			1	0		0			0	0	0			DPYD low metabolizer	26	1.1	3.94251	Deceased	1	capecitabine-temozolomide	chemo	NO				No actionable reimbursed biomarkers
HMF005617A		Known primary tumour	Oesophagus/stomach (Stomach)	Oesophagus/stomach	0		NO			5	0		0			0	0	0			TP53 inact mut; CDH1 inact splice mut; MTOR amp; KRAS amp; MDM2 amp	9	0.6	1.24846	Second opinion	0			NO				No actionable biomarkers detected
HMF005618A		Known primary tumour	Urothelial tract	Urothelial tract	3	carbo-gem; pembrolizumab; experimental chemo+ICI	NO			4	0		0			0	0	0			ARID1A inact mut; TERTp act mut; ELF3 del VUS; CDKN2A del	95	4.5	18.4641	Alive	1	enfortumab vedotin	nectin-4-directed ADC	NO				No actionable reimbursed biomarkers
HMF005669A		Known primary tumour	Colorectal (Colon; left-sided; metastatic)	Colorectal	0		NO			4	1		0			1	1	0	RAS/RAF wildtype		TMB high; TP53 inact mut; APC inact mut; EGFR amp	142	10.9	9.06776	Best Supportive Care	1	panitumumab	anti-EGFR mAb	YES	RAS/RAF wildtype	panitumumab	Reimbursed treatment	Actionable reimbursed biomarker was treated
HMF005670A		Known primary tumour	Soft tissue (Spindle cell sarcoma)	Soft tissue	0		NO			2	0		0			0	0	0			CDKN2A loss; NTRK3 fus	7	0.3	18.4641	Alive	0			NO				No actionable reimbursed biomarkers
HMF005671A		Known primary tumour	Oesophagus/stomach (Oesophagus) [previously Sarcoma (SBRC)]	Oesophagus/stomach	0		NO			5	0		0			0	0	0			KRAS mut; CTNNB1 act mut; CDKN2A del; BRAF mut VUS; SMARCA4 inact homoz disrup	89	7	-2.13552	Deceased	0			NO				No actionable biomarkers detected
HMF005672A		Known primary tumour	Breast (ER positive, Her2 negative)	Breast	4	EC; pacli-trastuzumab; trastuzumab emtansine-letrozol; letrozol-abemaciclib	NO			3	0		0			0	0	0			TP53 inact mut; CSMD1 del; TCF12 del	50	2	2.06982	Other hospital referral	0			NO				No actionable biomarkers detected
HMF005673A		Known primary tumour	Breast (TNBC)	Breast	2	4x ddAC+4x carbo-pacli; capecitabine; vinorelbine	NO			5	0		0			0	0	0			RB1 inact mut; TP53 inact mut; ZNF703 amp; ZBTB10 amp; PABPC1 amp	103	5.5	0.952772	Second opinion	1	vinorelbine	chemo	NO				No actionable biomarkers detected
HMF005674A		Known primary tumour	Lung (NSCLC)	Lung (NSCLC)	2	afatinib; osimertinib	YES	EGFR		6	1		0			1	1	0	EGFR act mut		SETD2 part inact mut; TP53 inact mut; PTPRD inact del; CDKN2A inact del; EZH2 amp	70	4.5	17.6099	Alive	1	osimertinib (same)	TKI	NO				Reimbursed treatment was already given before WGS
HMF005675A		Known primary tumour	Uterus/endometrium	Uterus/endometrium	1	adjuvant scheme	NO			3	3		3	PIK3R1 inact mut; PTEN inact mut; ATM del		0	0	0				78	3.8	0.919918	Deceased	0			NO				Insufficient follow-up
HMF005676A		Known primary tumour	Ovary (Low grade serous carcinoma)	Ovary	2	carbo-pacli; Caelyx-beva-letrozol	NO			1	0		0			0	0	0			ELF3 inact mut	5	0.5	18.2012	Alive	2	Caelyx-beva-letrozol (same); letrozol mono	chemo+anti-VEGF mAb+hormonal; hormonal	NO				No actionable reimbursed biomarkers
HMF005677A		Known primary tumour	Pancreas	Pancreas (All subtypes)	1	FOLFIRINOX	NO			3	0		0			0	0	0			KRAS act mut; CDKN2A inact del; TP53 inact part del; AXL amp; CD79A amp	49	2.1	5.61807	Deceased	0			NO				No actionable reimbursed biomarkers
HMF005678A		Cancer of unknown primary	CUP (Prostate)	Unknown primary tumour	2	LHRH; carbo-pacli	NO			5	1		1	PTEN del		0	0	0			TP53 mut; RB1 inact del; MYC amp; TMPRSS2-ERG fus	38	1.9	10.2834	Deceased	1	carbo-pacli (same)	chemo	NO				No actionable reimbursed biomarkers
HMF005679A		Known primary tumour	Breast (ER positive, Her2 positive)	Breast	6	9x paclitaxel-pertuzumab; trastuzumab-pertuzumab; tamoxifen; capecitabine-trastuzumab; TDM-1; vinorelbine	NO			7	2		1	KIT/KDR/PDGFRA coamp		1	1	0	CCND1 amp		TP53 inact mut; EGFR amp; MYC amp; CAAP1-NFIB fus	69	3.3	10.7433	Deceased	2	trastuzumab deruxtecan; capecitabine-tucatinib-trastuzumab	HER2 ADC; chemo+TKI+HER2 mAb	NO				Ongoing response on previous treatment/complete remission
HMF005680A		Known primary tumour	Lung (NSCLC)	Lung (NSCLC)	1	capmatinib	YES	MET		4	2		2	TML high; NF1 splice mut		0	0	0			MET fus VUS; Human beta herpes virus 6B	449	25.3	18.2012	Alive	1	experimental ICI	ICI	YES	TML	ICI	Experimental treatment	No actionable reimbursed biomarkers
HMF005681A		Known primary tumour	Soft tissue (Leiomyosarcoma)	Soft tissue	4	doxorubicine; pazopanib; trabectedine; doxorubicine retreatment	NO			3	0		0			0	0	0			CDKN1A inact del; CDKN2A inact del; RB1 inact part del	27	1.6	2.52977	Deceased	1	doxorubicine retreatment (same)	chemo	NO				No actionable biomarkers detected
HMF005682A		Known primary tumour	Lung (NSCLC)	Lung (NSCLC)	2	cis-pem; experimental ICI	NO			2	0		0			0	0	0			TML low; HRD no substrate	138	5.3	18.2012	Alive	0			NO				No actionable reimbursed biomarkers
HMF005683A		Cancer of unknown primary	CUP (Definitive CUP; possibly Upper GI)	Unknown primary tumour	0		NO			7	1		1	MDM2 amp		0	0	0			EPHA2 inact mut; ARID1A inact mut; TP53 inact mut; CTNNA1 part del; NSD1 part del; CDKN2A del	45	2	-0.229979	Second opinion	0			NO				Insufficient follow-up
HMF005684A		Known primary tumour	Head and neck (Oropharynx)	Head and neck	0		NO			3	0		0			0	0	0			HPV type 33; no UV signature; TMB low	28	1.7	18.1027	Alive	0			NO				No actionable reimbursed biomarkers
HMF005685A		Known primary tumour	Oesophagus/stomach (GEJ; signet ring)	Oesophagus/stomach	0		NO			0	0		0			0	0	0				127	8.2	9.56057	Second opinion	0			NO				No actionable reimbursed biomarkers
HMF005687A		Known primary tumour	Ovary	Ovary	4	carbo-pacli; carbo-Caelyx; letrozol; tamoxifen	NO			3	1		1	PIK3CA inact mut		0	0	0			KRAS act mut; RB1 inact mut	41	2.1	2.82546	Deceased	0			NO				Insufficient follow-up
HMF005688A		Known primary tumour	Brain/CNS (Glioblastoma Multiforme)	Brain/CNS	1	temozolomide	NO			4	1		1	EGFR amp		0	0	0			TERTp mut; CDKN2A del; EGFRvIII act del mut	38	1.9	2.33265	Deceased	0			NO				Insufficient follow-up
HMF005690A		Known primary tumour	Mesothelioma	Mesothelioma	2	carbo-pem; experimental dendritic cell therapy	NO			1	0		0			0	0	0			CDKN2A loss	43	1.4	10.3162	Deceased	1	experimental TKI+ICI	TKI+ICI	NO				No actionable reimbursed biomarkers
HMF005691A		Cancer of unknown primary	CUP (Skin; SCC)	Unknown primary tumour	0		NO			7	1		1	TML high		0	0	0			UV signature; TERT act mut; RAD50 inact mut; TP53 inact mut; CDKN2A del; PTPRD del	1344	81	18.0041	Alive	0			NO				No actionable reimbursed biomarkers
HMF005692A		Known primary tumour	Lung (NSCLC)	Lung (NSCLC)	1	experimental TKI	YES	EGFR		3	3		2	PIK3CA act mut; MDM2 amp		1	1	0	EGFR act mut			39	1.3	16.1643	Deceased	1	experimental TKI	TKI	NO				Reimbursed treatment was already given before WGS
HMF005693A		Cancer of unknown primary	CUP (Lung; SCLC)	Unknown primary tumour	0		NO			4	1		1	TML high		0	0	0			RB1 inact mut; TP53 inact mut; CCNE1 amp	272	20.4	8.77207	Deceased	1	cis-etop	chemo	NO				No actionable reimbursed biomarkers
HMF005694A		Known primary tumour	Lung (NSCLC)	Lung (NSCLC)	1	osimertinib	YES	EGFR		4	1		0			1	1	0	EGFR act mut		BRAF fus; TP53 inact mut; CDKN2A del	46	2.3	17.807	Deceased	3	carbo-pem; osimertinib retreatment; pacli-beva	chemo; TKI; chemo+anti-VEGF mAb	NO				Reimbursed treatment was already given before WGS
HMF005695A		Known primary tumour	Prostate	Prostate	3	LHRH; abiraterone-prednison; docetaxel	NO			4	1		1	PIK3CA act mut		0	0	0			APC inact mut; PTEN inact del; NDRG1-ERG fus	28	2.1	17.7741	Deceased	1	cabazitaxel	chemo	NO				No actionable reimbursed biomarkers
HMF005696A		Known primary tumour	Breast (TNBC)	Breast	2	4x ddAC; carbo-pacli	NO			2	0		0			0	0	0			TP53 inact mut; ADAM30 amp VUS; ANK1 amp VUS; IKBKB amp VUS	38	2.1	0.459959	Second opinion	0			NO				No actionable biomarkers detected
HMF005697A		Known primary tumour	Lung (NSCLC)	Lung (NSCLC)	1	osimertinib	YES	EGFR		5	3		1	BRCA2 inact mut (with HRD)		2	1	1	EGFR act mut; EGFR resist mut		CDKN2A loss; TP53 loss	104	5	17.6427	Deceased	1	experimental TKI	TKI	YES	EGFR+Resistance	TKI	Experimental treatment	Resistance mechanism led to treatment modification
HMF005698A		Known primary tumour	Lung (NSCLC)	Lung (NSCLC)	0		NO			7	2		2	TML high; NF1 inact homoz disrup+RASA1 inact mut;		0	0	0			SMARCA4 inact mut; TP53 inact mut; NOTCH1 inact mut; TGFBR2 inact del	315	22.3	0.591376	Deceased	0			NO				Insufficient follow-up
HMF005699A		Known primary tumour	Soft tissue (Angiosarcoma)	Soft tissue	0		NO			1	1		1	PIK3CA act mut		0	0	0			CDKN2A del	27	1.4	16.9528	Alive	0			NO				No actionable reimbursed biomarkers
HMF005700A		Known primary tumour	Pancreas (Neuro-endocrine; NEC)	Pancreas (All subtypes)	1	capecitabine-temozolomide	NO			3	0		0			0	0	0			NRAS act mut; CTNNB1 act mut; SMAD4 inact mut	22	1.5	1.01848	Deceased	0			NO				No actionable biomarkers detected
HMF005701A		Known primary tumour	Soft tissue (Rhabdomyosarcoma)	Soft tissue	1	IVA-Do	NO			2	0		0			0	0	0			TP53 inact mut; BCOR inact mut VUS	82	4.1	17.8727	Alive	2	IVA; vinorelbine-cyclofosfamide	chemo; chemo	NO				No actionable reimbursed biomarkers
HMF005703A		Known primary tumour	Colorectal (Colon; double tumour; presumed left-sided; metastatic)	Colorectal	3	FOLFOX-beva; experimental BRAF+MEK inhibitor+anti-EGFR mAb; FOLFIRI	YES	BRAF		5	3		2	MAP2K4 inact mut; BRAF V600E act mut		1	0	1	RAS/RAF mutated (BRAF)		APC inact mut; TP53 inact mut; SMAD4 del	109	6.2	17.4127	Deceased	1	experimental MEK+SHP2 inhibitor+BRAF inhibitor	experimental MEK+SHP2 inhibitor+BRAF inhibitor	YES	BRAF	BRAF inhibitor+experimental MEK+SHP2 inhibitor	Experimental treatment	Ongoing response on previous treatment/complete remission
HMF005704A		Known primary tumour	Soft tissue (Angiosarcoma)	Soft tissue	0		NO			4	1		1	TML high		0	0	0			UV signature; TP53 inact mut; TP53 inact splice mut	686	49.9	20.4682	Deceased	1	doxorubicine	chemo	NO				No actionable reimbursed biomarkers
HMF005705A		Known primary tumour	Soft tissue (Rhabdomyosarcoma)	Soft tissue	1	IVADo	NO			2	0		0			0	0	0			CDKN2A del; FUS-TFCP2 fus	13	1.2	4.53388	Deceased	0			NO				No actionable reimbursed biomarkers
HMF005706A		Known primary tumour	Brain/CNS (Glioblastoma Multiforme)	Brain/CNS	1	temozolomide	NO			6	0		0			0	0	0			MSS; TERTp act mut; EGFRvIII act exon skipping; EGFR amp; CDKN2A inact del; PTEN inact part del	47	3.2	15.6715	Deceased	1	lomustine	chemo	NO				No actionable reimbursed biomarkers
HMF005707A		Known primary tumour	Lung (NSCLC)	Lung (NSCLC)	2	osimertinib; carbo-pem-osi	YES	EGFR		8	2		1	TMB high		1	1	0	EGFR act mut		RB1 inact mut; TP53 inact mut; DDX3X inact mut VUS; CTNNA1 part del VUS; KDM5C del VUS; KLF5 amp VUS	155	5.9	10.152	Deceased	1	experimental HER2 ADC+ICI+chemo	HER2 ADC+ICI+chemo	NO				Reimbursed treatment was already given before WGS
HMF005708A		Known primary tumour	Mesothelioma	Mesothelioma	1	carbo-pem	NO			3	0		0			0	0	0			NF2 inact mut; FBXW7 inact mut; CDKN2A del	37	1.7	10.0534	Deceased	1	experimental TKI+ICI	TKI+ICI	NO				No actionable reimbursed biomarkers
HMF005709A		Known primary tumour	Breast (ER positive, Her2 negative)	Breast	7	6x TAC; tamoxifen; capecitabine; paclitaxel; letrozol; bevacizumab; fulvestrant-palbociclib	NO			5	1		0			1	1	0	HRD+BRCA1 inact homoz disrup		ESR1 resist inact mut; TP53 inact mut; DEPDC5 part del VUS; ZBTB10 amp VUS	129	4.9	0.427105	Deceased	1	eribuline	chemo	NO				Insufficient follow-up
HMF005710A		Known primary tumour	Mesothelioma	Mesothelioma	1	carbo-pem	NO			6	0		0			0	0	0			TMB low; MSS; BAP1 mut; PHOX2B mut; STK11 mut; CDKN2A del	36	1.8	7.0308	Deceased	1	experimental TKI+ICI	TKI+ICI	NO				No actionable reimbursed biomarkers
HMF005711A		Known primary tumour	Prostate	Prostate	3	experimental AR inhibitor/placebo; abiraterone-prednison; carbo-cabazitaxel	NO			8	1		1	PTEN inact del		0	0	0			AR resist amp; TP53 inact mut; TBL1XR1 inact homoz disrup; TMPRSS2-ERG fus; ETS2 del; KDM6A del; AMER1 del	24	1.3	8.21355	Deceased	1	carbo-cabazitaxel	chemo	NO				No actionable reimbursed biomarkers
HMF005712A		Known primary tumour	Lung (NSCLC)	Lung (NSCLC)	1	osimertinib	YES	EGFR		1	1		0			1	1	0	EGFR act mut			30	1.8	9.03491	Deceased	1	carbo-pem	chemo	NO				Reimbursed treatment was already given before WGS
HMF005713A		Known primary tumour	Lung (NSCLC)	Lung (NSCLC)	1	osimertinib	YES	EGFR		5	2		1	ERBB2 amp		1	1	0	EGFR act mut		BCOR inact mut; TP53 inact mut; CDKN2A del	32	2.7	18.8912	Deceased	1	osimertinib	TKI	NO				Reimbursed treatment was already given before WGS
HMF005714A		Known primary tumour	Ovary	Ovary	2	carbo-pacli; experimental chemo+TKI	NO			4	1		1	HRD no substrate		0	0	0			TP53 inact mut; PTPN13 del VUS; RB1 inact homoz disrup	103	5.2	14.0945	Deceased	4	Caelyx-beva; Caelyx mono; pacli mono; experimental PARP inhibitor	chemo+anti-VEGF mAb; chemo; chemo; PARP inhibitor	YES	HRD	PARP inhibitor	Experimental treatment	No actionable reimbursed biomarkers
HMF005715A		Known primary tumour	Soft tissue (Liposarcoma)	Soft tissue	0		NO			3	1		1	MDM2 amp		0	0	0			CDKN2A del; PTPRD del	61	3.4	2.75975	Deceased	0			NO				Insufficient follow-up
HMF005716A		Known primary tumour	Urothelial tract (UCC)	Urothelial tract	2	carbo-gem; avelumab	NO			6	1		1	RAF1 amp		0	0	0			TP53 inact mut; KMT2D inact mut; KMT2D inact splice mut; MYC amp	83	3.7	3.54825	Deceased	1	experimental ICI	ICI	NO				No actionable reimbursed biomarkers
HMF005717A		Known primary tumour	Breast (ER positive, Her2 negative)	Breast	5	ddAC-paclitaxel; tamoxifen; capecitabine; letrozol-palbociclib; paclitaxel	NO			4	3		2	TML high; FGFR1 amp		1	1	0	PIK3CA act mut		TP53 inact mut	161	7.3	20.5339	Alive	1	fulvestrant-alpelisib	hormonal+PI3K inhibitor	YES	PIK3CA	alpelisib	Reimbursed treatment	Actionable reimbursed biomarker was treated
HMF005718A		Known primary tumour	Mesothelioma	Mesothelioma	1	experimental dendritic cell therapy	NO			6	1		1	HRD+BRCA2 inact mut		0	0	0			BAP1 inact mut; NF2 inact mut; TP53 inact mut; CDKN2A del	64	3.5	16.2628	Deceased	1	experimental TKI+ICI	TKI+ICI	NO				No actionable reimbursed biomarkers
HMF005719A		Known primary tumour	Soft tissue (Liposarcoma)	Soft tissue	2	adriamycine-olaratumab; experimental chemo	NO			2	2		2	CDK4 amp; MDM2 amp		0	0	0			MCL1 amp VUS	27	1.2	17.3142	Deceased	2	eribuline; experimental CDK4/6 inhibitor	chemo; CDK4/6 inhibitor	YES	CDK4	CDK4/6 inhibitor	Experimental treatment	No actionable reimbursed biomarkers
HMF005720A		Known primary tumour	Soft tissue (Leiomyosarcoma)	Soft tissue	3	doxorubicine-olaratumab; trabectedine; DTIC	NO			2	0		0			0	0	0			TP53 inact homoz disrup; RB1 inact homoz disrup	54	3.6	5.74949	Deceased	1	DTIC	chemo	NO				No actionable reimbursed biomarkers
HMF005721A		Known primary tumour	Breast (ER positive, Her2 negative)	Breast	2	ddAC-paclitaxel; letrozol	NO			9	2		1	CCND1 amp		1	1	0	PIK3CA act mut		HR proficient; ARID1A inact mut VUS; NF1 mut VUS; FGF3 coamp; RSF1 resist amp; ZNF217 amp VUS; GNAS amp VUS	381	12.9	20.271	Alive	5	capecitabine-vinorelbine; carbo-cape; gem-tamoxifen; pacli; Caelyx	chemo; chemo; chemo+hormonal; chemo; chemo	NO				Low performance status
HMF005722A		Known primary tumour	Cervix (SCC)	Cervix	2	CCRT; carbo-pacli-beva	NO			3	0		0			0	0	0			HPV type 45; STK11 inact mut; USP22 del VUS	101	5.2	2.59548	Deceased	1	capecitabine	chemo	NO				No actionable biomarkers detected
HMF005723A		Known primary tumour	Pancreas	Pancreas (All subtypes)	2	PEOPANC; gemcitabine	NO			5	2		2	PIK3CA act mut; KRAS act mut		0	0	0			RNF43 mut VUS; ERBB4 splice mut VUS	37	2.7	9.82341	Deceased	1	FOLFIRINOX	chemo	NO				No actionable reimbursed biomarkers
HMF005724A		Known primary tumour	Colorectal (Colon; left-sided; metastatic)	Colorectal	1	CAPOX-B	Unclear	RAS/RAFmut		5	2		0			2	1	1	BRAF V600E act mut; RAS/RAF mutated (BRAF)		MSI; TMB low; PTEN inact mut; TP53 inact mut; APC inact mut; PIK3R1 inact mut	119	5.3	20.2053	Alive	1	CAPOX-B	chemo+anti-VEGF mAb	YES	RAS/RAF mutated (BRAF)	no EGFR inhibitor	Reimbursed treatment: negative selection	Actionable reimbursed biomarker was treated
HMF005725A		Cancer of unknown primary	CUP (Definitive CUP; possibly Biliary tract)	Unknown primary tumour	1	FOLFIRI	NO			3	0		0			0	0	0			TP53 inact mut; RBM10 inact mut VUS; ZMIZ1 amp VUS	64	4.4	0.0985626	Second opinion	0			NO				No actionable biomarkers detected
HMF005726A		Known primary tumour	Lung (Carcinoid; atypical carcinoid)	Lung (Carcinoid)	0		NO			1	1		1	TSC1 inact splice mut		0	0	0				13	1	19.9754	Alive	2	lanreotide; everolimus	somatostatin analogue; mTOR inhibitor	NO				No actionable reimbursed biomarkers
HMF005727A		Cancer of unknown primary	CUP (Definitive CUP; possibly Anogenital)	Unknown primary tumour	1	carbo-pacli	NO			7	2		2	TML high; PIK3CA act mut		0	0	0			HPV type 16; B2M inact; KMT2C inact; KMT2D inact; IGF1R amp	1147	47.8	0.229979	Second opinion	0			NO				Insufficient follow-up
HMF005728A		Known primary tumour	Colorectal (Colon; right-sided)	Colorectal	1	FOLFIRI-B; TAS-102	NO			6	1		1	FGFR2 amp		0	0	0			TMB high; TP53 inact mut; CTNNB1 amp; FHIT del VUS; LRRN3 del VUS	171	12.7	0.0328542	Second opinion	0			NO				Insufficient follow-up
HMF005729A		Known primary tumour	Lung (NSCLC)	Lung (NSCLC)	5	alectinib; brigatinib; lorlatinib; carbo-pem-lorlatinib; lorlatinib-pem maintenance	YES	ALK		3	3		0			3	2	1	ALK fus; ALK resist mut; ALK resensitisation mut			17	0.6	20.0082	Alive	2	crizotinib-lorlatinib; pacli-beva-lorlatinib	TKI; chemo+anti-VEGF mAb+TKI	YES	ALK+EGFR Resistance	crizotinib-lorlatinib	Reimbursed treatment: negative selection	Resistance mechanism led to treatment modification
HMF005730A		Cancer of unknown primary	CUP (Definitive CUP; possibly Small intestine; duodenum)	Unknown primary tumour	0		NO			4	1		1	RNF43 inact mut		0	0	0			KRAS act mut; CDKN2A inact mut; ARID1A inact mut	39	2.6	12.0903	Best Supportive Care	3	CAPOX; FOLFOX; S1-OX	chemo; chemo; chemo	NO				No actionable reimbursed biomarkers
HMF005755A		Known primary tumour	Prostate	Prostate	5	LHRH; Casodex; bicalutamide; LHRHa; abiraterone-prednison	NO			4	0		0			0	0	0			FOXA1 act mut; AR amp; MYC amp; RB1 inact part del	47	3	15.4415	Alive	4	docetaxel; enzalutamide; cabazitaxel; cabazitaxel-carbo	chemo; AR inhibitor; chemo; chemo	NO				No actionable reimbursed biomarkers
HMF005756A		Known primary tumour	Oesophagus/stomach (GEJ)	Oesophagus/stomach	2	CAPOX-trastuzumab; carbo-pacli	NO			5	2		1	TMB high		1	1	0	ERBB2 amp		TP53 inact mut; SMAD4 mut; TOP2A amp	231	26.6	7.72074	Deceased	1	experimental TKI	experimental TKI	NO				Low performance status
HMF005757A		Known primary tumour	Ovary	Ovary	1	carbo-pacli	NO			1	0		0			0	0	0			TP53 inact splice mut	52	2.9	19.1211	Alive	1	tamoxifen	hormonal	NO				No actionable reimbursed biomarkers
HMF005758A		Known primary tumour	Prostate	Prostate	5	docetaxel; LHRH; enzalutamide; cabazitaxel; olaparib; carboplatin	NO			6	1		1	PTEN del		0	0	0			PIK3R1 inact mut; TP53 inact mut; ZNRF3 inact mut VUS; JAK1 del; TMPRSS2-ERG fus	21	1.4	1.37988	Second opinion	0			NO				Insufficient follow-up
HMF005759A		Known primary tumour	Prostate	Prostate	2	LHRH; abirateron	NO			8	1		1	PTEN loss		0	0	0			TMPRSS2-ERG fus; AR resist amp; TP53 inact mut; MED12 mut; CDKN2A loss; DIAPH2 loss; KDM6A loss	47	2.1	3.0883	Deceased	0			NO				No actionable reimbursed biomarkers
HMF005760A		Cancer of unknown primary	CUP (Lung; NSCLC)	Unknown primary tumour	0		NO			4	0		0			0	0	0			TP53 inact mut; RB1 inact splice mut; MYC amp; CD44 amp	13	1	0.459959	Other hospital referral	0			NO				No actionable biomarkers detected
HMF005761A		Known primary tumour	Mesothelioma	Mesothelioma	1	pem mono	NO			4	0		0			0	0	0			MTOR act mut; BAP1 inact mut; NF2 inact mut; TP53 inact mut	25	1.1	16.3285	Alive	1	experimental TKI+ICI	TKI+ICI	NO				No actionable reimbursed biomarkers
HMF005762A		Known primary tumour	Brain/CNS (Glioblastoma Multiforme)	Brain/CNS	3	temozolomide; bevacizumab; lomustine	NO			2	1		1	PTEN inact part del		0	0	0			EGFR amp	32	1.9	1.31417	Deceased	1	lomustine (same)	chemo	NO				Insufficient follow-up
HMF005763A		Known primary tumour	Lung (NSCLC)	Lung (NSCLC)	2	afatinib; osimertinib	YES	EGFR		5	2		1	MET amp		1	1	0	EGFR act mut		TP53 inact mut; CDKN2A del; CCNE1 amp	59	2.7	10.8419	Deceased	2	capmatinib-osimertinib; osimertinib	TKI; TKI	YES	MET+EGFR	capmatinib+osimertinib	Reimbursed treatment	Actionable reimbursed biomarker was treated
HMF005764A		Known primary tumour	Lung (NSCLC)	Lung (NSCLC)	2	alectinib; lorlatinib; carbo-pem	YES	ALK		4	0		0			0	0	0			TMB high; CDKN2A loss; NEGR1 part loss; FHIT part loss	149	8.4	0.361396	Deceased	0			NO				No actionable biomarkers detected
HMF005765A		Cancer of unknown primary	CUP (Skin; SCC)	Unknown primary tumour	0		NO			5	1		1	TML high		0	0	0			ALK resist mut VUS; TERTp mut; CDKN2A inact mut; TP53 inact mut	1484	67.8	19.8111	Alive	1	experimental ICI	ICI	YES	TML	ICI	Experimental treatment	No actionable reimbursed biomarkers
HMF005766A		Known primary tumour	Mesothelioma	Mesothelioma	3	pembro-lenvatinib; gemcitabine; carbo-pem	NO			3	0		0			0	0	0			BAP1 inact mut; LATS2 inact mut VUS; DDX3X part del VUS	27	1.2	6.63655	Deceased	1	gem mono	chemo	NO				No actionable reimbursed biomarkers
HMF005767A		Known primary tumour	Skin (SCC)	Skin	0		NO			6	1		1	TMB high		0	0	0			UV signature; CDKN2A inact mut; TERTp mut; TP53 inact mut; RBM10 splice mut	1128	58.5	19.8439	Alive	1	experimental ICI combo	ICI combo	YES	TMB	ICI combo	Experimental treatment	No actionable reimbursed biomarkers
HMF005768A		Known primary tumour	Ovary (Low grade serous carcinoma)	Ovary	0		NO			0	0		0			0	0	0				12	0.5	19.8111	Alive	0			NO				No actionable reimbursed biomarkers
HMF005769A		Known primary tumour	Uterus/endometrium	Uterus/endometrium	1	hormonal therapy	NO			3	1		1	PTEN inact mut		0	0	0			CTNNB1 mut; KMT2D mut VUS	34	1.3	19.2854	Alive	1	hormonal therapy	hormonal	NO				No actionable reimbursed biomarkers
HMF005770A		Known primary tumour	Soft tissue (Liposarcoma)	Soft tissue	0		NO			5	2		2	MDM2 amp; CDK4 amp		0	0	0			ATRX del; HMGA2-FAT3 fus; HMGA2-TSFM fus	33	1.5	19.5483	Alive	0			NO				No actionable reimbursed biomarkers
HMF005771A		Cancer of unknown primary	CUP (Oesophagus/stomach)	Unknown primary tumour	0		NO			9	0		0			0	0	0			KRAS act mut; TP53 inact mut; TGFBR1 inact mut VUS; ACVR2A del; IMMP2L del; CDKN2A del; MACROD2 del; MPL amp; AXL part amp	40	2.1	0.197125	Deceased	0			NO				No actionable biomarkers detected
HMF005772A		Cancer of unknown primary	CUP (Definitive CUP; possibly Teratoma; dedifferentiated)	Unknown primary tumour	0		NO			5	2		2	TML high; MSI+MLH1 LOH		0	0	0			APC inact mut; CDKN2A del; POLE inact mut	321	23.3	19.2526	Alive	2	FOLFOXIRI; nivolumab (compassionate use)	chemo; ICI	YES	MSI+MLH1	nivolumab	Experimental treatment: Compassionate use programme	No actionable reimbursed biomarkers
HMF005773A		Known primary tumour	Soft tissue (Synoviosarcoma)	Soft tissue	1	doxo-ifos;	NO			2	1		1	FGFR2 fus		0	0	0			SS18-SSX2 fus	31	1.9	7.22793	Deceased	2	experimental cell therapy; pazopanib	cell therapy; TKI	NO				No actionable reimbursed biomarkers
HMF005774A		Known primary tumour	Soft tissue (Liposarcoma)	Soft tissue	0		NO			5	2		2	CDK4 amp; MDM2 amp		0	0	0			HMGA2-GRIP1 fus; NF1 homoz disrup; CD79B amp	44	2	10.152	Deceased	0			NO				No actionable reimbursed biomarkers
HMF005775A		Known primary tumour	Breast (ER positive, Her2 negative)	Breast	5	tamoxifen-LHRHa; experimental hormonal therapy; fulvestrant-palbociclib; capecitabine; vinorelbine-eribuline	NO			4	3		2	PTEN inact mut; MAP2K4 del		1	1	0	PIK3CA act mut		TP53 inact mut	107	4.1	1.67556	Deceased	1	fulvestrant-alpelisib	hormonal+PI3K inhibitor	YES	PIK3CA	alpelisib	Reimbursed treatment	Treated but less than 3 months follow-up
HMF005776A		Known primary tumour	Lung (NSCLC)	Lung (NSCLC)	1	osimertinib	YES	EGFR		7	3		2	CCND3 amp; CDK4 amp		1	1	0	EGFR act mut		TP53 inact mut; EGFR amp; PTPRD del	109	7.3	16.1314	Deceased	1	osimertinib (same)	TKI	NO				Reimbursed treatment was already given before WGS
HMF005777A		Known primary tumour	Breast (ER positive, Her2 negative)	Breast	5	tamoxifen-trastuzumab; anastrozol-trastuzumab; exemestane-trastuzumab; fulvestrant-trastuzumab; tamoxifen-trastuzumab	NO			4	3		2	FGFR1 amp; CCND1 amp		1	1	0	PIK3CA act mut;		MGA inact mut VUS	67	3.6	19.614	Deceased	2	letrozol-palbociclib-trastuzumab; capecitabine	hormonal+CDK4/6 inhibitor+HER2 mAb; chemo	NO				Ongoing response on previous treatment/complete remission
HMF005778A		Cancer of unknown primary	CUP (Definitive CUP; possibly Upper GI/thymus)	Unknown primary tumour	0		NO			2	1		0			1	1	0	ERBB2 amp		TP53 inact mut	94	5.3	12.4189	Deceased	2	CAPOX-trastuzumab; experimental TKI	chemo+HER2 mAb; experimental TKI	YES	ERBB2	trastuzumab	Reimbursed treatment	Actionable reimbursed biomarker was treated
HMF005779A		Known primary tumour	Uterus/endometrium	Uterus/endometrium	0		NO			10	4		4	MSI no substrate; TML high; PIK3CA act mut; PTEN inact mut		0	0	0			KRAS act mut; CCND1 act mut; ARID1A inact mut; ARID1B inact mut; CIC inact mut; SMARCB1 inact mut	319	27.8	3.8768	Deceased	1	dostarlimab	ICI	YES	MSI	ICI	Experimental treatment: Early access protocol	No actionable reimbursed biomarkers
HMF005780A		Known primary tumour	Lung (NSCLC)	Lung (NSCLC)	1	osimertinib	YES	EGFR		6	4		1	PTEN part inact mut		3	2	1	EGFR act mut; EGFR resist mut; BRAF V600E act mut		CDKN2A del; TERT amp	95	4.7	3.61396	Deceased	2	experimental TKI+MEK inhibitor; carbo-pem	TKI+MEK inhibitor; chemo	YES	BRAF+EGFR+Resistance	TKI+MEK inhibitor	Experimental treatment	Resistance mechanism led to treatment modification
HMF005781A		Known primary tumour	Soft tissue (Sarcoma NOS)	Soft tissue	0		NO			3	1		1	PTEN inact mut		0	0	0			TP53 fus VUS; RB1 inact homoz disrup	29	1.5	11.6961	Deceased	2	doxorubicine; pazopanib	chemo; TKI	NO				No actionable reimbursed biomarkers
HMF005782A		Known primary tumour	Lung (NSCLC)	Lung (NSCLC)	3	carbo-pem-pembro; pem-pembro maintenance; experimental TKI	YES	NTRK1		3	1		1	NTRK1 fus		0	0	0			ARID1B del mut; CDKN2A del	41	2.8	5.97947	Deceased	1	experimental TKI	TKI	YES	NTRK1	TKI	Experimental treatment	No actionable reimbursed biomarkers
HMF005783A		Known primary tumour	Colorectal (Sigmoid; metastatic)	Colorectal	1	CAPOX	NO			4	2		1	CCND3 amp		1	1	0	RAS/RAF wildtype		KRAS amp; CD44 amp; TP53 inact mut	91	5.7	2.85832	Other hospital referral	0			NO				Insufficient follow-up
HMF005784A		Known primary tumour	Soft tissue (Leiomyosarcoma)	Soft tissue	1	doxo-DTIC	NO			5	0		0			0	0	0			TP53 inact mut; ATRX inact mut; RB1 del; RAD51B del; ZFP36L1 del	49	3.3	19.3183	Alive	2	doxo-DTIC; trabectedine	chemo; chemo	NO				No actionable reimbursed biomarkers
HMF005785A		Cancer of unknown primary	CUP (Definitive CUP; possibly Upper GI)	Unknown primary tumour	0		NO			3	1		1	ERBB3 act mut		0	0	0			CTNNB1 act mut; TP53 inact mut	107	8.2	0.131417	Second opinion	0			NO				Insufficient follow-up
HMF005786A		Cancer of unknown primary	CUP (Biliary tract)	Unknown primary tumour	0		NO			5	0		0			0	0	0			IDH1 act mut; PTPN11 act mut; CDKN2A inact mut; TP53 del; ARID1A del	49	2.8	0.0328542	Second opinion	0			NO				No actionable biomarkers detected
HMF005787A		Known primary tumour	Lung (NSCLC)	Lung (NSCLC)	2	pembrolizumab; alectinib	YES	ALK		7	2		0			2	1	1	ALK fus; ALK resist mut		TP53 inact mut; CDKN2A del; CCND3 amp; MYC amp; CD44 amp	45	2.4	15.4743	Alive	2	lorlatinib; carbo-pem	TKI; chemo	YES	ALK+Resistance	switch alectinib to lorlatinib	Reimbursed treatment: negative selection	Resistance mechanism led to treatment modification
HMF005788A		Cancer of unknown primary	CUP (Pancreas)	Unknown primary tumour	1	gemcitabine-nab-paclitaxel	NO			6	0		0			0	0	0			ARID1B inact mut; KRAS act mut; ZFHX3 mut VUS; TP53 inact mut; CDKN2A del; KRAS amp	66	4	12.7803	Other hospital referral with follow-up data	3	gemcitabine-nab-paclitaxel (same); gem mono; FOLFIRINOX	chemo; chemo; chemo	NO				No actionable biomarkers detected
HMF005789A		Known primary tumour	Bladder (UCC)	Bladder	2	carbo-gem; pembro	NO			5	1		1	TML high		0	0	0			BAP1 inact mut; CDKN2A inact mut; TP53 inact mut; PARD3 del VUS	184	7.8	4.96099	Deceased	1	experimental ICI	ICI	NO				No actionable reimbursed biomarkers
HMF005790A		Cancer of unknown primary	CUP (Colorectal; Colon; left-sided; metastatic)	Unknown primary tumour	1	CAPOX	Unclear	RAS/RAFmut		5	4		3	CHEK2 inact mut; KRAS act mut; PIK3CA act mut		1	0	1	RAS/RAF mutated (KRAS)		APC inact mut; FHIT inact part del	100	6.1	4.82957	Deceased	1	CAPOX (same)	chemo	YES	RAS/RAF mutated (KRAS)	no EGFR inhibitor	Reimbursed treatment: negative selection	Actionable reimbursed biomarker was treated
HMF005791A		Known primary tumour	Lung (NSCLC)	Lung (NSCLC)	1	osimertinib	YES	EGFR		4	2		1	HRD no substrate		1	1	0	EGFR act mut		TP53 inact mut; RB1 inact mut	97	4.2	15.6386	Alive	2	osimertinib (same); carbo-pem-osimertinib	TKI; chemo+TKI	NO				Ongoing response on previous treatment/complete remission
HMF005792A		Known primary tumour	Lung (NSCLC)	Lung (NSCLC)	0		NO			6	1		1	KRAS act mut		0	0	0			STK11 inact mut; KEAP1 mut VUS; TP53 inact part del; CDKN2A del; SMARCA4 inact part del	57	2.7	-0.0328542	Deceased	0			NO				Insufficient follow-up
HMF005794A		Known primary tumour	Bladder (UCC)	Bladder	2	experimental chemo; pembrolizumab	NO			4	3		3	RAF1 amp; MDM2 amp		0	0	0			CDKN2A del; USP8 amp	66	3	9.69199	Deceased	2	experimental ICI; enfortumab vedotin (early access)	ICI; nectin-4 ADC	NO				No actionable reimbursed biomarkers
HMF005795A		Known primary tumour	Cervix	Cervix	0		NO			3	1		1	HRD+BRCA2 inact mut		0	0	0			HPV type 33; TERTp mut	87	3.3	15.9671	Alive	2	carbo-pacli-beva; cis mono	chemo+anti-VEGF mAb; chemo	NO				No actionable reimbursed biomarkers
HMF005796A		Known primary tumour	Oesophagus/stomach (Stomach)	Oesophagus/stomach	3	FLOT; cis-cape; CAPOX	NO			4	1		1	MAP2K4 del		0	0	0			TP53 inact mut; STAG2 inact mut; TGFBR2 inact part del	65	4.1	2.98973	Best Supportive Care	1	paclitaxel-ramucirumab	chemo+anti-VEGF mAb	NO				Insufficient follow-up
HMF005797A		Known primary tumour	Colorectal (Sigmoid; metastatic)	Colorectal	3	FOLFOX-B; FOLFIRI; iri-cetuximab	Unclear	RAS/RAFmut		5	4		2	TML high; CCND1 amp		2	1	1	BRAF V600E act mut; RAS/RAF mutated (BRAF)		TP53 inact mut; FGF3 coamp	147	9.6	0.427105	Second opinion	0			NO				Insufficient follow-up
HMF005799A		Known primary tumour	Soft tissue (Liposarcoma)	Soft tissue	0		NO			3	1		1	CDK4 amp		0	0	0			MDM2 amp; DDR2 amp	18	0.9	15.4743	Deceased	2	doxorubicine; experimental CDK4/6 inhibitor	chemo; CDK4/6 inhibitor	YES	CDK4	CDK4/6 inhibitor	Experimental treatment	No actionable reimbursed biomarkers
HMF005800A		Known primary tumour	Colorectal (Rectum; metastatic)	Colorectal	1	CAPOX-B	NO			5	4		2	FGFR1 amp; FLT3 amp		2	2	0	ERBB2 amp; RAS/RAF wildtype		APC inact mut; TP53 inact mut	112	5.8	15.5072	Alive	1	cape-beva	chemo+anti-VEGF mAb	NO				Ongoing response on previous treatment/complete remission
HMF005801A		Known primary tumour	Bladder (UCC)	Bladder	2	gem-cis; pembrolizumab	NO			6	1		1	TML high		0	0	0			CDKN2A inact mut; TP53 inact mut VUS; SMAD4 inact mut; FHIT inact part del; NF2 inact homoz disrup	161	9.3	4.23819	Deceased	0			NO				No actionable reimbursed biomarkers
HMF005802A		Known primary tumour	Prostate	Prostate	4	docetaxel; enzalutamide; pembrolizumab-olaparib; cabazitaxel	NO			4	1		1	PTEN del		0	0	0			TBX3 inact mut; TP53 inact mut; AR resist amp	72	4.4	6.89938	Deceased	0			NO				No actionable reimbursed biomarkers
HMF005803A		Cancer of unknown primary	CUP (Biliary tract)	Unknown primary tumour	0		NO			3	1		1	BRAF V600E act mut		0	0	0			BAP1 inact mut; CDKN2A del	16	0.8	0.0328542	Second opinion	0			NO				Insufficient follow-up
HMF005804A		Known primary tumour	Lung (NSCLC)	Lung (NSCLC)	6	alectinib; lorlatinib; carbo-pem; pacli-beva; lorlatinib retreatment; carbo-pem-lorlatinib	YES	ALK		3	1		0			1	1	0	ALK fus		SF3B1 mut VUS; TP53 inact mut	46	2.7	0.328542	Deceased	0			NO				Insufficient follow-up
HMF005806A		Cancer of unknown primary	CUP (Lung; NSCLC)	Unknown primary tumour	0		NO			0	0		0			0	0	0				1	0	15.5072	Alive	2	carbo-pem-pembro; pembro mono	chemo+ICI; ICI	NO				No actionable reimbursed biomarkers
HMF005806B		Known primary tumour	Lung (NSCLC; double tumour)	Lung (NSCLC)	0		NO			5	2		2	TML high; ERBB2 amp		0	0	0			RB1 inact mut; KEAP1 inact mut; ARID1B inact mut	1874	124.7	14.2259	Alive	2	carbo-pem-pembro; pembro mono	chemo+ICI; ICI	NO				No actionable reimbursed biomarkers
HMF005807A		Known primary tumour	Ovary (Granulosa cell carcinoma)	Ovary	1	carbo-pacli	NO			2	0		0			0	0	0			CHEK2 mut; TP53 inact mut	14	0.6	-0.0657084	Deceased	0			NO				No actionable biomarkers detected
HMF005808A		Known primary tumour	Breast (TNBC)	Breast	3	ddAC; carbo-pacli; capecitabine	NO			8	1		1	FGFR1 amp		0	0	0			TP53 inact mut; CSMD1 inact part del; ADAM30 amp; ZNF703 amp; ANK1 amp; IKBKB amp; PABPC1 amp	31	1.6	1.1499	Deceased	0			NO				Insufficient follow-up
HMF005809A		Cancer of unknown primary	CUP (Lung; NSCLC)	Unknown primary tumour	0		NO			6	1		1	TML high		0	0	0			BAP1 inact mut; ARID2 inact mut; TP53 inact mut; FHIT inact part del; PTPRD inact part del	489	28.6	10.1191	Deceased	1	experimental chemo+ICI	chemo+ICI	YES	TML	nivolumab	Experimental treatment	No actionable reimbursed biomarkers
HMF005810A		Known primary tumour	Breast (TNBC)	Breast	2	ddAC; capecitabine	NO			5	1		1	CDK4 amp		0	0	0			BCL2L14-ETV6 fus; TP53 inact mut; ADAM30 amp; CD44 amp	82	6.3	1.08419	Deceased	0			NO				Insufficient follow-up
HMF005811A		Cancer of unknown primary	CUP (Definitive CUP; possibly Colorectal; Rectum; metastatic)	Unknown primary tumour	0		NO			3	2		1	PIK3CA act mut		1	1	0	RAS/RAF wildtype		CDKN2A del; TGFBR2 del	65	3.6	0.197125	Deceased	0			NO				Insufficient follow-up
HMF005812A		Cancer of unknown primary	CUP (Lung; NSCLC)	Unknown primary tumour	0		NO			3	2		2	TML high; KRAS act mut		0	0	0			TP53 inact mut	344	27.1	14.3901	Deceased	4	carbo-pem-pembro; carbo-pacli-pembro; pembro mono; pacli-beva	chemo+ICI; chemo+ICI; ICI; chemo+anti-VEGF mAb	NO				No actionable reimbursed biomarkers
HMF005813A		Known primary tumour	Lung (NSCLC)	Lung (NSCLC)	1	experimental TKI	YES	EGFR		5	2		0			2	1	1	EGFR act mut; EGFR resist mut		TP53 inact mut; CDKN2A del; TML high	218	15	10.0534	Deceased	1	experimental TKI+EGFR mAb	TKI+EGFR mAb	YES	EGFR+Resistance	TKI+EGFR mAb	Experimental treatment	Resistance mechanism led to treatment modification
HMF005814A		Known primary tumour	Lung (NSCLC)	Lung (NSCLC)	3	cis-pem; crizotinib; alectinib	YES	ALK		1	0		0			0	0	0			STK11 inact mut	74	5.5	8.24641	Deceased	1	crizotinib retreatment	TKI	NO				No actionable reimbursed biomarkers
HMF005815A		Known primary tumour	Head and neck (Nasopharynx; SCC)	Head and neck	0		NO			3	0		0			0	0	0			NOTCH1 del; CDKN2A del; TP53 inact mut	23	0.8	18.3984	Alive	0			NO				No actionable reimbursed biomarkers
HMF005816A		Known primary tumour	Breast (ER positive, Her2 negative)	Breast	8	4xddAC; tamoxifen; tamoxifen-LHRHa; fulvestrant; capecitabine; pacli mono; carbo-gem; vinorelbine	NO			4	2		1	CHEK2 inact mut		1	1	0	PIK3CA act mut		RB1 inact mut; TP53 inact mut	41	1.8	0.952772	Other hospital referral	1	alpelisib	PI3K inhibitor	NO				Insufficient follow-up
HMF005817A		Cancer of unknown primary	CUP (Definitive CUP; possibly Anogenital)	Unknown primary tumour	0		NO			4	1		1	PTEN inact mut		0	0	0			HPV type 16; KMT2D inact mut; KMT2C inact part del	73	3.4	4.50103	Second opinion	0	(carbo-pacli)		NO				No actionable reimbursed biomarkers
HMF005818A		Known primary tumour	Soft tissue (Fibromyxoid sarcoma)	Soft tissue	1	doxorubicine	NO			3	0		0			0	0	0			EWSR1-CREB3L1 fus; CDKN2A del; DMD inact part del	35	1.6	15.2444	Alive	1	pazopanib	TKI	NO				No actionable reimbursed biomarkers
HMF005819A		Known primary tumour	Cervix	Cervix	2	carbo-pacli-beva; beva maintenance	NO			6	0		0			0	0	0			HPV type 18; ERBB3 act mut; STK11 del; MAP2K7 del; KEAP1 del; DNM2 del; SMARCA4 del	65	2.1	0.525667	Other hospital referral	0			NO				No actionable biomarkers detected
HMF005820A		Known primary tumour	Lung (NSCLC)	Lung (NSCLC)	3	carbo-gem; nivolumab; experimental TKI	YES	FGFR1		7	3		3	TMB high; KRAS amp; FGFR1 fus;		0	0	0			FGFR1 amp; BAP1 inact mut; CDKN2A inact mut; TP53 inact mut	459	31.4	1.41273	Deceased	1	experimental TKI	TKI	NO				Insufficient follow-up
HMF005821A		Known primary tumour	Prostate	Prostate	0		NO			1	0		0			0	0	0			CSMD1 inact part del VUS	29	1.6	18.1684	Alive	0			NO				No actionable reimbursed biomarkers
HMF005855A		Known primary tumour	Penis	Penis	1	experimental ICI	NO			4	2		2	MAP2K1 act mut; EGFR amp		0	0	0			CDKN2A inact mut; TP53 inact mut	83	3.3	14.7844	Deceased	1	experimental TKI	TKI	YES	EGFR	TKI	Experimental treatment	No actionable reimbursed biomarkers
HMF005857A		Known primary tumour	Breast (ER positive, Her2 negative)	Breast	5	4x ddAC+8x pacli; tamoxifen; letrozol; fulvestrant-palbociclib; capecitabine	NO			3	1		1	MAP2K4 loss		0	0	0			GATA3 inact mut; CDKN2A loss	79	4	14.8501	Alive	1	paclitaxel	chemo	NO				No actionable reimbursed biomarkers
HMF005858A		Known primary tumour	Uterus/endometrium	Uterus/endometrium	1	carbo-pacli	NO			6	1		1	MET amp		0	0	0			ARID1A inact mut; TP53 inact mut; ARGHAP35 inact mut; MYC amp; CCNE1 amp	32	1.3	14.7187	Alive	2	experimental MET inhibitor; experimental TKI	experimental MET inhibitor; TKI	YES	MET	Experimental MET inhibitor	Experimental treatment	No actionable reimbursed biomarkers
HMF005859A		Known primary tumour	Lung (NSCLC)	Lung (NSCLC)	2	erlotinib; osimertinib	YES	EGFR		3	2		0			2	1	1	EGFR act mut; KRAS resist amp		CDKN2A loss	29	1.9	0.394251	Other hospital referral	4	carbo-pem-pembro; carbo-pem; osimertinib retreatment; experimental HER3 ADC	chemo+ICI; chemo; TKI; HER3 ADC	YES	EGFR+Resistance	switch to chemotherapy	Reimbursed treatment: negative selection	Treated but less than 3 months follow-up
HMF005860A		Known primary tumour	Lung (NSCLC)	Lung (NSCLC)	1	carbo-pem-pembro	NO			5	1		0			1	1	0	ERBB2 ins		FAT4 mut VUS; CDKN2A del; TP53 inact homoz disrup	40	1.8	10.5462	Deceased	3	pembro maintenance; pacli-beva; afatinib	ICI; chemo+anti-VEGF mAb; TKI	NO				Reimbursed treatment was already given before WGS
HMF005861A		Cancer of unknown primary	CUP (Lung; NSCLC)	Unknown primary tumour	1	carbo-pacli, CAPOX	NO			6	2		2	TML high; KRAS act mut		0	0	0			TP53 inact mut; NF2 inact mut; CDKN2A del; smoking signature	215	16.3	1.97125	Deceased	1	pembrolizumab	ICI	NO				Insufficient follow-up
HMF005862A		Known primary tumour	Breast (ER positive, Her2 positive)	Breast	8	6xTCH; trastuzumab; tamoxifen; lapatinib-capecitabine; trastuzumab-pertuzumab-paclitaxel; fulvestrant-paclitaxel; TDM1-fulvestrant; trastuzumab-deruxtecan	NO			6	4		4	TML high; PIK3CA act mut; NF1 inact mut; CCND1 amp		0	0	0			ERBB2 amp	247	9.4	-0.164271	Best Supportive Care	0			NO				Insufficient follow-up
HMF005864A		Known primary tumour	Breast (TNBC)	Breast	2	4x ddAC+8x pacli; letrozol	NO			5	2		2	TML high; MAP3K1 inact mut		0	0	0			CDH1 inact mut; TP53 inact mut; FOXA1 act mut	336	12.2	17.5113	Alive	2	fulvestrant-palbociclib; capecitabine	hormonal+CDK4/6 inhibitor; chemo	NO				No actionable reimbursed biomarkers
HMF005865A		Known primary tumour	Colorectal (Caecum)	Colorectal	1	experimental chemo	NO			3	1		1	BRAF class III act mut		0	0	0			TP53 inact mut; APC inact mut	96	6	17.9384	Alive	1	FOLFIRI-B	chemo+anti-VEGF mAb	NO				Ongoing response on previous treatment/complete remission
HMF005866A		Known primary tumour	Urothelial tract (UCC)	Urothelial tract	2	carbo-gem; pembro	NO			3	1		1	EGFR amp		0	0	0			TP53 inact mut; RB1 inact part del	114	5.4	6.93224	Other hospital referral with follow-up data	1	experimental chemo+ICI combo	chemo+ICI combo	NO				No actionable reimbursed biomarkers
HMF005867A		Known primary tumour	Lung (NSCLC)	Lung (NSCLC)	2	carbo-pem-pembro; osimertinib	YES	EGFR		3	0		0			0	0	0			ERBB2 mut; TP53 inact mut; U2AF1 act mut VUS	122	4.7	1.24846	Deceased	1	experimental HER2 ADC	HER2 ADC	NO				No actionable biomarkers detected
HMF005868A		Known primary tumour	Oesophagus/stomach (GEJ; intestinal type carcinoma)	Oesophagus/stomach	1	CAPOX	NO			4	1		1	KRAS amp		0	0	0			CDKN2A inact mut; TP53 inact mut; DMD inact par del	127	8.9	15.4415	Deceased	3	FOLFOX; FOLFOX-nivo; pacli-ramucirumab	chemo; chemo+ICI; chemo+anti-VEGF mAb	NO				No actionable reimbursed biomarkers
HMF005869A		Known primary tumour	Urothelial tract (UCC)	Urothelial tract	3	carbo-gem; pembrolizumab; tremelimumab	NO			3	3		3	HRD+BRCA1 loss; TML high; PTEN inact part del		0	0	0				209	9.1	18.5298	Other hospital referral	2	tremelimumab; pembrolizumab	ICI; ICI	NO				No actionable reimbursed biomarkers
HMF005870A		Known primary tumour	Soft tissue (Leiomyosarcoma)	Soft tissue	0		NO			4	0		0			0	0	0			ATRX inact mut; RB1 inact del; TP53 inact del; DPYD low metaboliser	50	3.2	17.9713	Alive	0			NO				No actionable reimbursed biomarkers
HMF005871A		Known primary tumour	Breast (TNBC)	Breast	3	ddAC-CP; experimental chemo; atezo mono	NO			5	1		1	CD274 amp		0	0	0			TP53 inact mut; LRP1B inact part del; MCL1 amp; JAK2 amp	89	3.2	2.89117	Deceased	0			NO				Insufficient follow-up
HMF005872A		Known primary tumour	Prostate	Prostate	2	leuproreline; experimental AR inhibitor/placebo	NO			2	1		1	RAD51B loss no HRD		0	0	0			TMPRSS2-ERG fus	61	3.6	17.347	Alive	4	carbo-cabazitaxel; carbo mono; PARP inhibitor; carbo mono	chemo; chemo; PARP inhibitor; chemo	YES	RAD51B	PARP inhibitor	Experimental treatment	No actionable reimbursed biomarkers
HMF005873A		Known primary tumour	Urothelial tract (UCC)	Urothelial tract	2	investigational IL2 pathway agonist+ICI; carbo-gem	NO			8	2		2	AKT1 act mut; BRAF class III act mut		0	0	0			HRAS act mut; TERTp act mut; SF3B1 inact mut; KMT2D inact mut; EP300 inact mut; CDKN2A del	101	3.7	11.5975	Deceased	2	experimental ICI; enfortumab vedotin (early access)	ICI; nectin-4 ADC	NO				No actionable reimbursed biomarkers
HMF005874A		Known primary tumour	Breast (ER positive, Her2 negative)	Breast	4	4xddAC; anastrozol; docetaxel-capecitabine; tamoxifen	NO			2	1		1	FGFR1 amp		0	0	0			TP53 inact	65	2.7	12.7474	Deceased	2	fulvestrant-palbociclib; experimental chemo+ICI	hormonal+CDK4/6 inhibitor; chemo+ICI	NO				No actionable reimbursed biomarkers
HMF005875A		Cancer of unknown primary	CUP (Lung; NSCLC)	Unknown primary tumour	0		NO			8	2		2	ERBB2 act mut; TMB high		0	0	0			TP53 inact mut; PMS2 mono-allelic; PMS2 VUS; SMARCA4 inact mut; FGF3 amp; FOXA1 amp	1736	124.4	0.328542	Second opinion	1	carbo-pem-pembro	chemo+ICI	NO				Insufficient follow-up
HMF005876A		Known primary tumour	Mesothelioma	Mesothelioma	1	carbo-pem	NO			6	0		0			0	0	0			BAP1 inact mut; NF2 inact part del; CDKN2A del; USP32 amp; PPM1D amp; CD79B amp	32	1.2	17.5113	Alive	1	experimental TKI+ICI	TKI+ICI	NO				No actionable reimbursed biomarkers
HMF005877A		Known primary tumour	Soft tissue (Epithelioid haemangioendothelioma)	Soft tissue	0		NO			1	0		0			0	0	0			WWTR1-CAMTA1 fus	59	2.8	3.48255	Deceased	1	sirolimus	mTOR inhibitor	NO				No actionable reimbursed biomarkers
HMF005878A		Known primary tumour	Cervix	Cervix	0		NO			2	2		2	TMB high; PIK3CA act mut		0	0	0			HPV absent	368	14.9	14.7515	Alive	1	carboplatin	chemo	NO				No actionable reimbursed biomarkers
HMF005879A		Known primary tumour	Soft tissue (Leiomyosarcoma)	Soft tissue	0		NO			2	2		2	TML high; MSI no substrate		0	0	0				648	55.1	0.0328542	Deceased	1	dacarbazine	chemo	NO				Insufficient follow-up
HMF005880A		Known primary tumour	Soft tissue (Leiomyosarcoma)	Soft tissue	3	doxo-DTIC; trabectedine; pazopanib	NO			2	0		0			0	0	0			TP53 inact mut; RB1 inact homoz disrup	67	3.6	3.5154	Deceased	1	pazopanib (same)	TKI	NO				No actionable reimbursed biomarkers
HMF005881A		Known primary tumour	Lung (NSCLC)	Lung (NSCLC)	0		NO			3	1		0			1	1	0	EGFR act mut		EGFR T790M mut; TP53 inact mut	30	1.4	14.3901	Alive	1	osimertinib	TKI	YES	EGFR	osimertinib	Reimbursed treatment	Actionable reimbursed biomarker was treated
HMF005882A		Known primary tumour	Lung (Carcinoid; atypical carcinoid)	Lung (Carcinoid)	2	somatostatine analog; everolimus	NO			1	1		1	PTEN inact homoz disrup		0	0	0				32	1.9	14.5873	Alive	1	temozolomide	chemo	NO				No actionable reimbursed biomarkers
HMF005883A		Known primary tumour	Lung (NSCLC)	Lung (NSCLC)	1	crizotinib	YES	ROS1		4	2		2	NF1 inact mut; ROS1 fus		0	0	0			TERT act mut; TP53 inact mut	100	5	10.2834	Deceased	2	experimental TKI; lorlatinib (compassionate use)	TKI; TKI	YES	ROS1	TKI	Experimental treatment: Compassionate use programme	No actionable reimbursed biomarkers
HMF005884A		Known primary tumour	Bone (Osteosarcoma)	Bone	0		NO			2	0		0			0	0	0			TP53 del; RB1 del	70	4	4.20534	Best Supportive Care	1	pazopanib	TKI	NO				No actionable reimbursed biomarkers
HMF005885A		Known primary tumour	Anus (SCC)	Anus	0	CCRT: carbo-pacli	NO			1	0		0			0	0	0			HPV type 33	39	1.9	2.20123	Second opinion	0			NO				No actionable biomarkers detected
HMF005886A		Cancer of unknown primary	CUP (Prostate)	Unknown primary tumour	2	Zoladex; bicalutamide	NO			2	1		1	PTEN loss		0	0	0			TMPRSS2-ERG fus	109	4.4	1.37988	Deceased	0			NO				Insufficient follow-up
HMF005887A		Known primary tumour	Head and neck (Pharynx; SCC)	Head and neck	0		NO			1	1		1	CHEK2 inact mut		0	0	0				86	4.6	4.07392	Deceased	2	carboplatin; nivolumab	chemo; ICI	NO				No actionable reimbursed biomarkers
HMF005888A		Known primary tumour	Soft tissue (High grade spindle cell/pleomorphic sarcoma)	Soft tissue	1	doxo-ifos	NO			2	0		0			0	0	0			RB1 del; TP53 del	34	1.9	14.6201	Alive	1	pazopanib	TKI	NO				No actionable reimbursed biomarkers
HMF005889A		Known primary tumour	Breast (ER positive, Her2 negative)	Breast	4	tamoxifen; capecitabine; letrozol; fulvestrant-ribociclib	NO			6	2		2	TML high; PIK3CA act mut		0	0	0			CHEK2 mono-allelic inact mut; RAD50 mono-allelic inact mut; RB1 inact mut; BRCA mono-allelic inact mut	3187	107.7	14.3573	Alive	2	exemestane-everolimus; experimental ICI	mTOR inhibitor+hormonal; ICI	YES	TML	ICI	Experimental treatment	No actionable reimbursed biomarkers
HMF005890A		Known primary tumour	Soft tissue (Liposarcoma)	Soft tissue	0		NO			2	2		2	CDK4 amp; MDM2 amp		0	0	0				42	2.3	5.35524	Alive	2	experimental MDM2 inhibitor; doxorubicine	experimental MDM2 inhibitor; chemo	YES	MDM2	Experimental MDM2 inhibitor	Experimental treatment	No actionable reimbursed biomarkers
HMF005891A		Known primary tumour	Colorectal (Rectum; metastatic)	Colorectal	9	CCRT; CAPOX; capecitabine; CAPOX-B; cape maintenance; panitumumab; CAPOX; Teysuno-oxaliplatin; TAS-102	YES	RAS/RAFwt		4	1		1	TML high		0	0	0			RAS/RAF wildtype previously treated; APC inact mut; TP53 inact mut; FBXW7 inact mut	279	20.5	1.87269	Deceased	1	experimental ICI combo	ICI combo	YES	TML	ICI combo	Experimental treatment	Treated but less than 3 months follow-up
HMF005893A		Known primary tumour	Breast (ER positive, Her2 negative)	Breast	2	6x TAC+tamoxifen; letrozol	NO			4	0		0			0	0	0			CDKN2A inact mut; TERT amp; IL7R amp; LMBRD2 amp	28	1	13.9302	Alive	1	fulvestrant-ribociclib	hormonal+CDK4/6 inhibitor	NO				No actionable reimbursed biomarkers
HMF005894A		Known primary tumour	Oesophagus/stomach (Oesophagus)	Oesophagus/stomach	1	carbo-pacli	NO			2	1		0			1	1	0	ERBB2 amp		TP53 inact mut	121	7.8	5.91376	Deceased	2	CAPOX-trastuzumab; experimental HER2-directed ADC	chemo+HER2 mAb; experimental HER2-directed ADC	YES	ERBB2	trastuzumab	Reimbursed treatment	Actionable reimbursed biomarker was treated
HMF005895A		Known primary tumour	Prostate (Sarcomatoid carcinoma)	Prostate	0		NO			6	2		2	PTEN inact part del; PPP2R2A del		0	0	0			MYC amp; RB1 inact mut; TP53 inact mut; TMPRSS2-ERG fus	28	1.4	0.0657084	Second opinion	0			NO				Insufficient follow-up
HMF005912A		Cancer of unknown primary	CUP (Definitive CUP)	Unknown primary tumour	1	carbo-pacli	NO			3	1		1	CCND1 amp		0	0	0			TP53 inact mut; CDKN2A inact part del	110	5.6	0.229979	Second opinion	0			NO				Insufficient follow-up
HMF005913A		Known primary tumour	Mesothelioma	Mesothelioma	1	cis-pem	NO			2	0		0			0	0	0			KMT2C inact mut; CDKN2A inact del	30	1.5	13.8973	Alive	1	experimental TKI+ICI	TKI+ICI	NO				No actionable reimbursed biomarkers
HMF005914A		Known primary tumour	Breast (ER positive, Her2 negative)	Breast	1	letrozol	NO			2	2		1	MAP3K1 inact mut		1	1	0	PIK3CA act mut			24	1.1	17.0185	Alive	1	letrozol	hormonal	NO				Ongoing response on previous treatment/complete remission
HMF005916A		Known primary tumour	Soft tissue (Angiosarcoma)	Soft tissue	1	paclitaxel	NO			4	0		0			0	0	0			HRAS act mut; USP28 inact mut; NOTCH1 inact part del; MYC amp	52	2.5	3.5154	Deceased	1	paclitaxel (same)	chemo	NO				No actionable reimbursed biomarkers
HMF005917A		Known primary tumour	Prostate	Prostate	0		NO			3	1		1	PTEN inact part del		0	0	0			TMPRSS2-ERG fus; TP53 inact homoz disrup	40	1.6	17.0185	Alive	2	bicalutamide; gosereline	AR inhibitor; LHRH analogue	NO				No actionable reimbursed biomarkers
HMF005918A		Cancer of unknown primary	CUP (Definitive CUP; possibly Pancreas)	Unknown primary tumour	0		NO			4	2		2	PTEN inact mut; BRAF fus		0	0	0			MEN1 inact mut; CDKN2A del	20	1.8	0.131417	Second opinion	0			NO				Insufficient follow-up
HMF005919A		Known primary tumour	Breast (ER positive, Her2 negative)	Breast	2	tamoxifen; anastrozol-gosereline	NO			2	2		1	ERBB2 act mut		1	1	0	PIK3CA act mut			31	1	13.8973	Alive	2	fulvestrant-ribociclib; fulvestrant-palbociclib	hormonal+CDK4/6 inhibitor; hormonal+CDK4/6 inhibitor	NO				Ongoing response on previous treatment/complete remission
HMF005921A		Known primary tumour	Kidney (Chromophobic RCC)	Kidney	0		NO			0	0		0			0	0	0				22	0.9	0.262834	Second opinion	0			NO				No actionable biomarkers detected
HMF005922A		Known primary tumour	Cervix (SCC)	Cervix	0		NO			0	0		0			0	0	0				86	3.3	3.25257	Deceased	1	carbo-pacli-beva	chemo+anti-VEGF mAb	NO				No actionable reimbursed biomarkers
HMF005923A		Known primary tumour	Breast (ER positive, Her2 negative)	Breast	5	ddAC+pacli; tamoxifen; letrozol; fulvestrant-palbociclib; capecitabine	NO			3	3		2	TML high; CCND1 amp		1	1	0	PIK3CA act mut			160	6.3	13.9959	Alive	2	fulvestrant-alpelisib; pacli mono	hormonal+PI3K inhibitor; chemo	YES	PIK3CA	alpelisib	Reimbursed treatment	Actionable reimbursed biomarker was treated
HMF005926A		Cancer of unknown primary	CUP (Pancreas)	Unknown primary tumour	0		NO			5	1		1	KRAS act mut		0	0	0			CDKN2A inact mut; TP53 inact mut; SMAD4 inact mut; MYC amp	18	1.4	-0.558522	Deceased	0			NO				Insufficient follow-up
HMF005927A		Known primary tumour	Ovary	Ovary	5	carbo-pacli; carbo-gem-beva; beva mono; carbo-pacli; niraparib	NO			0	0		0			0	0	0				26	1.6	8.93634	Second opinion	0			NO				No actionable reimbursed biomarkers
HMF005928A		Known primary tumour	Mesothelioma	Mesothelioma	2	4x cis-carbo-pem; 6x pem mono	NO			5	2		2	RET act mut; FANCA inact mut		0	0	0			TP53 inact mut; BAP1 inact part del; CDKN2A inact del	26	1	13.8973	Alive	1	experimental TKI+ICI	TKI+ICI	NO				No actionable reimbursed biomarkers
HMF005929A		Known primary tumour	Soft tissue (Desmoplastic small round cell tumour)	Soft tissue	0		NO			1	0		0			0	0	0			EWSR1-WT1 fus	17	1	11.3347	Deceased	4	VIDE; VAI; pazopanib; iri-vincristine	chemo; chemo; TKI; chemo	NO				No actionable reimbursed biomarkers
HMF005930A		Known primary tumour	Breast (Acinic cell TNBC)	Breast	0		NO			6	2		2	HRD no substrate; NF1 inact homoz disrup		0	0	0			TP53 inact mut; SMAD2 inact homoz disrup; PBRM1 inact homoz disrup; KDM6A inact homoz disrup	87	4.3	13.7659	Alive	2	capecitabine; experimental PARP inhibitor	chemo; PARP inhibitor	YES	HRD	PARP inhibitor	Experimental treatment	No actionable reimbursed biomarkers
HMF005931A		Known primary tumour	Ovary (High grade serous carcinoma)	Ovary	0		NO			4	2		1	TML high		1	1	0	HRD (known BRCA1 hypermethylation)		TP53 inact mut; TCF12 inact part del VUS	168	7.5	13.7659	Alive	2	carbo-pacli; niraparib	chemo; PARP inhibitor	YES	HRD	niraparib	Reimbursed treatment	Actionable reimbursed biomarker was treated
HMF005932A		Cancer of unknown primary	CUP (Skin; Merkel cell carcinoma)	Unknown primary tumour	0		NO			10	1		1	TML high		0	0	0			UV signature; RB1 inact mut; TP53 inact mut; NF1 inact mut; ZRSR2 inact mut VUS; ATP2B3 inact mut VUS; CSF3R amp; MYCL amp; MPL amp	1923	81.9	13.7659	Alive	0			NO				No actionable reimbursed biomarkers
HMF005933A		Known primary tumour	Pancreas (Neuro-endocrine; NEC)	Pancreas (All subtypes)	0		NO			3	2		2	NF1 loss; RNF43 loss		0	0	0			TP53 inact mut	81	5.7	13.9302	Alive	0			NO				No actionable reimbursed biomarkers
HMF005934A		Known primary tumour	Breast (ER positive, Her2 negative)	Breast	6	6x TAC+tamoxifen; letrozol; 4x docetaxel-cyclofosfamide; fulvestrant-palbociclib; capecitabine; exemestane-everolimus; paclitaxel.	NO			3	1		0			1	1	0	PIK3CA act mut		TP53 inact mut; SRC amp	55	2.5	1.24846	Second opinion	1	paclitaxel (same)	chemo	NO				Insufficient follow-up
HMF005935A		Known primary tumour	Breast (TNBC)	Breast	3	ddAC+pacli; capecitabine; carboplatin-capecitabine	NO			3	2		2	PIK3R1 inact mut; NF1 inact mut		0	0	0			CDKN2A del	38	2.3	13.7988	Alive	1	RO7284755-atezolizumab	experimental T-cell engager+ICI	NO				No actionable reimbursed biomarkers
HMF005942A		Known primary tumour	Soft tissue (Spindle cell sarcoma)	Soft tissue	3	doxo-DTIC; pazopanib; trabectedine	NO			2	1		1	PTEN loss		0	0	0			TP53 mut	101	6	1.74127	Deceased	1	trabectedine (same)	chemo	NO				Insufficient follow-up
HMF005943A		Known primary tumour	Lung (SCLC)	Lung (SCLC)	0		NO			2	1		1	PTEN loss		0	0	0			TP53 inact mut	29	1.6	4.40246	Deceased	1	cis-etop	chemo	NO				No actionable reimbursed biomarkers
HMF005944A		Known primary tumour	Breast (TNBC)	Breast	4	carbo-pacli; pacli mono; experimental chemo+ICI; capecitabine	NO			9	3		3	HRD no substrate; PTEN inact homoz disrup; PIK3CA amp		0	0	0			TP53 inact mut; FAT1 inact mutl; CTNNA1 inact mut; MAP3K13 amp; AIM1 amp; RB1 inact homoz disrup	126	5.9	0.919918	Deceased	1	AC	chemo	NO				Insufficient follow-up
HMF005945A		Known primary tumour	Breast (ER positive, Her2 positive)	Breast	7	6xPTC; 4xFEC-T; vinorelbine-trastuzumab-pertuzumab; exemestane; T-DM1; capecitabine-trastuzumab; Teysuno	YES	ERBB2		3	3		1	ERBB2 act mut		2	2	0	ERBB2 amp; PIK3CA act mut			36	1.5	13.5688	Alive	1	trastuzumab-capecitabine-tucatinib	HER2 mAb+chemo+TKI	YES	ERBB2	trastuzumab-tucatinib	Reimbursed treatment	Actionable reimbursed biomarker was treated
HMF005946A		Known primary tumour	Soft tissue (Leiomyosarcoma)	Soft tissue	0		NO			3	1		1	HRD+BRCA2 loss		0	0	0			RB1 loss; TP53 inact mut	70	3.7	13.5688	Alive	2	doxo mono; trabectedine	chemo; chemo	NO				No actionable reimbursed biomarkers
HMF005948A		Cancer of unknown primary	CUP (Definitive CUP; possibly Bladder; signet ring)	Unknown primary tumour	0		NO			4	0		0			0	0	0			KMT2D inact mut; TP53 inact mut; IDH2 amp; PRKACA amp	43	2.4	1.9384	Second opinion	0			NO				No actionable biomarkers detected
HMF005950A		Known primary tumour	Soft tissue (Liposarcoma)	Soft tissue	5	doxorubicine-olaratumab; olaratumab mono; experimental chemo; eribuline; trabectedine	NO			2	2		2	CDK4 amp; MDM2 amp		0	0	0				31	1	4.13963	Deceased	1	experimental CDK4/6 inhibitor	CDK4/6 inhibitor	YES	CDK4	CDK4/6 inhibitor	Experimental treatment	No actionable reimbursed biomarkers
HMF005951A		Known primary tumour	Cervix	Cervix	0		NO			1	0		0			0	0	0			HPV type 18	48	2.6	1.31417	Other hospital referral	0			NO				No actionable biomarkers detected
HMF005952A		Known primary tumour	Oesophagus/stomach (Oesophagus)	Oesophagus/stomach	1	FLOT	NO			2	0		0			0	0	0			TP53 inact mut; MAP2K4 mut VUS	114	6.2	3.35113	Deceased	1	FLOT (same)	chemo	NO				No actionable reimbursed biomarkers
HMF005953A		Cancer of unknown primary	CUP (Definitive CUP; possibly Ovary; high grade serous carcinoma)	Unknown primary tumour	0		NO			6	2		2	HRD no substrate; BRAF fus		0	0	0			KMT2C inact mut; TP53 inact mut; MYC amp; TG amp	50	2.6	17.5113	Alive	2	carbo-pacli; experimental MEK inhibitor	chemo; MEK inhibitor	YES	BRAF	MEK inhibitor	Experimental treatment	No actionable reimbursed biomarkers
HMF005954A		Known primary tumour	Skin adnex (SCC)	Skin adnex	1	carbo-pacli	NO			8	2		2	TML high; KRAS act mut		0	0	0			UV signature; TERTp act mut VUS; CDKN2A inact mut; TP53 inact mut; DDX3X inact mut VUS; PTPRD inact part del	915	56.4	13.5031	Alive	1	carbo-pacli (same)	chemo	NO				No actionable reimbursed biomarkers
HMF005955A		Known primary tumour	Lung (NSCLC)	Lung (NSCLC)	0		NO			5	4		2	MDM2 amp; CDK4 amp		2	2	0	MET exon 14 skipping act mut; MET amp		RBM10 inact mut	102	5	13.5359	Alive	1	capmatinib	TKI	YES	MET	capmatinib	Reimbursed treatment	Actionable reimbursed biomarker was treated
HMF005956A		Known primary tumour	Kidney (RCC)	Kidney	2	nivolumab; cabozantinib	NO			1	0		0			0	0	0			MITF amp VUS	14	0.7	0.328542	Second opinion	0			NO				No actionable biomarkers detected
HMF005957A		Known primary tumour	Ovary (High grade papillary serous carcinoma)	Ovary	1	carbo-pacli;	NO			2	1		1	KRAS act mut		0	0	0			CDKN2A inact splice mut	12	0.6	0	Second opinion	0			NO				Insufficient follow-up
HMF005963A		Known primary tumour	Head and neck (Oropharynx; BCC)	Head and neck	1	vismodigib	YES	PTCH1		4	2		1	TMB high		1	1	0	PTCH1 inact mut		TP53 inact mut; TERTp mut; UV signature	3594	250	7.62218	Deceased	1	vismodigib (same)	SMO inhibitor	NO				Reimbursed treatment was already given before WGS
HMF005964A		Cancer of unknown primary	CUP (Definitive CUP; possibly Head and neck)	Unknown primary tumour	0		NO			1	0		0			0	0	0			HPV type 16	70	2.1	13.2731	Alive	1	cisplatin	chemo	NO				No actionable biomarkers detected
HMF005965A		Known primary tumour	Breast (ER positive, Her2 negative)	Breast	5	tamoxifen; fulvestrant; letrozol-ribociclib; exemestane-everolimus; capecitabine	NO			1	1		1	AKT1 act mut		0	0	0				42	1.7	13.4702	Alive	1	capecitabine-anastrozol	chemo+hormonal	NO				No actionable reimbursed biomarkers
HMF005966A		Known primary tumour	Mesothelioma	Mesothelioma	0		NO			1	0		0			0	0	0			BAP1 loss	22	0.6	13.1088	Alive	0			NO				No actionable reimbursed biomarkers
HMF005967A		Known primary tumour	Colorectal (Appendix)	Colorectal	0		NO			2	1		1	KRAS act mut		0	0	0			TP53 inact mut	44	2.3	13.1088	Alive	1	CAPOX	chemo	NO				Actionable reimbursed biomarker was treated
HMF005968A		Known primary tumour	Urothelial tract (UCC)	Urothelial tract	3	cis/carbo-gem; pembrolizumab; carbo-gem retreatment	NO			2	1		1	HRD no substrate		0	0	0			TP53 inact mut	105	6.1	0.131417	Other hospital referral	0			NO				Insufficient follow-up
HMF005969A		Known primary tumour	Teratoma (Immature extraovary teratoma)	Teratoma	1	3x BEP	NO			2	2		2	CDK4 amp; MDM2 amp		0	0	0				44	2.1	10.5791	Deceased	1	doxo-ifos	chemo	NO				No actionable reimbursed biomarkers
HMF005970A		Known primary tumour	Prostate (Neuro-endocrine; NEC)	Prostate	0		NO			5	0		0			0	0	0			TMPRSS2-ERG fus; TP53 inact mut; RB1 inact part del; NCOA2 part amp; MYC amp	27	1.2	2.33265	Second opinion	1	cis-etop	chemo	NO				No actionable biomarkers detected
HMF005971A		Known primary tumour	Breast (ER positive, Her2 negative)	Breast	5	3x FEC; anastrozol; tamoxifen; ddAC+pacli; pacli mono	NO			2	2		1	MAP3K1 inact mut		1	1	0	PIK3CA act mut			33	1.5	9.23203	Alive	1	fulvestrant-palbociclib	hormonal+CDK4/6 inhibitor	NO				Ongoing response on previous treatment/complete remission
HMF005972A		Known primary tumour	Penis	Penis	1	atezolizumab	NO			4	0		0			0	0	0			HPV type 16; TGFBR2 inact part del; STK11 inact part del; XRCC1 amp	37	1.7	8.90349	Deceased	0			NO				No actionable reimbursed biomarkers
HMF005973A		Known primary tumour	Soft tissue (Spindle cell sarcoma)	Soft tissue	0		NO			2	0		0			0	0	0			DPYD inact part del; CDKN2A del	40	2.5	13.2731	Alive	1	doxorubicine	chemo	NO				No actionable reimbursed biomarkers
HMF005974A		Cancer of unknown primary	CUP (Definitive CUP; possibly Lower GI)	Unknown primary tumour	0		NO			4	3		3	CHEK2 inact mut; MYC amp; CD274 amp		0	0	0			TP53 inact mut	119	7.3	0.722793	Second opinion	1	FOLFOX	chemo	NO				Insufficient follow-up
HMF005975A		Known primary tumour	Colorectal (Caecum; signet ring)	Colorectal	0		NO			1	0		0			0	0	0			TP53 inact mut VUS	11	0.4	13.0103	Alive	2	FOLFOX-beva; cape-beva	chemo+anti-VEGF mAb; chemo+anti-VEGF mAb	NO				No actionable biomarkers detected
HMF005976A		Known primary tumour	Lung (NSCLC)	Lung (NSCLC)	2	osimertinib; erlotinib	YES	EGFR		2	2		0			2	1	1	EGFR act mut; EGFR T790M resist mut			67	2.8	9.23203	Alive	1	erlotinib (same)	TKI	NO				Ongoing response on previous treatment/complete remission
HMF005983A		Known primary tumour	Breast (ER positive, Her2 negative)	Breast	1	letrozol	NO			3	2		1	FGFR1 amp		1	1	0	PIK3CA act mut		TP53 inact mut	42	1.7	13.2402	Alive	1	fulvestrant-ribociclib	hormonal+CDK4/6 inhibitor	NO				Ongoing response on previous treatment/complete remission
HMF005984A		Known primary tumour	Breast (TNBC)	Breast	3	experimental chemo; atezo mono; carbo-atezo-cyclofosfamide retreatment	NO			7	5		5	HRD no substrate; PIK3R1 inact mut; PTEN homoz disrup; MYC amp; BRAF fus		0	0	0			TP53 inact mut; CHD4 amp	99	4.6	4.17248	Deceased	3	capecitabine; AC; paclitaxel	chemo; chemo; chemo	NO				No actionable reimbursed biomarkers
HMF005985A		Known primary tumour	Lung (NSCLC)	Lung (NSCLC)	1	experimental TKI; selpercatinib; carbo-pem; carbo-pacli	YES	RET		5	2		0			2	2	0	RET fus; BRAF V600E act mut		TP53 inact mut; CDKN2A del; SMARCA4 inact part del	113	5	1.51129	Deceased	1	dabrafenib-trametinib	BRAF+MEK inhibitor	YES	BRAF	dabrafenib-trametinib	Reimbursed treatment	Treated but less than 3 months follow-up
HMF005986A		Known primary tumour	Soft tissue (Spindle cell sarcoma)	Soft tissue	0		NO			2	1		1	NF1 inact mut		0	0	0			CDKN2A del	15	0.9	12.9446	Alive	0			NO				No actionable reimbursed biomarkers
HMF005990A		Known primary tumour	Breast (ER negative, Her2 positive)	Breast	0		NO			7	4		2	CCND3 amp; CDK6 amp		2	2	0	PIK3CA act mut; ERBB2 amp		VEGFA amp; TP53 mut; FOXA2 amp	65	3.2	12.6489	Alive	1	paclitaxel-trastuzumab-pertuzumab	chemo+HER2 mAb	YES	ERBB2	trastuzumab	Reimbursed treatment	Actionable reimbursed biomarker was treated
HMF005991A		Known primary tumour	Lung (NSCLC)	Lung (NSCLC)	1	carbo-pacli-atezo-beva	NO			0	0		0			0	0	0				29	1.4	12.7803	Alive	2	carbo-pacli-atezo-beva (same); atezo mono	chemo+ICI+anti-VEGF mAb; ICI	NO				No actionable reimbursed biomarkers
HMF005992A		Known primary tumour	Lung (NSCLC)	Lung (NSCLC)	2	osimertinib; mobocertinib	YES	EGFR		2	1		0			1	1	0	EGFR act mut		ATM inact mut	2	0.1	12.7474	Alive	1	carbo-pem	chemo	NO				Reimbursed treatment was already given before WGS
HMF005993A		Cancer of unknown primary	CUP (Lung; NSCLC)	Unknown primary tumour	1	carbo-pacli-pembro	NO			4	1		1	KRAS act mut		0	0	0			BAP1 inact mut; CDKN2A inact mut; TP53 inact mut	120	8.6	1.74127	Best Supportive Care	1	sotorasib	KRAS inhibitor	YES	KRAS	KRAS inhibitor	Experimental treatment: Compassionate use programme	Treated but less than 3 months follow-up
HMF005994A		Known primary tumour	Melanoma	Melanoma	0		NO			5	2		2	MDM2 amp; PDGFRA amp		0	0	0			TMB high; TERT mut; CDKN2A inact del	104	14	2.39836	Deceased	1	ipi-nivo	ICI combo	NO				Insufficient follow-up
HMF005995A		Known primary tumour	Lung (NSCLC)	Lung (NSCLC)	1	experimental RAS inhibitor+ICI	YES	KRAS		3	2		2	TML high; KRAS act mut		0	0	0			TP53 inact mut	344	23.9	8.1807	Deceased	2	carbo-pem; TIL	chemo; cell therapy	NO				No actionable reimbursed biomarkers
HMF005997A		Cancer of unknown primary	CUP (Lung; NSCLC)	Unknown primary tumour	0		NO			4	2		2	HRD+BRCA1 inact mut; MAP3K1 inact homoz disrup		0	0	0			TP53 inact mut; CDKN2A del	117	5.7	0.229979	Best Supportive Care	0			NO				Insufficient follow-up
HMF005998A		Known primary tumour	Prostate	Prostate	1	ADT-docetaxel	NO			5	1		1	PTEN inact homoz disrup		0	0	0			TMPRSS2-ERG fus; TP53 inact mut; RB1 inact part del; APC inact mut	74	3.7	1.67556	Other hospital referral	1	cabazitaxel	chemo	NO				Insufficient follow-up
HMF005999A		Known primary tumour	Ovary (Serous/papillary borderline carcinoma)	Ovary	0		NO			2	0		0			0	0	0			RAD50 part inact mut; KRAS act mut	17	0.9	12.7474	Alive	0			NO				No actionable reimbursed biomarkers
HMF006000A		Cancer of unknown primary	CUP (Definitive CUP; possibly Prostate)	Unknown primary tumour	3	gem-cis; nivolumab; docetaxel	NO			3	1		1	ARID1A inact mut		0	0	0			NDRG1-MYC fus; CDKN2A del	88	4.9	1.11704	Second opinion	1	docetaxel (same)	chemo	NO				Insufficient follow-up
HMF006010A		Known primary tumour	Breast (TNBC)	Breast	1	ddAC+pacli	NO			7	3		3	HRD+RAD51B inact part del; CREBBP inact part del; PTEN inact homoz disrup		0	0	0			BCL2L14-ETV6 fus; NTRK1 amp; CCNE1 amp	106	4.9	1.54415	Deceased	0			NO				Insufficient follow-up
HMF006011A		Known primary tumour	Lung (NSCLC)	Lung (NSCLC)	2	erlotinib; osimertinib	YES	EGFR		4	3		1	TML high		2	1	1	EGFR act mut; EGFR act resist mut		TP53 part inact mut	162	9.4	12.5503	Alive	1	afatinib	TKI	YES	EGFR+Resistance	afatinib	Reimbursed treatment: negative selection	Resistance mechanism led to treatment modification
HMF006012A		Known primary tumour	Breast (TNBC)	Breast	5	ddAC; capecitabine; experimental ICI+CD27 mAb; pembro mono; pacli mono; carbo-gem	NO			4	3		3	PIK3R1 act mut; PTEN inact part del; NF1 inact homoz disrup		0	0	0			TP53 inact mut	73	3.8	10.8747	Deceased	2	carbo-gem (same); intrahepatic mitomycin-C	chemo; chemo	NO				No actionable reimbursed biomarkers
HMF006013A		Known primary tumour	Oesophagus/stomach (Stomach)	Oesophagus/stomach	2	CAPOX-trastuzumab; ramucirumab-paclitaxel	NO			4	4		3	ATM inact mut; CDK6 amp; MDM2 amp		1	1	0	ERBB2 amp			35	1.8	1.97125	Deceased	0			NO				Insufficient follow-up
HMF006014A		Known primary tumour	Lung (LCNEC)	Lung (LCNEC)	1	erlotinib	YES	EGFR		1	0		0			0	0	0			ARID1A inact mut	51	2.2	12.2218	Alive	1	erlotinib (same)	TKI	NO				No actionable reimbursed biomarkers
HMF006015A		Cancer of unknown primary	CUP (Definitive CUP; possibly Uterus/endometrium)	Unknown primary tumour	0		NO			5	2		2	PIK3CA act mut; ATM inact mut		0	0	0			ARID1A inact mut; KMT2C inact mut; CDKN2A del	46	2.1	0.492813	Deceased	1	carbo-pacli	chemo	NO				Insufficient follow-up
HMF006016A		Known primary tumour	Ovary (High grade clear cell carcinoma)	Ovary	5	carbo-pacli; carbo-gem-beva; beva mono; pacli mono; Caelyx	NO			2	2		2	KRAS mut; PIK3R1 act mut		0	0	0				59	2.5	7.68789	Deceased	0			NO				No actionable reimbursed biomarkers
HMF006017A		Known primary tumour	Colorectal (Colon; left-sided; metastatic)	Colorectal	0		NO			8	2		1	KRAS act mut		1	0	1	RAS/RAF mutated (KRAS)		TP53 inact mut; KMT2D inact mut; SMARCB1 inact mut; CDKN2A del; VEGFA amp; KRAS amp; TAF8-TFEBp fus	45	3.3	3.21971	Deceased	1	FOLFOXIRI-B	chemo+anti-VEGF mAb	YES	RAS/RAF mutated (KRAS)	no EGFR inhibitor	Reimbursed treatment: negative selection	Actionable reimbursed biomarker was treated
HMF006018A		Known primary tumour	Lung (Carcinoid; atypical carcinoid)	Lung (Carcinoid)	0		NO			0	0		0			0	0	0				21	0.6	12.4846	Alive	0			NO				No actionable reimbursed biomarkers
HMF006019A		Known primary tumour	Breast (TNBC)	Breast	2	ddAC; capecitabine	NO			5	2		2	HRD no substrate; PTEN inact homoz disrup		0	0	0			TP53 inact mut; PPP2R3B del; SPEN inact homoz disrup	87	3.7	3.154	Second opinion	1	capecitabine	chemo	NO				No actionable reimbursed biomarkers
HMF006021A		Known primary tumour	Thyroid (Medullary carcinoma)	Thyroid	0		NO			2	1		1	RET fus		0	0	0			CDKN2A del	24	1	11.1704	Deceased	2	vandetanib; experimental RET inhibitor	TKI; RET inhibitor	YES	RET	RET inhibitor	Experimental treatment: Early access protocol	No actionable reimbursed biomarkers
HMF006022A		Cancer of unknown primary	CUP (Lung; NSCLC)	Unknown primary tumour	2	carbo-pacli; durvalumab	NO			5	1		1	TML high		0	0	0			TP53 inact mut; CDKN2A inact mut; SMARCA4 inact mut; smoking signature	685	43.6	15.4086	Alive	1	pembrolizumab	ICI	NO				No actionable reimbursed biomarkers
HMF006023A		Known primary tumour	Mesothelioma	Mesothelioma	1	carbo-pem	NO			4	0		0			0	0	0			BAP1 mut VUS; NF2 inact mut; CDKN2A del; ARID2 del	42	1.5	0.492813	Second opinion	0			NO				No actionable biomarkers detected
HMF006026A		Known primary tumour	Soft tissue (Leiomyosarcoma)	Soft tissue	3	doxorubicine-DTIC; pazopanib; trabectedine	NO			3	0		0			0	0	0			DAXX inact mut; RB1 inact part del; TP53 del	62	3.4	11.729	Deceased	1	experimental bispecific antibody	experimental bispecific antibody	NO				No actionable reimbursed biomarkers
HMF006027A		Known primary tumour	Soft tissue (Liposarcoma; dedifferentiated)	Soft tissue	0		NO			6	1		1	CDK4 amp		0	0	0			MDM2 amp; MCL1 amp; SETBP1 amp; ATRX inact part del; HMGA2-GLCCI1 fus	22	1.6	12.1232	Alive	0			NO				No actionable reimbursed biomarkers
HMF006028A		Known primary tumour	Liver (Atypical HCC)	Liver	0		NO			4	1		1	PTEN inact part del		0	0	0			TERT act mut; RB1 inact mut; TP53 inact mut	61	3.7	0.525667	Second opinion	0			NO				Insufficient follow-up
HMF006029A		Known primary tumour	Lung (Carcinoid; atypical carcinoid)	Lung (Carcinoid)	0		NO			1	1		1	ARID1A inact mut		0	0	0				26	1.4	12.1561	Alive	1	capecitabine-temozolomide	chemo	NO				No actionable reimbursed biomarkers
HMF006030A		Cancer of unknown primary	CUP (Colorectal; Colon; presumed left-sided; metastatic)	Unknown primary tumour	1	cetuximab	YES	RAS/RAFwt		3	1		1	TMB high		0	0	0			APC inact mut; TP53 inact mut	237	15	1.41273	Second opinion	1	cetuximab (same)	EGFR mAb	NO				Reimbursed treatment was already given before WGS
HMF006031A		Known primary tumour	Oesophagus/stomach (Oesophagus)	Oesophagus/stomach	2	carbo-pacli; CAPOX	NO			6	0		0			0	0	0			TP53 inact mut; SMAD4 inact mut; CDKN2A del; AMER1 del; HIST2H3D amp VUS; MCL1 amp VUS	51	3	12.2875	Alive	2	paclitaxel-ramucirumab; TAS-102	chemo+anti-VEGF mAb; chemo	NO				No actionable reimbursed biomarkers
HMF006032A		Known primary tumour	Prostate	Prostate	2	Pamorelin; enzalutamide	NO			3	2		2	AR amp; ATM inact splice mut		0	0	0			TMPRSS2-ERG fus	50	2.6	12.2218	Alive	1	experimental PARP inhibitor	PARP inhibitor	YES	ATM	PARP inhibitor	Experimental treatment	No actionable reimbursed biomarkers
HMF006036A		Known primary tumour	Lung (Carcinoid; atypical carcinoid)	Lung (Carcinoid)	1	everolimus	NO			1	1		1	ATM inact mut		0	0	0				47	3.8	12.0575	Alive	0			NO				No actionable reimbursed biomarkers
HMF006038A		Known primary tumour	Uterus/endometrium	Uterus/endometrium	3	carbo-pacli; doxorubicine; anastrozol	NO			5	4		4	HRD+RAD51D mut; KRAS act mut; NF1 inact part del		0	0	0				78	3.5	0.361396	Second opinion	0			NO				Insufficient follow-up
HMF006039A		Known primary tumour	Lung (NSCLC)	Lung (NSCLC)	0		NO			4	3		3	TMB high; ARID1A inact mut; PTEN inact splice mut		0	0	0			TP53 inact mut	244	16.7	12.1561	Alive	1	pembrolizumab	ICI	NO				No actionable reimbursed biomarkers
HMF006040A		Known primary tumour	Cervix	Cervix	0		NO			3	2		2	TML high; PIK3CA act mut		0	0	0			HPV type 16	292	13	12.0246	Alive	3	cis-pacli-beva; beva mono; experimental ICI	chemo+anti-VEGF mAb; anti-VEGF mAb; experimental ICI	NO				No actionable reimbursed biomarkers
HMF006042A		Known primary tumour	Breast (ER positive, Her2 negative)	Breast	4	4xddAC+12x pacli; tamoxifen; letrozol; exemestane	NO			5	3		1	PTEN inact mut		2	2	0	PIK3CA act mut; CCND1 amp			35	1.8	12.1561	Alive	4	fulvestrant-palbociclib; docetaxel-trastuzumab-pertuzumab; trasuzumab emtansine; trastuzumab deruxtecan	hormonal+CDK4/6 inhibitor; chemo+HER2 mAb; HER2 ADC; HER2 ADC	NO				Ongoing response on previous treatment/complete remission
HMF006043A		Known primary tumour	Prostate	Prostate	6	Pamorelin; bicalutamide; abirateron; docetaxel; cabazitaxel; enzalutamide	NO			3	1		1	PTEN loss		0	0	0			APC inact mut; TP53 inact homoz disrup; TMPRSS2-ERG fus	59	2.5	3.67967	Best Supportive Care	1	experimental PI3K inhibitor	PI3K inhibitor	YES	PTEN	PI3K inhibitor	Experimental treatment	No actionable reimbursed biomarkers
HMF006044A		Cancer of unknown primary	CUP (Definitive CUP; Signet ring)	Unknown primary tumour	0		NO			2	1		1	RAD51B inact part del		0	0	0			TP53 inact mut	67	4.7	5.71663	Best Supportive Care	1	FOLFOX	chemo	NO				No actionable reimbursed biomarkers
HMF006045A		Known primary tumour	Soft tissue (Sarcoma NOS)	Soft tissue	1	doxo-ifos	NO			11	2		2	MAP2K1 act mut; FGFR1 amp		0	0	0			GNAS amp; CDKN2A inact part del; MCL1 amp; MDM4 amp; TERT amp; TOP1 amp; PLCG1 amp; ZNF217 amp; HIST2H3D amp	48	2.6	15.1786	Alive	1	experimental MEK inhibitor	MEK inhibitor	YES	MAP2K1	MEK inhibitor	Experimental treatment	No actionable reimbursed biomarkers
HMF006046A		Known primary tumour	Lung (NSCLC)	Lung (NSCLC)	0		NO			2	1		1	NF1 inact mut		0	0	0			TP53 inact mut	121	9.7	0.0328542	Best Supportive Care	0			NO				Insufficient follow-up
HMF006047A		Cancer of unknown primary	CUP (Definitive CUP; SCC)	Unknown primary tumour	0		NO			6	3		3	TMB high; CD274 amp; CCND1 amp		0	0	0			TERTp mut; CDKN2A inact; TP53 inact mut	351	16.3	12.1561	Alive	1	experimental ICI combo	ICI combo	YES	TMB	ICI combo	Experimental treatment	No actionable reimbursed biomarkers
HMF006056A		Cancer of unknown primary	CUP (Definitive CUP; possibly Breast)	Unknown primary tumour	0		NO			5	2		2	BRCA1 inact mut no HRD; PIK3CA inact mut		0	0	0			CDH1 inact mut; HRAS act mut; HRAS amp	42	1.6	0.657084	Second opinion	0			NO				Insufficient follow-up
HMF006057A		Known primary tumour	Breast (ER positive, Her2 negative)	Breast	2	tamoxifen; letrozol-ribociclib	NO			3	1		1	MAP2K4 inact mut		0	0	0			ESR1 resist mut; GATA3 inact mut	53	2	11.8604	Alive	3	fulvestrant; capecitabine; paclitaxel	hormonal; chemo; chemo	NO				No actionable reimbursed biomarkers
HMF006058A		Known primary tumour	Soft tissue (Leiomyosarcoma)	Soft tissue	0		NO			1	0		0			0	0	0			TP53 inact mut	30	1.3	11.8604	Alive	1	doxorubicine-DTIC	chemo	NO				No actionable reimbursed biomarkers
HMF006059A		Cancer of unknown primary	CUP (Breast; TNBC)	Unknown primary tumour	1	capecitabine	NO			9	4		4	TML high; PIK3CA inact mut; MAP3K1 inact mut; PTEN inact mut		0	0	0			CDKN2A inact mut; TP63 inact mut; CTCF inact mut; CDKN2C del; PTPRD inact part del; TP53 inact part del	146	5.8	0.919918	Second opinion	1	capecitabine (same)	chemo	NO				Insufficient follow-up
HMF006060A		Known primary tumour	Melanoma (Mucosal)	Melanoma	2	ipi-nivo; nivo mono	NO			3	0		0			0	0	0			HRAS mut; BCR-IMPG1 fus; CDKN2A del	56	2.6	1.577	Deceased	0			NO				No actionable biomarkers detected
HMF006061A		Cancer of unknown primary	CUP (Definitive CUP; possibly Lung; NSCLC)	Unknown primary tumour	0		NO			5	1		0			1	1	0	ALK fus		TP53 inact mut; SMAD4 inact mut; RB1 inact part del; SMARCB1 inact del	32	1.8	9.82341	Deceased	4	carbo-gem; alectinib; carbo-pacli-atezo-beva; pacli mono	chemo; TKI; chemo+ICI+anti-VEGF mAb; chemo	YES	ALK	alectinib	Reimbursed treatment	Actionable reimbursed biomarker was treated
HMF006062A		Known primary tumour	Breast (TNBC)	Breast	4	experimental chemo; carbo-cyclofosfamide; investigational mAb protein; pacli mono	NO			4	3		3	PTEN inact mut; CDK6 amp; EGFR part amp		0	0	0			TP53 mut; FOXL2 amp	87	4.4	5.28953	Other hospital referral	0			NO				No actionable reimbursed biomarkers
HMF006063A		Known primary tumour	Soft tissue (Angiosarcoma)	Soft tissue	0		NO			3	1		1	TML high		0	0	0			CDKN2A del; UV signature	560	42.1	11.8275	Alive	1	experimental ICI	ICI	YES	TML	ICI	Experimental treatment	No actionable reimbursed biomarkers
HMF006064A		Cancer of unknown primary	CUP (Lung; NSCLC)	Unknown primary tumour	0		NO			8	2		2	TML high; CD274 amp		0	0	0			KRAS amp; TP53 inact mut; NF2 inact mut; KMT2B inact mut; ARID1B inact mut; SMARCA4 mut VUS	309	25.5	-0.295688	Second opinion	0			NO				Insufficient follow-up
HMF006065A		Known primary tumour	Skin (SCC)	Skin	0		NO			2	2		1	TML high		1	1	0	EGFR amp		UV signature	1796	100.2	11.8275	Alive	1	experimental ICI combo	ICI combo	YES	TML	ICI combo	Experimental treatment	Ongoing response on previous treatment/complete remission
HMF006066A		Known primary tumour	Soft tissue (Pleomorphic liposarcoma)	Soft tissue	2	doxorubicin; eribuline	NO			3	1		1	NF1 inact mut		0	0	0			TP53 inact mut; CDKN2A del	16	1	14.653	Alive	0			NO				No actionable reimbursed biomarkers
HMF006067A		Known primary tumour	Lung (NSCLC)	Lung (NSCLC)	0		NO			2	1		1	MAP2K1 act mut		0	0	0			STK11 inact mut	119	7.4	11.7947	Alive	3	carbo-pem-pembro; pembro mono; pacli-beva	chemo+ICI; ICI; chemo+anti-VEGF mAb	NO				No actionable reimbursed biomarkers
HMF006068A		Known primary tumour	Cervix [previously Lung (NSCLC)]	Cervix	0		NO			3	0		0			0	0	0			HPV type 16; TERTp act mut; NOTCH1 mut VUS	133	6.4	2.43121	Best Supportive Care	0			NO				No actionable biomarkers detected
HMF006073A		Known primary tumour	Breast (ER positive, Her2 negative)	Breast	3	tamoxifen; letrozol; exemestane	NO			1	0		0			0	0	0			KMT2C inact del	31	1.8	11.2361	Alive	1	fulvestrant-palbociclib	hormonal+CDK4/6 inhibitor	NO				No actionable reimbursed biomarkers
HMF006074A		Known primary tumour	Colorectal (Colon; left-sided; metastatic)	Colorectal	7	FOLFOXIRI-beva; FOLFOXIRI; cape mono; FOLFIRI; CAPOX; panitumumab; investigational mAb	YES	RAS/RAFwt		3	1		1	RET exon 12 fus		0	0	0			RAS/RAF wildtype previously treated; APC inact mut; TP53 inact mut	98	5.5	5.65092	Deceased	1	experimental TKI	TKI	NO				Reimbursed treatment was already given before WGS
HMF006076A		Known primary tumour	Soft tissue (Sarcoma NOS)	Soft tissue	1	paclitaxel	NO			3	1		1	TSC2 inact mut		0	0	0			TP53 inact mut; RB1 inact part del	72	4	6.34086	Deceased	1	cyclofosfamide	chemo	NO				No actionable reimbursed biomarkers
HMF006078A		Known primary tumour	Soft tissue (Leiomyosarcoma)	Soft tissue	0		NO			2	0		0			0	0	0			RB1 inact mut; TP53 inact mut	24	2.1	0.755647	Other hospital referral	0			NO				No actionable biomarkers detected
HMF006083A		Known primary tumour	Oesophagus/stomach (Oesophagus)	Oesophagus/stomach	0		NO			2	0		0			0	0	0			APC inact mut; TP53 inact mut	107	7.8	1.21561	Second opinion	0			NO				No actionable biomarkers detected
HMF006084A		Known primary tumour	Mesothelioma	Mesothelioma	1	gem mono	NO			3	0		0			0	0	0			BAP1 inact mut; MSH6 mono-allelic inact mut; SETD2 inact homoz disrup	47	1.6	14.8172	Alive	1	gem mono	chemo	NO				No actionable reimbursed biomarkers
HMF006085A		Known primary tumour	Soft tissue (Leiomyosarcoma)	Soft tissue	1	DTIC	NO			4	2		2	PTEN inact part del; BRCA2 inact mut no HRD		0	0	0			TP53 inact mut; RB1 inact homoz disrup	66	6.2	14.0287	Alive	4	doxo-DTIC; pazopanib; gem-docetaxel; trabectedine	chemo; AR inhibitor; chemo; chemo	NO				No actionable reimbursed biomarkers
HMF006086A		Cancer of unknown primary	CUP (Definitive CUP; possibly Lung; NSCLC)	Unknown primary tumour	0		NO			6	3		3	TML high; FGFR3 act mut; MET amp		0	0	0			FHIT inact part del; PARK2 inact part del; DEPDC5 inact part del	146	6.7	0.0328542	Second opinion	0			NO				Insufficient follow-up
HMF006087A		Known primary tumour	Uterus/endometrium	Uterus/endometrium	3	carbo-pacli; Provera; tamoxifen	NO			3	2		2	PTEN inact mut; FGFR2 act mut		0	0	0			CTNNB1 mut	75	3.3	11.2361	Best Supportive Care	1	anastrozol	hormonal	NO				No actionable reimbursed biomarkers
HMF006088A		Known primary tumour	Lung (NSCLC)	Lung (NSCLC)	1	osimertinib	YES	EGFR		5	2		1	HRD no substrate		1	1	0	EGFR act mut		RB1 inact part del; PIK3CA mut; TP53 mut	120	6.2	9.03491	Deceased	2	osimertinib (same); carbo-pem-pembro	TKI; chemo+ICI	NO				Ongoing response on previous treatment/complete remission
HMF006089A		Known primary tumour	Ovary	Ovary	3	carbo-pacli; carbo-gem; olaparib	NO			4	2		2	MAP2K4 inact part del		0	0	0			TP53 inact mut; CIC inact mut; FUS-ALDOAp fus VUS	47	2	5.25667	Deceased	1	Caelyx	chemo	NO				No actionable reimbursed biomarkers
HMF006090A		Known primary tumour	Breast (ER positive, Her2 negative)	Breast	4	4x ddAC + 12x pacli; letrozol; fulvestrant-palbociclib; pacli mono	NO			3	1		1	PTEN loss; CDK1 inact mut; KMT2C mono-allelic inact mut		0	0	0				37	1.3	6.34086	Other hospital referral; deceased	0			NO				No actionable reimbursed biomarkers
HMF006091A		Known primary tumour	Breast (TNBC)	Breast	3	6x TAC; carbo-pacli; capecitabine	NO			3	1		1	NOTCH2 act mut		0	0	0			TP53 inact mut; CDKN2A del	77	3.7	2.33265	Deceased	1	doxorubicine	chemo	NO				Insufficient follow-up
HMF006092A		Known primary tumour	Bladder (UCC)	Bladder	2	gem-cis; experimental LAG3 inhibitor+ICI	NO			5	1		1	TML high		0	0	0			TP53 inact mut; CDKN2A del; TMEM30A inact mut; ATRX inact mut	439	28.5	6.14374	Deceased	2	experimental ICI; enfortumab vedotin (early access)	ICI; nectin-4 ADC	NO				No actionable reimbursed biomarkers
HMF006096A		Cancer of unknown primary	CUP (Biliary tract)	Unknown primary tumour	0		NO			1	0		0			0	0	0			KRAS act mut	26	1.8	11.0062	Second opinion	0	(chemotherapy)		NO				No actionable biomarkers detected
HMF006097A		Known primary tumour	Breast (ER positive, Her2 positive)	Breast	3	experimental chemo+anti-HER2 mAb; experimental chemo; T-DM1	NO			5	2		0			2	2	0	PIK3CA act mut; ERBB2 amp		KRAS amp; MDM2 amp; RSF1 amp	40	1.7	13.6345	Alive	3	T-DM1; EC-trastuzumab; trastuzumab maintenance	HER2 ADC; chemo+HER2 mAb; HER2 mAb	NO				Ongoing response on previous treatment/complete remission
HMF006100A		Known primary tumour	Lung (NSCLC)	Lung (NSCLC)	4	afatinib; carbo-pacli-atezo-beva; atezo-beva maintenance; afatinib retreatment	YES	EGFR		5	3		2	CDK4 amp; MDM2 amp		1	1	0	EGFR act mut		EGFR mut VUS; MCL amp	44	1.9	10.8747	Alive	3	afatinib (same); carbo-pem; afatinib retreatment	TKI; chemo; TKI	NO				Reimbursed treatment was already given before WGS
HMF006102A		Known primary tumour	Head and neck (Nasopharynx; SCC)	Head and neck	0		NO			2	0		0			0	0	0			TGFBR2 inact part del; TP53 inact homoz disrup	23	1.3	12.1232	Best Supportive Care	0			NO				No actionable reimbursed biomarkers
HMF006103A		Known primary tumour	Lung (NSCLC)	Lung (NSCLC)	2	erlotinib; osimertinib	YES	EGFR		4	3		0			3	1	2	EGFR act mut; EGFR resist mut; EGFR T790M resist mut		CTNNB1 mut	39	1.9	5.68378	Deceased	2	experimental TKI; carbo-pacli	experimental TKI; chemo	YES	EGFR+Resistance	Experimental TKI	Experimental treatment	Resistance mechanism led to treatment modification
HMF006104A		Known primary tumour	Pancreas (Neuro-endocrine; NET)	Pancreas (All subtypes)	0		NO			3	1		1	TSC2 inact mut		0	0	0			MEN1 inact mut; TP53 inact mut	35	1.3	0.821355	Other hospital referral	1	standard-of-care treatment	chemo	NO				Insufficient follow-up
HMF006105A		Cancer of unknown primary	CUP (Definitive CUP; possibly Small intestine)	Unknown primary tumour	0		NO			4	2		2	HRD+BRCA1 inact mut; KRAS act mut		0	0	0			TP53 inact mut	173	7.3	1.05133	Second opinion	0			NO				Insufficient follow-up
HMF006106A		Known primary tumour	Bladder (UCC)	Bladder	2	gem-cis; pembrolizumab	NO			4	2		2	TML high; EGFR amp		0	0	0			MSH6 mut VUS; TP53 inact mut	250	11.6	10.9733	Deceased	1	experimental STING agonist+ICI	experimental STING agonist+ICI	NO				No actionable reimbursed biomarkers
HMF006107A		Known primary tumour	Colorectal (Colon; left-sided; metastatic)	Colorectal	0		NO			3	2		1	ERBB2 amp		1	1	0	RAS/RAF wildtype		APC inact mut; TP53 inact mut	111	6.7	7.26078	Deceased	3	CAPOX-B; S1-OX-B; irinotecan	chem; chemo+anti-VEGF mAb; chemo	NO				Reimbursed treatment was already given before WGS
HMF006108A		Known primary tumour	Lung (NSCLC)	Lung (NSCLC)	1	osimertinib	YES	EGFR		7	3		2	TML high; MYC amp		1	1	0	EGFR act mut		TP53 inact; CDKN2A full loss; NTRK1 amp; PTPRD inact part del	188	8.1	0.755647	Second opinion	0			NO				Insufficient follow-up
HMF006109A		Known primary tumour	Lung (NSCLC)	Lung (NSCLC)	1	dabrafenib-trametinib	YES	BRAF		3	2		1	TML high		1	1	0	BRAF V600E act mut		TP53 inact mut	164	8.9	10.5791	Deceased	1	carbo-pem-pembro	chemo+ICI	NO				Reimbursed treatment was already given before WGS
HMF006116A		Known primary tumour	Testis (Non-seminoma)	Testis	2	EP; EVAIA(doxo/actinomycine D)	NO			1	0		0			0	0	0			CHEK2 mut	10	0.6	6.37372	Deceased	2	VAI; gemcitabine	chemo; chemo	NO				No actionable reimbursed biomarkers
HMF006117A		Known primary tumour	Breast (TNBC)	Breast	4	tamoxifen; anastrozol; capecitabine; fulvestrant-palbociclib	NO			5	3		3	FGFR2 amp; PIK3CA act mut; PTEN inact part del		0	0	0			AR resist mut; TP53 inact mut	83	3.5	10.3491	Other hospital referral	2	fulvestrant-palbociclib (same); sacituzumab-govitecan	hormonal+CDK4/6 inhibitor; Trop-2-directed ADC	NO				No actionable reimbursed biomarkers
HMF006120A		Known primary tumour	Lung (NSCLC)	Lung (NSCLC)	2	erlotinib; osimertinib;	YES	EGFR		10	4		3	MET amp; MYC amp; MDM2 amp		1	1	0	EGFR act mut		PABPC1 amp; RAD21 amp; ZBTB10 amp; TG amp; H3C13 amp; ZNF217 amp	59	3.3	11.9589	Best Supportive Care	3	capmatinib-osimertinib (compassionate use); carbo-pacli-atezo-beva; atezo-beva maintenance	TKI; chemo+ICI+anti-VEGF mAb; ICI+anti-VEGF mAb	YES	EGFR+MET amp	TKI	Experimental treatment: Compassionate use programme	Reimbursed treatment was already given before WGS
HMF006121A		Known primary tumour	Colorectal (Colon; presumed left-sided; metastatic)	Colorectal	1	CAPOX	NO			5	3		1	TML high		2	2	0	MSI+MHL1 inact mut; RAS/RAF wildtype		CTNNB1 act mut; TCF7L2 inact mut; B2M inact mut	1265	265.4	13.2731	Alive	1	pembrolizumab	ICI	YES	MSI+MLH1	pembrolizumab	Reimbursed treatment	Actionable reimbursed biomarker was treated
HMF006122A		Known primary tumour	Soft tissue (Spindle cell sarcoma)	Soft tissue	0		NO			1	0		0			0	0	0			EIF1AX amp	8	0.5	12.3532	Alive	0			NO				No actionable reimbursed biomarkers
HMF006123A		Known primary tumour	Pancreas	Pancreas (All subtypes)	2	FOLFIRINOX; nab-paclitaxel-gemcitabine	NO			3	1		1	KRAS act mut		0	0	0			TP53 inact mut; CDKN2A loss	80	4	4.46817	Deceased	0			NO				No actionable reimbursed biomarkers
HMF006124A		Known primary tumour	Head and neck (Oropharynx)	Head and neck	0		NO			2	3		3	TML high; KRAS act mut; CCND1 amp		0	0	0			TP53 inact mut; FGF3 amp	269	18.6	12.4517	Alive	0			NO				No actionable reimbursed biomarkers
HMF006125A		Known primary tumour	Lung (NSCLC)	Lung (NSCLC)	1	alectinib	YES	ALK		5	2		0			2	1	1	ALK fus; ALK resist mut		SETD2 inact mut; BRD7 inact part del; PTPRD inact part del	88	4	13.1088	Alive	2	alectinib (same); lorlatinib	TKI; TKI	YES	ALK+Resistance	switch alectinib to lorlatinib	Reimbursed treatment: negative selection	Resistance mechanism led to treatment modification
HMF006126A		Known primary tumour	Mesothelioma	Mesothelioma	1	carbo-pem	NO			2	0		0			0	0	0			BAP1 inact mut; CDKN2A del	38	1.8	0.0985626	Second opinion	0			NO				No actionable biomarkers detected
HMF006128A		Cancer of unknown primary	CUP (Colorectal; unclear sidedness; metastatic)	Unknown primary tumour	0		NO			4	1		0			1	1	0	RAS/RAF wildtype		APC inact mut; TP53 inact mut; ACVR1B del; ARID2 del	108	5.9	0.262834	Other hospital referral	1	CAPOX/FOLFOX	chemo	NO				Insufficient follow-up
HMF006129A		Known primary tumour	Colorectal (Appendix; goblet cell)	Colorectal	0		NO			1	0		0			0	0	0			TP53 inact mut	65	5.4	2.52977	Deceased	1	FOLFOX	chemo	NO				No actionable reimbursed biomarkers
HMF006130A		Known primary tumour	Bladder (UCC)	Bladder	2	gem-cis; pembrolizumab	NO			3	2		2	TML high; EGFR amp		0	0	0			TP53 inact mut	235	11.4	11.3676	Deceased	2	experimental TKI; enfortumab vedotin	TKI; nectin-4-directed ADC	YES	EGFR	TKI	Experimental treatment	No actionable reimbursed biomarkers
HMF006131A		Cancer of unknown primary	CUP (Lung; NSCLC)	Unknown primary tumour	0		NO			5	1		1	TML high		0	0	0			CTNNB1 act mit; KEAP 1 inact mut; STK11 part del; CDKN2A del	165	8.2	0.164271	Second opinion	0			NO				Insufficient follow-up
HMF006132A		Cancer of unknown primary	CUP (Penis)	Unknown primary tumour	1	carbo-pacli	NO			8	2		2	TML high; AKT1 act mut		0	0	0			HPV type 67; VHL inact mut; TERTp mut; ZNF750 inact mut; DDX3X inact mut; RUNX1 inact part del	145	6.8	13.076	Alive	1	experimental ICI	experimental ICI	NO				No actionable reimbursed biomarkers
HMF006133A		Known primary tumour	Soft tissue (Liposarcoma)	Soft tissue	0		NO			7	2		2	CDK4 amp; MDM2 part amp		0	0	0			TOP1 amp; PLCG1 amp; PREX2 part amp; ZNF217 amp; ATRX inact part del	47	2.3	11.4004	Deceased	3	doxo; ifos; experimental CDK4/6 inhibitor	chemo; chemo; CDK4/6 inhibitor	YES	CDK4	CDK4/6 inhibitor	Experimental treatment	No actionable reimbursed biomarkers
HMF006134A		Known primary tumour	Soft tissue (Myxoid liposarcoma)	Soft tissue	0		NO			2	1		1	PIK3CA act mut		0	0	0			TP53 inact mut	42	2.3	5.42094	Other hospital referral with follow-up data	2	doxo-ifos; doxo-cyclo	chemo; chemo	NO				No actionable reimbursed biomarkers
HMF006135A		Known primary tumour	Soft tissue (Low grade sarcoma)	Soft tissue	0		NO			2	1		1	BRAF class III act mut		0	0	0			CDKN2A del	72	3.2	12.7146	Alive	0			NO				No actionable reimbursed biomarkers
HMF006136A		Known primary tumour	GIST	GIST	3	imatinib; sunitinib; regorafenib	YES	KIT		4	1		0			1	1	0	KIT act mut		KIT resist mut; DMD inact part del; CDKN2A del	48	3	-0.197125	Deceased	0			NO				Insufficient follow-up
HMF006138A		Known primary tumour	Soft tissue (Spindle cell/pleomorphic sarcoma)	Soft tissue	1	doxo-ifos	NO			5	2		2	FGFR2 act mut; NF1 inact part del		0	0	0			MSH6 mono-allelic mut; TP53 inact part del; RB1 inact part del	18	1.6	3.8768	Deceased	1	pazopanib	TKI	NO				No actionable reimbursed biomarkers
HMF006139A		Known primary tumour	Soft tissue (Sarcoma NOS)	Soft tissue	0		NO			3	1		1	PTEN inact del		0	0	0			CDKN2A del; RB1 mut	29	1.9	9.29774	Alive	2	doxo-ifos; pazopanib	chemo; TKI	NO				No actionable reimbursed biomarkers
HMF006140A		Cancer of unknown primary	CUP (Cervix)	Unknown primary tumour	1	CCRT	NO			3	1		1	AKT1 act mut		0	0	0			HPV type 45; KRT5 inact mut	125	5.9	0.229979	Second opinion	0			NO				Insufficient follow-up
HMF006156A		Known primary tumour	Ovary	Ovary	4	carbo-gem; olaparib; niraparib; Caelyx-beva	NO			4	2		2	HRD no substrate; NF1 inact part del		0	0	0			RB1 inact mut; TP53 inact mut	110	5.7	12.1889	Alive	3	Caelyx-beva; pacli mono; experimental CAR-T therapy	chemo+anti-VEGF mAb; chemo; experimental CAR-T therapy	NO				No actionable reimbursed biomarkers
HMF006158A		Known primary tumour	Oesophagus/stomach (GEJ; adenocarcinoma)	Oesophagus/stomach	3	experimental chemo+anti-HER2 mAb; trastuzumab mono; carbo-pacli	NO			5	1		1	TML high		0	0	0			CDKN2A inact mut; TP53 inact mut; KRAS amp; SMAD4 del	157	21.4	3.02259	Deceased	0			NO				No actionable reimbursed biomarkers
HMF006159A		Cancer of unknown primary	CUP (Skin; BCC)	Unknown primary tumour	0		NO			5	2		1	TML high		1	1	0	PTCH1 inact mut		TP53 inact disrup; AXIN1 inact mut VUS; UV signature	1091	67.4	8.73922	Alive	0			NO				Patient wishes no treatment
HMF006161A		Cancer of unknown primary	CUP (Lung; SCLC)	Unknown primary tumour	0		NO			5	1		1	TML high		0	0	0			RB1 inact mut; TP53 inact mut; KEAP1 inact mut; B2M del	327	25.5	2.13552	Deceased	1	carbo-pacli-atezo-beva	chemo+ICI+anti-VEGF mAb	NO				Insufficient follow-up
HMF006162A		Known primary tumour	Prostate	Prostate	1	abirateron-prednison	NO			4	2		2	PTEN loss; PIK3CA act mut		0	0	0			CDKN2A loss; KDM6A inact part del	45	1.8	11.7618	Alive	1	enzalutamide	AR inhibitor	NO				No actionable reimbursed biomarkers
HMF006163A		Known primary tumour	Breast (ER positive, Her2 negative)	Breast	3	4x ddAC+3x docetaxel; carbo mono; chlorambucil+letrozol	NO			4	2		1	PTEN loss		1	1	0	HRD+BRCA2 inact mut		TP53 inact part del	66	3.5	4.40246	Deceased	2	fulvestrant-ribociclib; olaparib	hormonal+CDK4/6 inhibitor; PARP inhibitor	YES	HRD+BRCA2	olaparib	Reimbursed treatment	Actionable reimbursed biomarker was treated
HMF006164A		Known primary tumour	Breast (ER positive, Her2 negative)	Breast	7	4x ddAC+paclitaxel; letrozol; tamoxifen; anastrozol; carbo-pacli; capecitabine-vinorelbine; tamoxifen retreatment	NO			7	1		1	TML high		0	0	0			ESR1 mut; TP53 inact mut; PHF6 mut; RSF1 amp; ZNF217 amp; GNAS amp	195	9.8	8.80493	Alive	1	fulvestrant-ribociclib	hormonal+CDK4/6 inhibitor	NO				No actionable reimbursed biomarkers
HMF006165A		Known primary tumour	Soft tissue (Pleomorphic sarcoma NOS)	Soft tissue	2	doxo-ifos; pazopanib	NO			3	1		1	EGFR fus		0	0	0			TP53 inact del; RB1 inact part del	25	1.4	10.6448	Best Supportive Care	1	pazopanib (same)	TKI	NO				No actionable reimbursed biomarkers
HMF006166A		Cancer of unknown primary	CUP (Lung; NSCLC)	Unknown primary tumour	0		NO			7	2		2	TML high; FANCF inact mut		0	0	0			TP53 inact mut; CDKN2A inact mut; SMARCA4 inact mut; NRAS amp; smoking signature	608	41.4	0.492813	Second opinion	0			NO				Insufficient follow-up
HMF006167A		Cancer of unknown primary	CUP (Lung; NSCLC)	Unknown primary tumour	0		NO			5	3		3	TML high; MYC amp; KRAS act mut		0	0	0			TP53 inact mut; KEAP1 inact mut	154	12.6	0.657084	Best Supportive Care	0			NO				Insufficient follow-up
HMF006169A		Known primary tumour	Urothelial tract	Urothelial tract	3	gem-cis; experimental ICI combo; pembrolizumab	NO			4	3		3	TML high; TSC1 inact mut; MDM2 amp		0	0	0			AMER1 inact del	471	19.7	8.80493	Alive	1	pembrolizumab retreatment	ICI	NO				No actionable reimbursed biomarkers
HMF006171A		Cancer of unknown primary	CUP (Colorectal; neuro-endocrine; NEC; metastatic)	Unknown primary tumour	1	cis-etop	NO			4	0		0			0	0	0			FBXW7 inact mut; APC inact mut; RB1 inact mut; TP53 inact mut	53	3	5.84805	Deceased	1	cis-etop (same)	chemo	NO				No actionable biomarkers detected
HMF006173A		Known primary tumour	Lung (NSCLC)	Lung (NSCLC)	1	experimental TKI+anti-EGFR mAb	YES	EGFR		4	2		1	PIK3CA act mut		1	1	0	EGFR exon 20 mut		RB1 inact mut; TP53 inact mut	122	5.2	8.67351	Alive	2	experimental chemo+ICI+anti-VEGF mAb; experimental TKI	chemo+ICI+anti-VEGF mAb; experimental TKI	NO				Reimbursed treatment was already given before WGS
HMF006187A		Known primary tumour	Myeloproliferative neoplasm [previously Colorectal (Sigmoid)]	Myeloproliferative neoplasm	0		NO			2	1		1	NRAS act mut		0	0	0			NRAS mut VUS	65	5.2	8.1807	Alive	0			NO				No actionable reimbursed biomarkers
HMF006188A		Known primary tumour	Breast (Angiosarcoma)	Breast	4	FEC-docetaxel; tamoxifen; anastrozol; paclitaxel	NO			2	2		2	NF1 inact mut; MYC amp		0	0	0				49	2.8	5.55236	Deceased	0			NO				No actionable reimbursed biomarkers
HMF006189A		Known primary tumour	Soft tissue (Leiomyosarcoma)	Soft tissue	0		NO			4	0		0			0	0	0			TP53 inact mut; ATRX mut; BCR-ZBTB8A fus; RB1 inact part del	29	1.6	2.59548	Second opinion	0			NO				No actionable biomarkers detected
HMF006191A		Known primary tumour	Lung (NSCLC)	Lung (NSCLC)	1	osimertinib	YES	EGFR		4	1		0			1	1	0	EGFR act mut		TP53 inact mut; CDKN2A inact del; TERT amp	75	3.9	6.11088	Deceased	2	experimental chemo+TKI; experimental HER3-directed ADC	chemo+TKI; HER3-directed ADC	YES	EGFR	TKI	Experimental treatment	Experimental treatment for reimbursed treatment target
HMF006192A		Cancer of unknown primary	CUP (Lung; NSCLC)	Unknown primary tumour	0		NO			6	1		1	TML high		0	0	0			KRAS act mut; RB1 inact mut; STK11 inact mut; SMARCA4 inact mut; TP53 inact part del	353	28.4	0.197125	Second opinion	0			NO				Insufficient follow-up
HMF006193A		Known primary tumour	Prostate	Prostate	3	LHRH; abiraterone-prednison; docetaxel	NO			4	2		2	AR amp; PTEN inact part del		0	0	0			TP53 inact mut; TMPRSS2-ERG fus	46	2.2	8.24641	Alive	1	carbo-cabazitaxel	chemo	NO				No actionable reimbursed biomarkers
HMF006194A		Cancer of unknown primary	CUP (Lung; NSCLC)	Unknown primary tumour	0		NO			4	1		1	TML high		0	0	0			TP53 inact mut; SMARCA4 inact mut; STAG2 inact part del	303	18.2	0.755647	Best Supportive Care	0			NO				Insufficient follow-up
HMF006195A		Cancer of unknown primary	CUP (Lung; NSCLC)	Unknown primary tumour	0		NO			1	1		1	KRAS act mut		0	0	0				74	5.1	2.79261	Deceased	0			NO				Insufficient follow-up
HMF006196A		Cancer of unknown primary	CUP (Skin; SCC)	Unknown primary tumour	0		NO			4	2		2	TML high; PTEN del		0	0	0			TP53 inact mut; IRF2 inact part del	687	42.1	8.31211	Alive	0			NO				No actionable reimbursed biomarkers
HMF006197A		Cancer of unknown primary	CUP (Small intestine)	Unknown primary tumour	0		NO			6	4		3	TML high; RAF1 act mut; RNF43 inact mut		1	1	0	MSI+MSH2 inact mut+MSH6 inact mut		ARID1A inact mut; ACVR2A inact mut	1424	268.3	8.01643	Alive	1	pembrolizumab	ICI	YES	MSI+MSH2	pembrolizumab	Reimbursed treatment	Actionable reimbursed biomarker was treated
HMF006198A		Cancer of unknown primary	CUP (Definitive CUP; possibly Pancreas)	Unknown primary tumour	0		NO			3	1		1	MDM2 amp		0	0	0			KRAS act mut; CDKN2A inact part del	32	1.9	0.492813	Second opinion	0			NO				Insufficient follow-up
HMF006199A		Known primary tumour	Bone (Osteosarcoma)	Bone	0		NO			3	0		0			0	0	0			ATRX mut; TP53 inact part del; RB1 inact homoz disrup	30	2	8.01643	Alive	0			NO				No actionable reimbursed biomarkers
HMF006216A		Cancer of unknown primary	CUP (Pancreas; neuro-endocrine; NEC)	Unknown primary tumour	1	cis-etop	NO			7	1		1	KRAS act mut		0	0	0			POLE mut VUS; STK11 inact mut; CDKN2A inact del; SMARCA4 inact part del; CDKN2A del; PTPRD inact part del	39	1.9	0.788501	Second opinion	1	cis-etop (same)	chemo	NO				Insufficient follow-up
HMF006217A		Known primary tumour	Lung (NSCLC)	Lung (NSCLC)	2	pembro mono; carbo-pem-pembro	NO			6	2		1	HRD+BRCA2 inact mut		1	1	0	EGFR fus		APC inact mut; SMAD4 inact mut; CDKN2A inact del	118	6.2	1.1499	Second opinion	1	osimertinib	TKI	NO				Insufficient follow-up
HMF006218A		Known primary tumour	Soft tissue (Fibrosarcoma)	Soft tissue	2	doxo-ifos; pazopanib	NO			2	0		0			0	0	0			YAP1-KMT2A fus; CDKN2A inact homoz disrup	20	0.8	7.72074	Alive	0			NO				No actionable reimbursed biomarkers
HMF006224A		Known primary tumour	Vulva	Vulva	1	carbo-pacli	NO			6	1		1	CCND1 amp		0	0	0			BRCA1 mono-allelic inact mut no HRD; HPV type 16; H3-3A mut; FGF3 amp; ITGAV inact part del	52	3.6	1.31417	Deceased	0			NO				Insufficient follow-up
HMF006225A		Cancer of unknown primary	CUP (Skin; SCC)	Unknown primary tumour	0		NO			2	0		0			0	0	0			ARID2 inact mut; HPV type 16	42	1.6	7.55647	Alive	0			NO				No actionable reimbursed biomarkers
HMF006226A		Known primary tumour	Breast (TNBC)	Breast	5	ddAC; tamoxifen; carbo-gem; experimental chemo+ICI; capecitabine-carbo	NO			7	2		2	AR amp; PIK3R1 inact part del		0	0	0			CTNNA1 mut; TP53 mut; NCOR1 mut; RB1 inact part del; TRIM51 amp	136	5.3	6.99795	Deceased	3	vinorelbine; doxorubicine; sacituzumab-govetican	chemo; chemo; Trop-2 ADC	NO				No actionable reimbursed biomarkers
HMF006227A		Known primary tumour	Biliary tract	Biliary tract	0		NO			4	1		1	IDH1 act mut		0	0	0			RARG mut; CDKN2A del; SAV1 inact part del	27	1.3	0.262834	Second opinion	0			NO				Insufficient follow-up
HMF006228A		Known primary tumour	Prostate	Prostate	4	bicalutamide; docetaxel; cabazitaxel; abiraterone-prednison	NO			4	3		2	TML high; AR amp		1	1	0	HRD+BRCA1 inact mut		TMPRSS2-ERG fus	150	8.1	9.62628	Deceased	1	olaparib	PARP inhibitor	YES	HRD+BRCA1	olaparib	Reimbursed treatment	Actionable reimbursed biomarker was treated
HMF006229A		Known primary tumour	Lung (NSCLC)	Lung (NSCLC)	2	4x cis-pem; nivolumab	NO			10	1		1	PTEN inact mut		0	0	0			TML high; TP53 inact mut; LRP1B inact part del; FOXP1 del; ATG7 inact part del; CDKN2A del; SMAD3 inact part del; SMAD2 inact part del	165	8.8	7.45791	Alive	0			NO				No actionable reimbursed biomarkers
HMF006231A		Known primary tumour	Ovary (Borderline/low grade serous carcinoma)	Ovary	1	carbo-pacli; letrozol; tamoxifen	NO			2	1		1	NF1 inact homoz disrup		0	0	0			CDKN2A inact del	22	0.9	7.45791	Alive	1	experimental MEK inhibitor	MEK inhibitor	YES	NF1	MEK inhibitor	Experimental treatment	No actionable reimbursed biomarkers
HMF006234A		Known primary tumour	Oesophagus/stomach (Oesophagus; radiation-induced sarcomatoid carcinoma)	Oesophagus/stomach	0		NO			5	1		1	PTEN del		0	0	0			TP53 inact mut; CDKN2A del; NOTCH1 inact mut; KTM2D inact mut	47	2.7	3.154	Deceased	1	experimental chemo+ICI	chemo+ICI	NO				No actionable reimbursed biomarkers
HMF006235A		Known primary tumour	Lung (NSCLC)	Lung (NSCLC)	5	gefitinib; osimertinib; carbo-pem; pem mono; osimertinib retreatment; carbo-pem retreatment	YES	EGFR		2	2		1	TML high		1	1	0	EGFR act mut		TP53 inact mut	255	13.5	3.12115	Deceased	1	experimental chemo+ICI+anti-VEGF mAb	chemo+ICI+anti-VEGF mAb	NO				Ongoing response on previous treatment/complete remission
HMF006236A		Cancer of unknown primary	CUP (Ovary; SCC)	Unknown primary tumour	1	carbo-pacli	NO			3	1		1	HRD no substrate		0	0	0			TP53 inact mut; CDKN2A inact del	108	6.5	3.61396	Deceased	0			NO				Low performance status
HMF006248A		Known primary tumour	Skin (SCC)	Skin	0		NO			9	1		1	TML high		0	0	0			UV signature; TERT mut; NOTCH1 inact; TP53 inact mut; CD44 amp; CDKN2A del; CALR amp	315	20.6	6.86653	Alive	1	experimental ICI combo	ICI combo	YES	TML	ICI combo	Experimental treatment	No actionable reimbursed biomarkers
HMF006249A		Cancer of unknown primary	CUP (Oesophagus/stomach; Oesophagus)	Unknown primary tumour	1	FOLFOX-trastuzumab	NO			7	2		1	TML high		1	1	0	ERBB2 amp		TGFBR1 inact mut; TP53 inact mut; CDKN2A inact mut; KMT2B inact mut; KRAS amp	263	34.3	0.131417	Second opinion	1	FOLFOX-trastuzumab (same)	chemo+HER2 mAb	NO				Insufficient follow-up
HMF006256A		Known primary tumour	Lung (NSCLC)	Lung (NSCLC)	1	osimertinib	YES	EGFR		4	1		0			1	1	0	EGFR act mut		TP53 inact mut; CHEK2 mut VUS; CDKN2A del	111	7.4	6.63655	Alive	1	osimertinib (same)	TKI	NO				Reimbursed treatment was already given before WGS
HMF006257A		Known primary tumour	Lung (Carcinoid; atypical carcinoid)	Lung (Carcinoid)	2	everolimus; capecitabine-temozolomide	NO			2	1		0			1	1	0	TML high		TMZ signature	6507	243.6	6.6037	Alive	1	pembrolizumab	ICI	YES	TML	pembrolizumab	Reimbursed treatment	Actionable reimbursed biomarker was treated
HMF006258A		Cancer of unknown primary	CUP (Definitive CUP; possibly Pancreas; neuro-endocrine; LCNEC)	Unknown primary tumour	0		NO			3	0		0			0	0	0			CTNNB1 act mut; ARID2 inact mut; BMPR1A inact part del	62	3.8	6.6037	Alive	1	capecitabine-temozolomide	chemo	NO				No actionable biomarkers detected
HMF006259A		Cancer of unknown primary	CUP (Lung; NSCLC)	Unknown primary tumour	0		NO			6	2		2	TML high; BRAF class III act mut; NF1 inact homoz disrup		0	0	0			TP53 inact mut; STK11 del; TGFBR2 inact homoz disrup	140	9.6	3.28542	Second opinion; deceased	0			NO				No actionable reimbursed biomarkers
HMF006260A		Known primary tumour	Benign tumour (Leiomyoma)	Benign tumour	0		NO			0	0		0			0	0	0				5	0.2	6.53799	Alive	0			NO				No actionable reimbursed biomarkers
HMF006261A		Known primary tumour	Urothelial tract	Urothelial tract	0		NO			3	1		1	PDGFRB act mut		0	0	0			CDKN2A del; JMJD4 mut	52	3.3	0.887064	Second opinion	0			NO				Insufficient follow-up
HMF006262A		Cancer of unknown primary	CUP (Biliary tract)	Unknown primary tumour	0		NO			3	1		1	KRAS act mut		0	0	0			TP53 inact mut; CDKN2A del	22	1	3.90965	Second opinion	2	gem-cis; CAPOX	chemo; chemo	NO				No actionable reimbursed biomarkers
HMF006263A		Known primary tumour	Urothelial tract	Urothelial tract	3	experimental chemo; experimental chemo+ICI; pembrolizumab	NO			8	3		3	TML high; ARID1A inact mut; CCND1 amp		0	0	0			FGF3 amp; TP53 inact mut; TERTp act mut; CDKN2A inact mut; KMD6A inact part del	225	10.4	0.788501	Deceased	0			NO				Insufficient follow-up
HMF006266A		Known primary tumour	Soft tissue (Nerve sheath sarcoma)	Soft tissue	0		NO			2	1		1	NF1 inact mut		0	0	0			CDKN2A del	19	1.6	9.3306	Alive	0			NO				No actionable reimbursed biomarkers
HMF006267A		Known primary tumour	Lung (Carcinoid; atypical carcinoid)	Lung (Carcinoid)	1	cis/carbo-etop	NO			6	4		3	MSI+MLH1 inact mut; ATM inact mut; CCND1 amp		1	1	0	TML high		FGF3 coamp	356	33.1	4.43532	Second opinion	2	pembrolizumab; carbo-etop	ICI; chemo	YES	TML	pembrolizumab	Reimbursed treatment	Actionable reimbursed biomarker was treated
HMF006268A		Cancer of unknown primary	CUP (Skin adnex; sebaceous gland cell)	Unknown primary tumour	0		NO			12	4		4	TML high; MAP3K1 inact mut; PTEN inact mut; EP300 inact mut		0	0	0			UV signature; FAT1 inact mut; TERTp mut; HLA-A inact mut; RB1 inact mut; B2M inact mut; TP53 inact mut; BTK mut	2075	126	9.03491	Alive	0			NO				No actionable reimbursed biomarkers
HMF006269A		Known primary tumour	Soft tissue (Leiomyosarcoma)	Soft tissue	0		NO			1	1		1	PTCH1 inact part del		0	0	0				11	0.6	9.46201	Alive	1	doxo-DTIC	chemo	NO				No actionable reimbursed biomarkers
HMF006270A		Known primary tumour	Breast (ER positive, Her2 negative)	Breast	3	letrozol; letrozol-palbociclib; fulvestrant-alpelisib	YES	PIK3CA		2	1		1	NTRK3 fus		0	0	0			PIK3CA subcl mut	61	2.3	9.10062	Alive	2	experimental chemo+ICI/placebo; entrectinib (drug access protocol)	chemo+ICI/placebo; TRK inhibitor	YES	NTRK3	TRK inhibitor	Experimental treatment: Early access protocol	No actionable reimbursed biomarkers
HMF006271A		Cancer of unknown primary	CUP (Ovary)	Unknown primary tumour	2	carbo-pacli; carbo-pacli retreatment	NO			13	3		3	HRD no substrate; NF1 inact mut; PTEN del		0	0	0			VHL mut VUS; CREBBP splice mut; TP53 inact mut; CIC del; ERF del; FHIT inact part del; USp22 inact part del; BMPR1A del; RB1 inact homoz disrup	100	4.1	0.131417	Second opinion	0			NO				Insufficient follow-up
HMF006280A		Cancer of unknown primary	CUP (Definitive CUP; possibly Colorectal; unclear sidedness; metastatic)	Unknown primary tumour	0		NO			4	4		3	KRAS act mut; PTEN inact part del; RNF43 inact par del		1	0	1	RAS/RAF mutated (KRAS)		TP53 inact mut	102	7.9	9.82341	Other hospital referral with follow-up data	0	CAPOX-B		YES	RAS/RAF mutated (KRAS)	no EGFR inhibitor	Reimbursed treatment	Actionable reimbursed biomarker was treated
HMF006283A		Known primary tumour	Ovary (High grade serous carcinoma)	Ovary	0		NO			4	0		0			0	0	0			TP53 inact mut; IKBKB amp; RYR1 amp; ANK1 part amp	51	2.1	1.70842	Second opinion	1	carbo-pacli	chemo	NO				No actionable biomarkers detected
HMF006284A		Known primary tumour	Soft tissue (sarcoma NOS)	Soft tissue	0		NO			3	0		0			0	0	0			TP53 inact mut; RB1 inact part del; ATRX inact part del	42	2.7	5.55236	Deceased	2	doxorubicine; pazopanib	chemo; TKI	NO				No actionable reimbursed biomarkers
HMF006285A		Known primary tumour	GIST	GIST	3	imatinib; sunitinib; regorafenib	YES	KIT		2	1		1	KIT act mut		0	0	0			BARD1 inact mut	13	0.7	5.8809	Alive	1	experimental ICI	TKI	YES	KIT	TKI	Experimental treatment	No actionable reimbursed biomarkers
HMF006286A		Known primary tumour	Breast (ER positive, Her2 negative)	Breast	4	experimental CDK4/6 inhibitor; fulvestrant; capecitabine; paclitaxel	NO			11	1		1	CCND1 amp		0	0	0			GATA3 inact mut; CD79B amp; PPM1D amp; FGF3 amp; MDM4 amp; USP32 amp; MCL1 amp; ZBTB10 amp; GNAS amp; ZNF217 amp	48	3.1	5.94661	Alive	1	doxorubicine	chemo	NO				No actionable reimbursed biomarkers
HMF006287A		Known primary tumour	Urachus	Urachus	1	CAPOX	NO			5	2		2	KIT/PDGFRA coamp; FLT3 amp		0	0	0			TP53 inact mut; KRAS amp	81	5.5	4.73101	Deceased	1	CAPOX (same)	chemo	NO				No actionable reimbursed biomarkers
HMF006288A		Known primary tumour	Colorectal (Rectum; metastatic)	Colorectal	1	CAPOX(-B)	Unclear	RAS/RAFmut		5	3		2	PIK3CA act mut; KRAS act mut		1	0	1	RAS/RAF mutated (KRAS)		APC inact mut; TP53 inact mut; AMER1 inact mut	69	3.6	9.3306	Alive	2	FOLFIRI; experimental LAG3 inhibitor+ICI	chemo; ICI+experimental LAG3 inhibitor	YES	RAS/RAF mutated (KRAS)	no EGFR inhibitor	Reimbursed treatment: negative selection	Actionable reimbursed biomarker was treated
HMF006290A		Known primary tumour	Melanoma [previously Soft tissue (spindle cell)]	Melanoma	0		NO			6	2		2	TML high; NRAS act mut		0	0	0			TERTp mut; RAC1 mut; ARID2 inact mut; TP53 inact mut	882	63	9.3306	Alive	1	experimental ICI	ICI	NO				No actionable reimbursed biomarkers
HMF006291A		Cancer of unknown primary	CUP (Lung; SCLC)	Unknown primary tumour	1	carbo-etop	NO			2	1		1	MYC amp		0	0	0			RB1 inact mut	99	8.7	0.0657084	Second opinion	0			NO				Insufficient follow-up
HMF006292A		Known primary tumour	Colorectal (Rectum; metastatic)	Colorectal	1	CAPOX-B	Unclear	RAS/RAFmut		10	4		3	ERBB2 act mut; ERBB2 amp; KRAS act mut		1	0	1	RAS/RAF mutated (KRAS)		ELF3 inact mut; APC inact mut; TCF7L2 inact mut; TP53 inact mut; SMAD4 inact mut; KDM6A splice mut; TOP2A amp;	68	4.8	6.11088	Deceased	2	FOLFIRI; experimental SHP2 inhibitor	chemo; experimental SHP2 inhibitor	YES	RAS/RAF mutated (KRAS)	no EGFR inhibitor	Reimbursed treatment: negative selection	Actionable reimbursed biomarker was treated
HMF006293A		Cancer of unknown primary	CUP (Breast; TNBC)	Unknown primary tumour	0		NO			5	3		3	TML high; NF1 inact mut; PIK3CA act mut		0	0	0			CDH1 inact mut; TP53 inact mut	173	7	2.03696	Second opinion	0			NO				Insufficient follow-up
HMF006294A		Cancer of unknown primary	CUP (Lung; NSCLC)	Unknown primary tumour	0		NO			9	2		2	TML high; KRAS act mut		0	0	0			NTHL1 inact mut; IDH1 act mut; SETD2 inact splice mut; TP53 inact; KEAP1 inact splice mut; SMARCA4 inact part del; LRP1B inact part del	1269	85.6	0.459959	Second opinion	0	(carbo-pem-pembro)		NO				Insufficient follow-up
HMF006295A		Known primary tumour	Penis	Penis	1	carbo-pacli	NO			3	1		1	MDM2 amp		0	0	0			HPV type 16; NOTCH1 inact mut	31	1.4	9.23203	Alive	1	experimental bispecific antibody	experimental bispecific antibody	NO				No actionable reimbursed biomarkers
HMF006297A		Known primary tumour	Head and neck (SCC)	Head and neck	0		NO			6	1		1	TML high		0	0	0			NOTCH2 inact mut; TERTp mut; CDKN2A inact mut; TP53 inact mut; UV signature;	944	53.9	9.06776	Alive	1	experimental ICI	ICI	YES	TML	ICI	Experimental treatment	No actionable reimbursed biomarkers
HMF006298A		Known primary tumour	Prostate	Prostate	3	ADT; docetaxel; cabazitaxel	NO			5	1		1	PTEN del		0	0	0			CTNNB1 act mut; HRAS act mut; TP53 inact mut; PALB2 mono-allelic inact mut	63	3.1	8.67351	Deceased	2	cabazitaxel-carboplatin; enzalutamide	chemo; AR inhibitor	NO				No actionable reimbursed biomarkers
HMF006299A		Cancer of unknown primary	CUP (Definitive CUP; possibly Anogenital; SCC)	Unknown primary tumour	0		NO			3	0		0			0	0	0			CTNNB1 act mut; TP53 inact mut; CDKN2A del	63	2.3	8.80493	Alive	1	carbo-pacli	chemo	NO				No actionable biomarkers detected
HMF006300A		Known primary tumour	Urothelial tract (UCC)	Urothelial tract	2	gem-cis/carbo; avelumab	NO			2	1		1	MYC amp		0	0	0			RB1 inact mut	82	3.9	5.35524	Deceased	2	experimental chemo+ICI; enfortumab vedotin	chemo+ICI; nectin-4-directed ADC	NO				No actionable reimbursed biomarkers
HMF006302A		Known primary tumour	Soft tissue (Spindle cell sarcoma)	Soft tissue	0		NO			2	0		0			0	0	0			TP53 inact mut; CD44 amp	2	0.2	7.85216	Best Supportive Care	1	cyclofosfamide	chemo	NO				No actionable reimbursed biomarkers
HMF006308A		Known primary tumour	Lung (Carcinoid; atypical carcinoid)	Lung (Carcinoid)	2	capecitabine-temozolomide; everolimus	NO			1	0		0			0	0	0			MEN1 inact del	16	1.4	4.6653	Deceased	0			NO				No actionable reimbursed biomarkers
HMF006309A		Known primary tumour	Colorectal (Sigmoid; metastatic)	Colorectal	0		NO			3	1		0			1	1	0	RAS/RAF wildtype		APC inact splice mut; TP53 inact mut; SMAD3 inact del	55	3.8	8.6078	Alive	1	FOLFOX-panitumumab	chemo+EGFR inhibitor	YES	RAS/RAF wildtype	panitumumab	Reimbursed treatment	Actionable reimbursed biomarker was treated
HMF006310A		Known primary tumour	Lung (NSCLC)	Lung (NSCLC)	1	afatinib	YES	EGFR		3	2		0			2	1	1	EGFR act mut; EGFR T790M resist mut		TP53 inact mut	80	4.8	8.6078	Alive	1	osimertinib	TKI	YES	EGFR+Resistance	switch afatinib to osimertinib	Reimbursed treatment: negative selection	Resistance mechanism led to treatment modification
HMF006311A		Known primary tumour	Testis (Seminoma)	Testis	0		NO			3	2		2	HRD no substrate; CCND2 amp		0	0	0			KRAS amp	104	4.2	8.6078	Alive	1	EP	chemo	NO				No actionable reimbursed biomarkers
HMF006312A		Known primary tumour	Lung (NSCLC)	Lung (NSCLC)	1	osimertinib	YES	EGFR		5	2		1	PTEN del		1	1	0	EGFR act mut		TP53 inact mut; RB1 inact mut; CCNE1 amp	58	3.1	0.295688	Other hospital referral	1	osimertinib (same)	TKI	NO				Insufficient follow-up
HMF006317A		Known primary tumour	Uterus/endometrium	Uterus/endometrium	2	carbo mono; carbo-gem	NO			2	0		0			0	0	0			TP53 inact mut; MACROD2 inact part del	49	1.9	8.14784	Alive	1	carbo-gem (same)	chemo	NO				No actionable reimbursed biomarkers
HMF006318A		Known primary tumour	Ovary (Low grade serous carcinoma)	Ovary	1	carbo-pacli	NO			1	1		1	NRAS act mut		0	0	0				22	0.7	8.27926	Alive	1	carbo-pacli (same)	chemo	NO				No actionable reimbursed biomarkers
HMF006320A		Known primary tumour	Soft tissue (Leiomyosarcoma)	Soft tissue	3	(doxo-)DTIC; gemcitabine; trabectedine	NO			3	1		1	PTEN loss		0	0	0			RB1 inact homoz disrup; TP53 inact mut	40	1.9	1.05133	Deceased	0			NO				Insufficient follow-up
HMF006321A		Known primary tumour	Ovary (High grade adenocarcinoma)	Ovary	0		NO			6	1		0			1	1	0	HRD+BRCA1 inact mut		KRAS act mut; CDKN2A inact mut; TP53 inact mut; MGA inact part del; SMAD4 del	76	3.9	8.1807	Alive	2	carbo-pacli; olaparib	chemo; PARP inhibitor	YES	HRD+BRCA1	olaparib	Reimbursed treatment	Actionable reimbursed biomarker was treated
HMF006322A		Known primary tumour	Soft tissue (Leiomyosarcoma)	Soft tissue	1	doxo-DTIC; trabectedine	NO			3	0		0			0	0	0			RB1 inact mut; TP53 inact mut; ATRX inact part del	121	7.7	8.24641	Alive	1	trabectedine	chemo	NO				No actionable reimbursed biomarkers
HMF006323A		Cancer of unknown primary	CUP (Biliary tract; adenocarcinoma)	Unknown primary tumour	1	gem-cis	NO			4	1		1	NRAS act mut		0	0	0			SMARCB1 inact splice mut; CDKN2A loss; PTPRD inact part del	27	1.8	0.197125	Second opinion	0			NO				Insufficient follow-up
HMF006334A		Known primary tumour	Penis	Penis	1	capecitabine	NO			6	1		1	PIK3CA act mut		0	0	0			HRAS act mut; TP53 inact mut; FAT1 inact mut; TERTp act mut; NOTCH1 inact mut	48	2.3	0.525667	Deceased	1	capecitabine (same)	chemo	NO				Insufficient follow-up
HMF006335A		Known primary tumour	Colorectal (Appendix; mucinous adenocarcinoma; metastatic)	Colorectal	0		NO			5	3		3	TML high; GNAS act mut; KRAS act mut		0	0	0			TP53 inact mut; SMAD2 inact mut	152	10.9	7.95072	Alive	1	FOLFIRI	chemo	NO				No actionable reimbursed biomarkers
HMF006336A		Known primary tumour	Lung (NSCLC)	Lung (NSCLC)	0		NO			3	1		1	ARID1A inact mut		0	0	0			CTNNB1 act mut; DICER1 inact mut	12	0.6	0	Second opinion	0			NO				Insufficient follow-up
HMF006337A		Known primary tumour	Soft tissue (Spindle cell sarcoma)	Soft tissue	0		NO			1	0		0			0	0	0			BAP1 inact mut; CDKN2A del	35	1.9	0.131417	Best Supportive Care	0			NO				No actionable biomarkers detected
HMF006338A		Known primary tumour	Lung (NSCLC)	Lung (NSCLC)	3	osimertinib; carbo-pem; osimertinib retreatment	YES	EGFR		8	3		2	PTEN del; PIK3CA act mut		1	1	0	EGFR act mut		APC inact mut; TP53 loss; RMB10 inact; CDKN2A part del; RUNX1 part del	73	3.5	5.71663	Deceased	1	experimental HER3-directed ADC	HER3-directed ADC	NO				Ongoing response on previous treatment/complete remission
HMF006339A		Known primary tumour	Lung (NSCLC)	Lung (NSCLC)	2	alectinib; lorlatinib	YES	ALK		4	1		0			1	1	0	ALK fus		CHEK2 inact mut; CDKN2A del; PTPRD inact part del	51	2.7	8.08214	Alive	1	carbo-pem	chemo	NO				Reimbursed treatment was already given before WGS
HMF006340A		Cancer of unknown primary	CUP (Mesothelioma)	Unknown primary tumour	2	ipi-nivo; carbo-pem	NO			3	0		0			0	0	0			LATS2 inact mut; CDKN2A del; DIAPH2 inact part del	42	1.4	1.577	Deceased	1	carbo-pem	chemo	NO				No actionable biomarkers detected
HMF006342A		Known primary tumour	Thymus	Thymus	0		NO			3	1		1	PIK3CA act mut		0	0	0			SF3B1 act mut; KDM6A inact mut	16	0.7	6.73511	Alive	0			NO				No actionable reimbursed biomarkers
HMF006343A		Known primary tumour	Kidney (Oncocytoma)	Kidney	0		NO			0	0		0			0	0	0				12	0.5	4.92813	Other hospital referral	0			NO				No actionable reimbursed biomarkers
HMF006344A		Cancer of unknown primary	CUP (Skin; Merkel cell carcinoma)	Unknown primary tumour	0		NO			1	0		0			0	0	0			Merkel cell polyomavirus	27	1.5	7.91786	Alive	1	avelumab	ICI	NO				No actionable biomarkers detected
HMF006345A		Known primary tumour	Colorectal (Caecum)	Colorectal	4	FOLFOXIRI-B; FUDR; FOLFIRI; FUDR	NO			4	2		1	PIK3CA act mut		1	1	0			TP53 inact mut; CTNNB1 del	108	6.7	7.16222	Deceased	1	CAPOX	chemo	YES	RAS/RAF mutated (KRAS)	no EGFR inhibitor	Reimbursed treatment	Actionable reimbursed biomarker was treated
HMF006346A		Known primary tumour	Soft tissue (Spindle cell sarcoma)	Soft tissue	0		NO			3	1		1	PTEN inact part del		0	0	0			TP53 inact mut; CDKN2A inact part del	62	2.6	6.83368	Best Supportive Care	0			NO				No actionable reimbursed biomarkers
HMF006347A		Known primary tumour	Prostate	Prostate	4	gosereline; docetaxel; abiraterone-prednison; cabazitaxel-carboplatin	NO			5	1		1	PTEN inact part del		0	0	0			TP53 inact mut; TMPRSS2-ERG fus; RB1 inact part del; MSH6 mono-allelic	46	2.4	3.94251	Deceased	0			NO				No actionable reimbursed biomarkers
HMF006355A		Cancer of unknown primary	CUP (Definitive CUP; possibly Small intestine)	Unknown primary tumour	0		NO			7	2		2	CCND1 amp; TML high		0	0	0			TP53 inact mut; CDKN2A del; FGF3 amp; GMDS inact part del; GATA6 amp	175	17.1	4.13963	Other hospital referral with follow-up data	0			NO				No actionable reimbursed biomarkers
HMF006356A		Known primary tumour	Mesothelioma	Mesothelioma	0		NO			1	0		0			0	0	0			BAP1 inact mut; CDKN2A del	22	1.1	3.21971	Deceased	1	ipi-nivo	ICI combo	NO				No actionable reimbursed biomarkers
HMF006357A		Known primary tumour	Brain/CNS (Esthesioneuroblastoma)	Brain/CNS	0		NO			1	0		0			0	0	0			DMD inact part del	16	0.9	6.47228	Deceased	0			NO				No actionable reimbursed biomarkers
HMF006358A		Known primary tumour	Kidney (Oncocytoma)	Kidney	0		NO			1	0		0			0	0	0			RPL5 mut VUS	9	0.3	7.62218	Alive	0			NO				No actionable reimbursed biomarkers
HMF006367A		Known primary tumour	Lung (NSCLC)	Lung (NSCLC)	2	carbo-pem-pembro; pembro mono	NO			4	1		1	TML high		0	0	0			TP53 inact mut; STK11 inact part del; RB1 inact homoz disrup	232	12.8	0.197125	Other hospital referral	1	docetaxel	chemo	NO				Insufficient follow-up
HMF006369A		Known primary tumour	Bone (Chondrosarcoma)	Bone	0		NO			0	0		0			0	0	0				16	1.1	7.19507	Alive	0			NO				No actionable reimbursed biomarkers
HMF006370A		Known primary tumour	Kidney (Oncocytoma)	Kidney	0		NO			3	0		0			0	0	0			TSC2 mut VUS; NCOA2 mut VUS; POLD1 mut VUS	16	0.8	7.42505	Alive	0			NO				No actionable reimbursed biomarkers
HMF006380A		Known primary tumour	Soft tissue (Myxoid liposarcoma)	Soft tissue	1	doxorubicine; trabectedine	NO			2	0		0			0	0	0			TERTp mut; FUS-DDIT3 fus	20	0.9	5.05955	Best Supportive Care	1	trabectedine	chemo	NO				No actionable reimbursed biomarkers
HMF006382A		Known primary tumour	Soft tissue (Uterine sarcoma)	Soft tissue	2	doxorubicine; trabectedine	NO			1	0		0			0	0	0			KRAS mut VUS	35	2.8	7.19507	Alive	3	trabectedine; DTIC; gemcitabine	chemo; chemo; chemo	NO				No actionable reimbursed biomarkers
HMF006383A		Cancer of unknown primary	CUP (Definitive CUP; possibly Small intestine; neuro-endocrine; NEC)	Unknown primary tumour	0		NO			4	2		2	HRD no substrate; TML high		0	0	0			TP53 inact mut; RB1 inact part del; GNAS amp	152	7.6	5.4538	Second opinion	1	carbo-etop	chemo	NO				No actionable reimbursed biomarkers
HMF006384A		Known primary tumour	Lung (NSCLC)	Lung (NSCLC)	3	experimental ICI; carbo-pem; pem maintenance	NO			2	0		0			0	0	0			BAP1 inact splice mut; TP53 inact mut	76	4.8	0.0657084	Second opinion	1	pacli-beva	chemo+anti-VEGF mAb	NO				No actionable biomarkers detected
HMF006385A		Known primary tumour	Kidney (Papillary RCC)	Kidney	0		NO			2	0		0			0	0	0			TERTp act mut; CDKN2A del	46	2	7.16222	Alive	0	cabozantinib-nivolumab		NO				No actionable reimbursed biomarkers
HMF006388A		Known primary tumour	Colorectal (Rectum; metastatic)	Colorectal	2	CAPOX-B; FOLFIRI	Unclear	RAS/RAFmut		5	3		1	TML high		2	1	1	BRAF V600E act mut; RAS/RAF mutated (BRAF)		APC inact mut; TP53 inact mut; SMAD4 inact mut	224	9.7	7.26078	Alive	3	FOLFIRI; encorafenib-cetuximab; experimental ICI combo	chemo; BRAF+EGFR inhibitor; ICI combo	YES	(1.) RAS/RAF mutation (BRAF); (2.) BRAF; (3.) TML	(1.) no EGFR inhibitor; (2.) encorafenib-binimetinib; (3.) ICI combo	(1.) Reimbursed treatment: negative selection; (2.) Reimbursed treatment; (3.) Experimental treatment	Actionable reimbursed biomarker was treated
HMF006407A		Known primary tumour	Soft tissue (Spindle cell sarcoma)	Soft tissue	0		NO			0	0		0			0	0	0				44	2	6.99795	Alive	0			NO				No actionable reimbursed biomarkers
HMF006408A		Known primary tumour	Colorectal (Colon; right-sided)	Colorectal	2	FOLFOXIRI-B; cape-B	NO			5	1		1	KRAS act mut		0	0	0			TP53 inact mut; APC inact mut; SMAD4 inact mut; SMARCB1 inact part del	73	4.2	3.44969	Other hospital referral with follow-up data	1	FOLFOXIRI-B	chemo+anti-VEGF mAb	NO				No actionable reimbursed biomarkers
HMF006512A		Known primary tumour	Colorectal (Colon; right-sided)	Colorectal	2	CAPOX-B; HIPEC	NO			2	0		0			0	0	0			APC inact mut; TP53 inact mut	111	8.9	0.657084	Other hospital referral	0			NO				No actionable biomarkers detected
HMF006537A		Known primary tumour	Ovary (High grade serous carcinoma)	Ovary	1	carbo-pacli	NO			2	0		0			0	0	0			TP53 inact mut; MET fus	43	1.9	5.15811	Alive	0			NO				No actionable reimbursed biomarkers
NKI000128A		Cancer of unknown primary	CUP (Kidney; RCC)	Unknown primary tumour	0		NO			3	1		1	TMB high		0	0	0			BAP1 inact mut; CDKN2A inact del; NOTCH1 mut VUS; TG mut VUS	167	NULL	0.262834	Deceased	0			NO				Insufficient follow-up
NKI000219A		Known primary tumour	Lung (NSCLC)	Lung (NSCLC)	3	CCRT; carbo-pem-pembro; pem-pembro maintenance	NO			5	4		4	TML high; NF1 inact mut; EGFR amp; CDK6 amp		0	0	0			TP53 inact mut	305	21.9	8.83778	Alive	1	carbo-pem	chemo	NO				No actionable reimbursed biomarkers

## Sheet: 2B. Multiple WGS
Sample ID	Implementation study sample ID (if any)	Diagnosis category	Tumour type (with subtype information or diagnosis after CUP if available)		Number of biomarkers in molecular biologist conclusion	Number of biomarkers with any treatment implication in clinical file		Number of experimental treatment biomarkers	Experimental treatment biomarkers		Number of biomarkers indicating reimbursed treatment	Number of biomarkers indicating negative selection for treatment	Reimbursed treatment biomarkers		Biomarkers without actionability		TML	TMB (in variants/Mb)
HMF003927B	HMF003927A	Known primary tumour	Lung (NSCLC)		10	1		0			1	0	EGFR act mut		TML low; TP53 inact mut; KMT2C inact mut; MAP3K1 mut VUS; PTPRD part loss; PLXNB2 part loss; WWC3 part loss; CCND3 amp; VEGFA amp		131	6
HMF003927C		Multiple successful WGS	Lung (NSCLC)		7	2		1	TML high		1	0	EGFR act mut		TP53 inact mut; KMT2C inact mut; PUNX1-CAPS2 fus; CCND3 amp; VEGFA amp		245	9
HMF005181A		Known primary tumour	Lung (NSCLC)		5	4		2	CDKN2A loss; CCND1 amp		2	0	EGFR act mut; MET amp		TP53 inact mut		113	6.1
HMF005181B		Multiple successful WGS	Lung (NSCLC)		3	2		1	CDKN2A loss; MYC amp		1	0	EGFR act mut		TP53 inact mut		115	6.4
HMF005187A		Cancer of unknown primary	CUP (Colorectal; Colon; unclear sidedness; metastatic)		5	2		1	KRAS act mut		1	0	RAS/RAF mutated (KRAS)		APC inact mut; TP53 inact mut; RB1 part loss; TERTp act mut VUS		133	8.2
HMF005187B		Multiple successful WGS	Colorectal (Colon; unclear sidedness; metastatic)		6	2		1	KRAS act mut		1	0	RAS/RAF mutated (KRAS)		APC inact mut; TP53 inact mut; RB1 part loss; TERTp act mut VUS; MYCN amp		132	8.3
HMF005206A		Multiple successful WGS	Lung (NSCLC)		4	3		2	CDKN2A loss; CCND1 amp		1	0	EGFR act mut		FGF3 amp		23	1.6
HMF005206B		Known primary tumour	Lung (NSCLC)		7	4		2	CDKN2A loss; CCND1 amp		1	1	EGFR act mut; MYC amp VUS		DNMT3A mut VUS; TP53 loss; FGF3 amp		82	4.7
HMF005348A		Known primary tumour	Lung (Carcinoid; atypical carcinoid)		2	0		0			0	0			SDBH inact mut		26	1.4
HMF005348B		Multiple successful WGS	Lung (Carcinoid; atypical carcinoid)		2	0		0			0	0			EIF1AX act mut; PTPRD inact mut		48	2.1
HMF005389A		Multiple successful WGS	Lung (NSCLC)		1	1		1	KRAS act mut		0	0					88	5.5
HMF005389B		Known primary tumour	Lung (NSCLC)		2	1		1	KRAS act mut		0	0			TML high		148	9.2
HMF005479A		Cancer of unknown primary	CUP (Definitive CUP; possibly Upper GI)		2	0		0			0	0			KRAS amp; TP53 inact mut		139	9
HMF005479B		Multiple successful WGS	CUP (Definitive CUP; possibly Upper GI)		2	0		0			0	0			KRAS amp; TP53 inact mut		131	8.6
HMF005541A		Known primary tumour	Lung (NSCLC)		5	2		1	PTEN del		1	0	EGFR act mut		RB1 inact mut; TP53 inact mut; KRAS amp		41	1.9
HMF005541B		Multiple successful WGS	Lung (NSCLC)		3	1		0			1	0	EGFR act mut		RB1 inact mut; TP53 inact mut		40	1.9
HMF005697A		Known primary tumour	Lung (NSCLC)		5	2		1	BRCA2 inact mut (with HRD)		1	0	EGFR act mut		CDKN2A loss; TP53 loss; EGFR resist mut		104	5
HMF005697B		Multiple successful WGS	Lung (NSCLC)		8	2		1	BRCA2 inact mut (with HRD)		1	0	EGFR act mut		CDKN2A loss; TP53 part loss; EGFR resist mut; SMAD4 inact mut; MET VUS		102	4.2
HMF005710A		Known primary tumour	Mesothelioma		6	0		0			0	0			TMB low; MSS; BAP1 mut; PHOX2B mut; STK11 mut; CDKN2A del		36	1.8
HMF005710B		Multiple successful WGS	Mesothelioma		4	0		0			0	0			BAP1 mut; PHOX2B mut; STK11 mut; CDKN2A del		32	1.6
HMF005787A		Known primary tumour	Lung (NSCLC)		7	2		0			1	1	ALK fus; ALK resist mut		TP53 inact mut; CDKN2A del; CCND3 amp; MYC amp; CD44 amp		45	2.4
HMF005787B		Multiple successful WGS	Lung (NSCLC)		7	1		0			1	0	ALK fus		TP53 inact mut; CDKN2A del; CCND3 amp; MYC amp; MYC fus; CD44 amp		46	2.6

## Sheet: 2C. Reimb actionability
TABLE 2C. All detected reimbursed care biomarkers with associated treatments (if given)
Biomarker	Variant types found in dataset						Administered drugs…				… in tumour types
ALK	fus						Alectinib (First-generation ALK/ROS1 inhibitor)	Crizotinib (Second-generation ALK/ROS1/MET inhibitor)	Lorlatinib (Third-generation ALK/ROS1 inhibitor)		Lung (NSCLC)
ALK resistance							stop or switch				Lung (NSCLC)
BRAF	V600E act mut	non-V600E act mut	fus				Dabrafenib (First-generation BRAF inhibitor)	Encorafenib (Second-generation BRAF inhibitor)	Trametinib (First-generation MEK/ERK inhibitor)	Binimetinib (First-generation MEK/ERK inhibitor)	Lung (NSCLC)
BRAF resistance							stop or switch				Lung (NSCLC)	Lung (Carcinoid)
CCND1	amp
EGFR	act mut						Erlotinib (First-generation EGFR inhibitor)	Afatinib (Second-generation EGFR inhibitor)	Osimertinib (Third-generation EGFR inhibitor)		Lung (NSCLC)
EGFR resistance							stop or switch				Lung (NSCLC)
ERBB2	amp						Trastuzumab (HER2 monoclonal antibody)	Tucatinib (HER2 inhibiting tyrosine kinase inhibitor)			Breast (ER positive, HER2 negative)	CUP (possibly upper GI)	Oesophagus/Stomach
HRD signature	BRCA2 del	BRCA1 inact mut	RAD51B inact mut	BRCA2 inact mut	BRCA1 inact homozyg disrup	BRCA1 hypermethyl	Niraparib (First-generation PARP inhibitor)	Olaparib (First-generation PARP inhibitor)			Breast (ER positive, HER2 negative)	Ovary	Prostate
KIT	act mut
KRAS	act mut						Panitumumab (EGFR inhibiting monoclonal antibody)				Lung (NSCLC)
MET	amp						Capmatinib (Second-generation MET inhibitor)				Lung (NSCLC)
MET resistance							stop or switch				Lung (NSCLC)
MSI	MLH1 LOH	MLH1 inact mut	MSH2 inact mut	MSH6 inact mut	no mutations		Nivolumab (PD-1 inhibitor)	Pembrolizumab (PD-1 inhibitor)			Colorectal	CUP (Teratoma)
PIK3CA	act mut						Alpelisib (PI3K inhibitor)				Breast (ER positive, HER2 negative)
PTCH1	inact mut
RAS/RAF pathway	mutated	wildtype					Panitumumab (EGFR inhibiting monoclonal antibody)				Colorectal (left-sided)	CUP (possibly Colorectal, presumably left-sided)
RET	fus						Selpercatinib (RET inhibitor)				Lung (NSCLC)	Thyroid
RET resistance							stop or switch				Lung (NSCLC)
ROS1	fus
ROS1 resistance							stop or switch				Lung (NSCLC)
TML/TMB	high						Pembrolizumab (PD-1 inhibitor)				Lung (SCLC/neuro-endocrine)

## Sheet: 2D. Exp trial actionability
TABLE 2D. All detected experimental treatment biomarkers with associated treatments (if given)
Biomarker	Variant types found in dataset									Administered drugs…							… in tumour types
AKT1	act mut
ARID1A	inact mut
BRAF	act mut	V600E act mut	class III act mut	fus						Dabrafenib (first-generation BRAF inhibitor)	Vemurafenib (first-generation BRAF inhibitor)	Trametinib (First-generation MEK/ERK inhibitor)	Cobimetinib (first-generation MEK/ERK inhibitor)	Selumetinib (First-generation MEK/ERK inhibitor)	LTT462 (Next generation MEK/ERK inhibitor)	TNO155 (Next-generation MEK/ERK inhibitor)	Colorectal	CUP (possibly Ovary)	Lung (NSCLC)	Soft tissue (Solitary fibrous tumour)
CCND1/2/3	CCDN1 amp	CCND2 amp	CCND3 amp							Abemaciclib (CDK4/6 inhibitors)	Palbociclib (CDK4/6 inhibitor)						Lung (SCLC/neuro-endocrine)	Small intestine
CD274	amp
CDK4/6	CDK4 amp	CDK6 amp
CDKN2A	del	inact mut								Ribociclib (CDK4/6 inhibitor)							Salivary gland
CREBBP	inact part del
EGFR	fus	amp	act mut	part amp						Osimertinib (Third-generation EGFR inhibitor)	Gefitinib (First-generation EGFR inhibitor)	Dacomitinib (Second-generation EGFR inhibitor)	Necitumumab (First-generation EGFR monoclonal antibody)	BLU-945 (Next-generation EGFR inhibitor)			Bladder (UCC)	Lung (NSCLC)	Penis
EP300	inact mut
ERBB2	act mut	dup	amp	act mut; amp
FANCA	inact mut
FGFR1/2/3	FGFR1 amp	FGFR1 fus	FGFR2 act mut	FGFR2 amp	FGFR2 fus	FGFR3 act mut	FGFR3 fus			Erdafitinib (pan-FGFR inhibitor)	Lenvatinib (VEGFR/EGFR/PDGFR/KIT inhibitor)						Bladder (UCC)	Biliary tract
FLT3	amp
GNAS	act mut
HRD signature	no mutations	BRCA1 inact mut	BRCA1 del	BRCA2 inact mut	BRCA2 del	RAD51B inact mut	RAD51D inact mut	BRIP1 inact homozyg disrup		Talazoparib (Second-generation PARP inhibitor)							Breast (TNBC)	Lung (NSCLC)	Ovary
HRR genes without HRD	ATM inact mut	ATM del	ATM inact splice mut	BRCA1 inact mut	BRCA2 inact mut	CHEK2 inact mut	RAD51B inact homozyg disrup	RAD51B loss	RAD51B inact part del	Olaparib (First-generation PARP inhibitor)	Rucaparib (Second-generation PARP inhibitor)	Talazoparib (Second-generation PARP inhibitor)					Prostate
K/NRAS	KRAS act mut	KRAS amp	NRAS act mut							JDQ443 (Opnurasib; KRAS G12C inhibitor)							GIST
KIT/KDR/PDGFRA	KIT act mut	KIT amp	KIT/PDGFRA coamp	KIT/KDR/PDGFRA coamp
KMT2C	inact mut
MAP2K1/4	MAP2K1 inact mut	MAP2K4 inact mut								Trametinib (First-generation MEK/ERK inhibitor)							Soft tissue (Sarcoma NOS)
MDM2	amp									BI 907828 (Brigimadlin; MDM2 inhibitor)							Soft tissue (Liposarcoma)
MET	amp	act mut								Savolitinib (First-generation MET inhibitor)							Lung (NSCLC)	Oesophagus/Stomach	Uterus/Endometrium
MSI	no mutations	inact part del	del	inact mut	MLH1+PMS2 inact mut	MLH1 inact mut				Nivolumab (PD-1 inhibitor)							Small intestine	Uterus/endometrium
MYC	amp
NF1	inact mut	del	inact splice mut	inact homozyg disrup	inact part del					Trametinib (First-generation MEK/ERK inhibitor)							Ovary
NF2	inact mut
NOTCH2	act mut
NRG1	fus
NTRK1/2/3	NTRK1 fus	NTRK2 fus	NTRK3 fus							Entrectinib (ROS1/NTRK inhibitor)	Larotrectinib (ROS1/NTRK inhibitor)	Repotrectinib (ROS1/NTRK inhibitor)					Breast (ER positive, HER2 negative)	Breast (TNBC)	Lung (NSCLC)
PDGFRB	act mut
PIK3CA	act mut									Alpelisib (PI3K inhibitor)							Breast (TNBC)	Salivary gland
PIK3R1	inact mut	inact part del
PPP2R3A	inact mut	del
PTCH1	inact part del
PTEN	del		inact mut	inact part del	inact homozyg disrup	inact splice mut				Alpelisib (PI3K inhibitor)							Prostate
RAF1	act mut	amp
RASA1	inact mut
RET	act mut	fus
RNF43	inact mut	del	inact part del
ROS1	fus									Lorlatinib (ALK/ROS1 inhibitor)	Repotrectinib (ROS1/NTRK inhibitor)						Lung (NSCLC)
SMARCA4	inact mut	del
TML/TMB	high									Pembrolizumab (PD-1 inhibitor)	Nivolumab (PD-1 inhibitor)	Ipililumab (CTLA-4 inhibitor)					Breast (ER positive, HER2 negative)	Colorectal	Head and neck (SCC)	Lung (NSCLC)	Lung (SCLC/neuro-endocrine)	Ovary	Skin (SCC)	Skin adnex	Soft tissue (Angiosarcoma)
TSC1/2	del	inact mut	inact splice mut
VHL	inact mut

## Sheet: 2E. Indications
Tumour type	Biomarker	Total number of indications	Number of experimental indications	Number of reimbursed indications
Anus		0	0	0
Benign tumour		0	0	0
Biliary tract	IDH1	1	1	0
Bladder	TML/TMB-high	7	7	0
Bladder	EGFR	2	2	0
Bladder	FGFR1/2/3	2	2	0
Bladder	CCND1/2/3	1	1	0
Bladder	TSC1/2	1	1	0
Bladder	RAF1	1	1	0
Bladder	PIK3CA	1	1	0
Bladder	CDKN2A	1	1	0
Bladder	MDM2	1	1	0
Bone		0	0	0
Brain/CNS	EGFR	1	1	0
Brain/CNS	PTEN	1	1	0
Breast	PIK3CA	28	10	18
Breast	HRD+mutation	5	2	3
Breast	ERBB2/3/4	5	2	3
Breast	CCND1/2/3	13	11	2
Breast	PTEN	12	12	0
Breast	TML/TMB-high	10	10	0
Breast	FGFR1/2/3	7	7	0
Breast	MAPK pathway	7	7	0
Breast	HRD (no mutation)	6	6	0
Breast	NF1	6	6	0
Breast	CDK1/4/6	4	4	0
Breast	PIK3R1	4	4	0
Breast	MYC	2	2	0
Breast	AKT1	2	2	0
Breast	CHEK2	2	2	0
Breast	NTRK1/2/3/4	2	2	0
Breast	PPP2R2A/3A	1	1	0
Breast	KMT2C	1	1	0
Breast	KIT/KDR/PDGFRA	1	1	0
Breast	CD274	1	1	0
Breast	BRAF	1	1	0
Breast	CREBBP	1	1	0
Breast	EGFR	1	1	0
Breast	NOTCH2	1	1	0
Breast	AR	1	1	0
Cervix	TML/TMB-high	3	3	0
Cervix	PIK3CA	3	3	0
Cervix	HRD+mutation	1	1	0
Cervix	PTEN	1	1	0
Colorectal	RAS/RAF mutated	15	0	15
Colorectal	RAS/RAF wildtype	8	0	8
Colorectal	BRAF	7	2	5
Colorectal	ERBB2/3/4	4	3	1
Colorectal	MSI+mutation	1	0	1
Colorectal	KRAS	9	9	0
Colorectal	TML/TMB-high	6	6	0
Colorectal	PIK3CA	4	4	0
Colorectal	RNF43	2	2	0
Colorectal	MAPK pathway	2	2	0
Colorectal	FGFR1/2/3	2	2	0
Colorectal	FLT3	2	2	0
Colorectal	CCND1/2/3	2	2	0
Colorectal	GNAS	1	1	0
Colorectal	ATM	1	1	0
Colorectal	HRD (no mutation)	1	1	0
Colorectal	RET	1	1	0
Colorectal	NF1	1	1	0
CUP	RAS/RAF mutated	3	0	3
CUP	RAS/RAF wildtype	3	0	3
CUP	ERBB2/3/4	5	3	2
CUP	HRD+mutation	4	2	2
CUP	EGFR	2	1	1
CUP	MSI+mutation	2	1	1
CUP	ALK	1	0	1
CUP	PTCH1	1	0	1
CUP	TML/TMB-high	45	45	0
CUP	KRAS	15	15	0
CUP	PTEN	12	12	0
CUP	PIK3CA	7	7	0
CUP	HRD (no mutation)	6	6	0
CUP	CCND1/2/3	5	5	0
CUP	BRAF	5	5	0
CUP	MAPK pathway	5	5	0
CUP	NRAS	3	3	0
CUP	CDKN2A	3	3	0
CUP	RNF43	3	3	0
CUP	MYC	3	3	0
CUP	CD274	3	3	0
CUP	RAF1	2	2	0
CUP	MDM2	2	2	0
CUP	CHEK2	2	2	0
CUP	AKT1	2	2	0
CUP	NF1	2	2	0
CUP	FGFR1/2/3	1	1	0
CUP	ARID1A	1	1	0
CUP	ATM	1	1	0
CUP	RAD51B	1	1	0
CUP	EP300	1	1	0
CUP	MET	1	1	0
CUP	FANCA/FANCF	1	1	0
GIST	KIT/KDR/PDGFRA	2	1	1
GIST	CDKN2A	1	1	0
GIST	NF1	1	1	0
GIST	PIK3CA	1	1	0
Head and neck	PTCH1	1	0	1
Head and neck	TML/TMB-high	4	4	0
Head and neck	KRAS	1	1	0
Head and neck	CCND1/2/3	1	1	0
Head and neck	CHEK2	1	1	0
Kidney	VHL	1	1	0
Kidney	TSC1/2	1	1	0
Liver	PTEN	1	1	0
Lung (Carcinoid)	TML/TMB-high	3	1	2
Lung (Carcinoid)	BRAF	1	0	1
Lung (Carcinoid)	BRAF resistance	1	0	1
Lung (Carcinoid)	PTEN	2	2	0
Lung (Carcinoid)	MSI+mutation	2	2	0
Lung (Carcinoid)	CCND1/2/3	3	3	0
Lung (Carcinoid)	ATM	2	2	0
Lung (Carcinoid)	MDM2	1	1	0
Lung (Carcinoid)	TSC1/2	1	1	0
Lung (Carcinoid)	ARID1A	1	1	0
Lung (LCNEC)	EGFR	1	0	1
Lung (LCNEC)	TML/TMB-high	2	2	0
Lung (LCNEC)	CDK1/4/6	1	1	0
Lung (LCNEC)	CDKN2A	1	1	0
Lung (NSCLC)	EGFR	71	5	66
Lung (NSCLC)	ALK	12	0	12
Lung (NSCLC)	BRAF	11	2	9
Lung (NSCLC)	MET	12	4	8
Lung (NSCLC)	EGFR resistance	6	0	6
Lung (NSCLC)	MET resistance	6	0	6
Lung (NSCLC)	ALK resistance	6	0	6
Lung (NSCLC)	RET	3	0	3
Lung (NSCLC)	ERBB2/3/4	5	3	2
Lung (NSCLC)	KRAS	15	14	1
Lung (NSCLC)	BRAF resistance	1	0	1
Lung (NSCLC)	ROS1	3	2	1
Lung (NSCLC)	ROS1 resistance	2	0	1
Lung (NSCLC)	TML/TMB-high	44	44	0
Lung (NSCLC)	CDKN2A	9	9	0
Lung (NSCLC)	PIK3CA	9	9	0
Lung (NSCLC)	CDK1/4/6	9	9	0
Lung (NSCLC)	PTEN	7	7	0
Lung (NSCLC)	NF1	6	6	0
Lung (NSCLC)	CCND1/2/3	5	5	0
Lung (NSCLC)	HRD (no mutation)	5	5	0
Lung (NSCLC)	MDM2	4	4	0
Lung (NSCLC)	MAPK pathway	3	3	0
Lung (NSCLC)	FGFR1/2/3	2	2	0
Lung (NSCLC)	HRD+mutation	2	2	0
Lung (NSCLC)	SMARCA4	2	2	0
Lung (NSCLC)	ARID1A	2	2	0
Lung (NSCLC)	MYC	2	2	0
Lung (NSCLC)	KIT/KDR/PDGFRA	1	1	0
Lung (NSCLC)	RAF1	1	1	0
Lung (NSCLC)	ATM	1	1	0
Lung (NSCLC)	NRAS	1	1	0
Lung (NSCLC)	CHEK2	1	1	0
Lung (NSCLC)	PIK3R1	1	1	0
Lung (NSCLC)	BRCA1/2	1	1	0
Lung (NSCLC)	NTRK1/2/3/4	1	1	0
Lung (NSCLC)	RAD51B	1	1	0
Lung (SCLC)	TML/TMB-high	1	1	0
Lung (SCLC)	PTEN	2	2	0
Melanoma	BRAF	2	0	2
Melanoma	TML/TMB-high	5	4	1
Melanoma	NRAS	1	1	0
Melanoma	PTEN	1	1	0
Melanoma	MDM2	1	1	0
Melanoma	KIT/KDR/PDGFRA	1	1	0
Mesothelioma	CDKN2A	3	3	0
Mesothelioma	HRD+mutation	3	3	0
Mesothelioma	NF2	1	1	0
Mesothelioma	RET	1	1	0
Mesothelioma	FANCA/FANCF	1	1	0
Myeloproliferative neoplasm	NRAS	1	1	0
Oesophagus/stomach	ERBB2/3/4	5	0	5
Oesophagus/stomach	TML/TMB-high	4	4	0
Oesophagus/stomach	CDK1/4/6	2	2	0
Oesophagus/stomach	MET	2	2	0
Oesophagus/stomach	CCND1/2/3	1	1	0
Oesophagus/stomach	KRAS	1	1	0
Oesophagus/stomach	CDKN2A	1	1	0
Oesophagus/stomach	MAPK pathway	1	1	0
Oesophagus/stomach	ATM	1	1	0
Oesophagus/stomach	MDM2	1	1	0
Oesophagus/stomach	PTEN	1	1	0
Ovary	HRD+mutation	4	0	4
Ovary	MAPK pathway	3	3	0
Ovary	KRAS	3	3	0
Ovary	HRD (no mutation)	2	2	0
Ovary	NF1	2	2	0
Ovary	TML/TMB-high	2	2	0
Ovary	NRAS	2	2	0
Ovary	NRAS	2	2	0
Ovary	NRG1	1	1	0
Ovary	PIK3CA	1	1	0
Ovary	PIK3R1	1	1	0
Ovary	CDKN2A	1	1	0
Pancreas	KRAS	2	2	0
Pancreas	PIK3CA	1	1	0
Pancreas (NEC)	NF1	1	1	0
Pancreas (NEC)	RNF43	1	1	0
Pancreas (NET)	TSC1/2	1	1	0
Penis	MAPK pathway	1	1	0
Penis	EGFR	1	1	0
Penis	MDM2	1	1	0
Penis	PIK3CA	1	1	0
Prostate	HRD+mutation	2	0	2
Prostate	BRAF	1	0	1
Prostate	PTEN	19	19	0
Prostate	PIK3CA	3	3	0
Prostate	AR	3	3	0
Prostate	CCND1/2/3	2	2	0
Prostate	ATM	2	2	0
Prostate	FGFR1/2/3	1	1	0
Prostate	RAD51B	1	1	0
Prostate	TML/TMB-high	1	1	0
Prostate	PPP2R2A/3A	1	1	0
Salivary gland	PIK3CA	2	2	0
Salivary gland	EGFR	1	1	0
Salivary gland	CCND1/2/3	1	1	0
Salivary gland	CDKN2A	1	1	0
Skin	EGFR	1	0	1
Skin	TML/TMB-high	2	2	0
Skin adnex	TML/TMB-high	1	1	0
Skin adnex	KRAS	1	1	0
Small intestine	TML/TMB-high	1	1	0
Small intestine	ERBB2/3/4	1	1	0
Small intestine	MSI+mutation	1	1	0
Small intestine	CCND1/2/3	1	1	0
Soft tissue	CDK1/4/6	9	9	0
Soft tissue	PTEN	7	7	0
Soft tissue	MDM2	7	7	0
Soft tissue	NF1	4	4	0
Soft tissue	TML/TMB-high	3	3	0
Soft tissue	FGFR1/2/3	3	3	0
Soft tissue	PIK3CA	2	2	0
Soft tissue	HRD (no mutation)	2	2	0
Soft tissue	BRAF	2	2	0
Soft tissue	HRD+mutation	1	1	0
Soft tissue	RAF1	1	1	0
Soft tissue	MSI (no mutation)	1	1	0
Soft tissue	BRCA1/2	1	1	0
Soft tissue	PTCH1	1	1	0
Soft tissue	CHEK2	1	1	0
Soft tissue	EGFR	1	1	0
Soft tissue	MAPK pathway	1	1	0
Soft tissue	TSC1/2	1	1	0
Soft tissue	KIT/KDR/PDGFRA	1	1	0
Testis	HRD (no mutation)	1	1	0
Testis	CCND1/2/3	1	1	0
Thymus	PIK3CA	1	1	0
Thyroid	BRAF	1	0	1
Thyroid	RET	1	1	0
Urachus	KIT/KDR/PDGFRA	1	1	0
Urachus	FLT3	1	1	0
Urothelial tract	TML/TMB-high	4	3	1
Urothelial tract	TSC1/2	2	2	0
Urothelial tract	RAF1	2	2	0
Urothelial tract	BRAF	2	2	0
Urothelial tract	MDM2	1	1	0
Urothelial tract	ARID1A	1	1	0
Urothelial tract	CCND1/2/3	1	1	0
Urothelial tract	PDGFRB	1	1	0
Urothelial tract	PIK3CA	1	1	0
Urothelial tract	FGFR1/2/3	1	1	0
Urothelial tract	HRD+mutation	1	1	0
Urothelial tract	PTEN	1	1	0
Urothelial tract	AKT1	1	1	0
Urothelial tract	EGFR	1	1	0
Urothelial tract	HRD (no mutation)	1	1	0
Urothelial tract	MYC	1	1	0
Urothelial tract	KRAS	1	1	0
Urothelial tract	CDKN2A	1	1	0
Uterus/endometrium	PTEN	6	6	0
Uterus/endometrium	PIK3R1	2	2	0
Uterus/endometrium	TML/TMB-high	2	2	0
Uterus/endometrium	MSI (no mutation)	2	2	0
Uterus/endometrium	HRD+mutation	2	2	0
Uterus/endometrium	FGFR1/2/3	2	2	0
Uterus/endometrium	KIT/KDR/PDGFRA	1	1	0
Uterus/endometrium	ATM	1	1	0
Uterus/endometrium	PIK3CA	1	1	0
Uterus/endometrium	MET	1	1	0
Uterus/endometrium	KRAS	1	1	0
Uterus/endometrium	NF1	1	1	0
Vagina	TML/TMB-high	1	1	0
Vulva	CCND1/2/3	1	1	0

## Sheet: 3A. Coverage per sample
SampleID	Diagnosis category	Tumour type	Gene	Event type	Event	Biomarker type	In Panel50	In Panel500	In WGS	WGS only biomarker		Missed by Panel50, caught by Panel500	Actionability in patient is detected by WGS only
HMF000520B	Known primary tumour	Lung (NSCLC)	CDK4	amp	full gain	Experimental treatment	FALSE	TRUE	TRUE	FALSE		TRUE	FALSE
HMF000520B	Known primary tumour	Lung (NSCLC)	EGFR	exon 19 del mut	p.Glu746_Ala750del	Reimbursed treatment	TRUE	TRUE	TRUE	FALSE		FALSE	FALSE
HMF000520B	Known primary tumour	Lung (NSCLC)	KRAS	resist amp	full gain	Reimbursed treatment	TRUE	TRUE	TRUE	FALSE		FALSE	FALSE
HMF000520B	Known primary tumour	Lung (NSCLC)	MYC	amp	full gain	No actionability	FALSE	TRUE	TRUE	FALSE		TRUE
HMF000520B	Known primary tumour	Lung (NSCLC)	TML	high	High mutational burden	Experimental treatment	FALSE	TRUE	TRUE	FALSE		TRUE	FALSE
HMF000520B	Known primary tumour	Lung (NSCLC)	TP53	del mut	p.Pro153_Thr155del	No actionability	TRUE	TRUE	TRUE	FALSE		FALSE
HMF001122B	Known primary tumour	Soft tissue (Myxoid liposarcoma)	FUS-DDIT3	fus	FUS - DDIT3 fusion	No actionability	FALSE	FALSE	TRUE	TRUE		FALSE
HMF001122B	Known primary tumour	Soft tissue (Myxoid liposarcoma)	TERTp	act mut	c.-124C>T	No actionability	FALSE	FALSE	TRUE	TRUE		FALSE
HMF003327C	Known primary tumour	Lung (NSCLC)	TML	high	High mutational burden	Experimental treatment	FALSE	TRUE	TRUE	FALSE		TRUE	FALSE
HMF003327C	Known primary tumour	Lung (NSCLC)	TP53	inact mut	c.1101-13_1115delCTGTCTCCTACAGCCACCTGAAGTCCAA splice	No actionability	TRUE	TRUE	TRUE	FALSE		FALSE
HMF003880C	Known primary tumour	Lung (NSCLC)	EGFR	act mut	p.Leu858Arg	Reimbursed treatment	TRUE	TRUE	TRUE	FALSE		FALSE	FALSE
HMF003880C	Known primary tumour	Lung (NSCLC)	MDM2	amp	full gain	No actionability	FALSE	TRUE	TRUE	FALSE		TRUE
HMF003880C	Known primary tumour	Lung (NSCLC)	MET	resist amp	full gain	Reimbursed treatment	TRUE	TRUE	TRUE	FALSE		FALSE	FALSE
HMF003880C	Known primary tumour	Lung (NSCLC)	MYC	amp	full gain	No actionability	FALSE	TRUE	TRUE	FALSE		TRUE
HMF003880C	Known primary tumour	Lung (NSCLC)	TERT	amp	full gain	No actionability	FALSE	TRUE	TRUE	FALSE		TRUE
HMF003927B	Known primary tumour	Lung (NSCLC)	CCND3	amp	full gain	No actionability	FALSE	TRUE	TRUE	FALSE		TRUE
HMF003927B	Known primary tumour	Lung (NSCLC)	EGFR	act mut	p.Glu746_Ala750del	Reimbursed treatment	TRUE	TRUE	TRUE	FALSE		FALSE	FALSE
HMF003927B	Known primary tumour	Lung (NSCLC)	KMT2C	inact mut	p.Arg1251fs	No actionability	FALSE	TRUE	TRUE	FALSE		TRUE
HMF003927B	Known primary tumour	Lung (NSCLC)	MAP3K1	mut VUS	p.Gln880Glu	No actionability	FALSE	TRUE	TRUE	FALSE		TRUE
HMF003927B	Known primary tumour	Lung (NSCLC)	PLXNB2	part loss	partial loss	No actionability	FALSE	FALSE	TRUE	TRUE		FALSE
HMF003927B	Known primary tumour	Lung (NSCLC)	PTPRD	part loss	partial loss	No actionability	FALSE	TRUE	TRUE	FALSE		TRUE
HMF003927B	Known primary tumour	Lung (NSCLC)	TML	low	Low mutational burden	No actionability	FALSE	TRUE	TRUE	FALSE		TRUE
HMF003927B	Known primary tumour	Lung (NSCLC)	TP53	inact splice mut	c.376-2A>T splice	No actionability	TRUE	TRUE	TRUE	FALSE		FALSE
HMF003927B	Known primary tumour	Lung (NSCLC)	VEGFA	amp	full gain	No actionability	FALSE	TRUE	TRUE	FALSE		TRUE
HMF003927B	Known primary tumour	Lung (NSCLC)	WWC3	part loss	partial loss	No actionability	FALSE	FALSE	TRUE	TRUE		FALSE
HMF004168C	Known primary tumour	Lung (NSCLC)	EGFR	exon 19 del	p.Glu746_Ala750del	Reimbursed treatment	TRUE	TRUE	TRUE	FALSE		FALSE	FALSE
HMF004168C	Known primary tumour	Lung (NSCLC)	FOXA1	amp	full gain	No actionability	FALSE	TRUE	TRUE	FALSE		TRUE
HMF004168C	Known primary tumour	Lung (NSCLC)	MDM2	amp	full gain	No actionability	FALSE	TRUE	TRUE	FALSE		TRUE
HMF004168C	Known primary tumour	Lung (NSCLC)	TP53	mut	p.Leu194Phe	No actionability	TRUE	TRUE	TRUE	FALSE		FALSE
HMF004305C	Known primary tumour	Lung (NSCLC)	EGFR	act mut	p.Leu858Arg	Reimbursed treatment	TRUE	TRUE	TRUE	FALSE		FALSE	FALSE
HMF004305C	Known primary tumour	Lung (NSCLC)	MAP2K7	inact splice mut VUS	c.333+1G>T splice	No actionability	FALSE	FALSE	TRUE	TRUE		FALSE
HMF004305C	Known primary tumour	Lung (NSCLC)	MGA	inact mut VUS	p.ARg971fs	No actionability	FALSE	TRUE	TRUE	FALSE		TRUE
HMF004305C	Known primary tumour	Lung (NSCLC)	PIK3CA	act mut	p.Met1043Thr	No actionability	TRUE	TRUE	TRUE	FALSE		FALSE
HMF004305C	Known primary tumour	Lung (NSCLC)	TML	high	High mutational burden	Experimental treatment	FALSE	TRUE	TRUE	FALSE		TRUE	FALSE
HMF004305C	Known primary tumour	Lung (NSCLC)	TP53	inact mut	p.Lys132Met	No actionability	TRUE	TRUE	TRUE	FALSE		FALSE
HMF004350B	Known primary tumour	Lung (NSCLC)	CDKN2A	del	full loss	No actionability	TRUE	TRUE	TRUE	FALSE		FALSE
HMF004350B	Known primary tumour	Lung (NSCLC)	EGFR	act mut	p.Leu858Arg	Reimbursed treatment	TRUE	TRUE	TRUE	FALSE		FALSE	FALSE
HMF004350B	Known primary tumour	Lung (NSCLC)	TGFBR2	mut VUS	p.Ala451Thr	No actionability	FALSE	TRUE	TRUE	FALSE		TRUE
HMF004350B	Known primary tumour	Lung (NSCLC)	TP53	inact mut	p.Gly245Ser	No actionability	TRUE	TRUE	TRUE	FALSE		FALSE
HMF004499B	Known primary tumour	Colorectal (Colon; right-sided)	APC	inact mut	p.Tyr486*	No actionability	TRUE	TRUE	TRUE	FALSE		FALSE
HMF004499B	Known primary tumour	Colorectal (Colon; right-sided)	APC	inact mut	p.Val1320fs	No actionability	TRUE	TRUE	TRUE	FALSE		FALSE
HMF004499B	Known primary tumour	Colorectal (Colon; right-sided)	KRAS	act mut	p.Gly12Cys	Experimental treatment	TRUE	TRUE	TRUE	FALSE		FALSE	FALSE
HMF004499B	Known primary tumour	Colorectal (Colon; right-sided)	PALB2	mut VUS no HRD	p.Tyr1183*	No actionability	FALSE	TRUE	TRUE	FALSE		TRUE
HMF004499B	Known primary tumour	Colorectal (Colon; right-sided)	TP53	inact mut	p.Glu336fs	No actionability	TRUE	TRUE	TRUE	FALSE		FALSE
HMF004533B	Known primary tumour	Lung (NSCLC)	APC	mut	p.Lys1555fs	No actionability	TRUE	TRUE	TRUE	FALSE		FALSE
HMF004533B	Known primary tumour	Lung (NSCLC)	EGFR	act mut	p.Leu858Arg	Reimbursed treatment	TRUE	TRUE	TRUE	FALSE		FALSE	FALSE
HMF004533B	Known primary tumour	Lung (NSCLC)	KEAP1	mut	p.Gly430Arg	No actionability	FALSE	TRUE	TRUE	FALSE		TRUE
HMF004533B	Known primary tumour	Lung (NSCLC)	NF1	inact mut	p.Arg1241*	Experimental treatment	FALSE	TRUE	TRUE	FALSE		TRUE	FALSE
HMF004533B	Known primary tumour	Lung (NSCLC)	NF2	inact mut	c.114G>A splice	No actionability	FALSE	TRUE	TRUE	FALSE		TRUE
HMF004533B	Known primary tumour	Lung (NSCLC)	TP53	mut	p.Arg158Leu	No actionability	TRUE	TRUE	TRUE	FALSE		FALSE
HMF004606B	Known primary tumour	Lung (Carcinoid; atypical carcinoid)	CCND1	amp	full gain	Experimental treatment	FALSE	TRUE	TRUE	FALSE		TRUE	FALSE
HMF004606B	Known primary tumour	Lung (Carcinoid; atypical carcinoid)	MEN1	inact splice mut	c.921+1G>A splice	No actionability	FALSE	TRUE	TRUE	FALSE		TRUE
HMF004606B	Known primary tumour	Lung (Carcinoid; atypical carcinoid)	TMB	low	Low mutational burden	No actionability	FALSE	TRUE	TRUE	FALSE		TRUE
HMF004679B	Known primary tumour	Lung (NSCLC)	ALK	fus	EML4 - ALK fusion	Reimbursed treatment	FALSE	FALSE	TRUE	TRUE		FALSE	FALSE
HMF004679B	Known primary tumour	Lung (NSCLC)	ALK	resist mut	p.Glu1210Lys	Reimbursed treatment	TRUE	TRUE	TRUE	FALSE		FALSE	FALSE
HMF004679B	Known primary tumour	Lung (NSCLC)	ALK	resist mut	p.Ile1171Asn	Reimbursed treatment	TRUE	TRUE	TRUE	FALSE		FALSE	FALSE
HMF004679B	Known primary tumour	Lung (NSCLC)	APOBEC	signature	APOBEC present	No actionability	FALSE	FALSE	TRUE	TRUE		FALSE
HMF004679B	Known primary tumour	Lung (NSCLC)	CDKN2A	inact mut	p.Gln50Pro	No actionability	TRUE	TRUE	TRUE	FALSE		FALSE
HMF004679B	Known primary tumour	Lung (NSCLC)	LZTR1	inact mut VUS	p.Ser176*	No actionability	FALSE	TRUE	TRUE	FALSE		TRUE
HMF004679B	Known primary tumour	Lung (NSCLC)	NFE2L2	act mut VUS	p.Gly31Ala	No actionability	FALSE	TRUE	TRUE	FALSE		TRUE
HMF004679B	Known primary tumour	Lung (NSCLC)	NFE2L2	act mut VUS	p.Glu79Lys	No actionability	FALSE	TRUE	TRUE	FALSE		TRUE
HMF004679B	Known primary tumour	Lung (NSCLC)	RAD51B	inact homoz disrup	homozygous disruption	Experimental treatment	FALSE	TRUE	TRUE	FALSE		TRUE	FALSE
HMF004679B	Known primary tumour	Lung (NSCLC)	TML	high	High mutational burden	No actionability	FALSE	TRUE	TRUE	FALSE		TRUE
HMF004679B	Known primary tumour	Lung (NSCLC)	TP53	inact mut	p.Ile195fs	No actionability	TRUE	TRUE	TRUE	FALSE		FALSE
HMF004709B	Known primary tumour	Lung (NSCLC)	ALK	fus	EML4 - ALK fusion	Reimbursed treatment	FALSE	FALSE	TRUE	TRUE		FALSE	FALSE
HMF004709B	Known primary tumour	Lung (NSCLC)	ALK	resist mut	p.Gly1202Arg	Reimbursed treatment	TRUE	TRUE	TRUE	FALSE		FALSE	FALSE
HMF004709B	Known primary tumour	Lung (NSCLC)	KRAS	resist act mut	p.Gly12Ala	Reimbursed treatment	TRUE	TRUE	TRUE	FALSE		FALSE	FALSE
HMF004709B	Known primary tumour	Lung (NSCLC)	TGFBR1	inact mut VUS	p.Arg413*	No actionability	FALSE	TRUE	TRUE	FALSE		TRUE
HMF004709B	Known primary tumour	Lung (NSCLC)	ZNF217	amp VUS	full gain	No actionability	FALSE	TRUE	TRUE	FALSE		TRUE
HMF004844B	Known primary tumour	Lung (NSCLC)	BRAF	V600E act mut	p.Val600Glu	Reimbursed treatment	TRUE	TRUE	TRUE	FALSE		FALSE	FALSE
HMF004844B	Known primary tumour	Lung (NSCLC)	EGFR	act mut	p.Leu858Arg	Reimbursed treatment	TRUE	TRUE	TRUE	FALSE		FALSE	FALSE
HMF004844B	Known primary tumour	Lung (NSCLC)	EGFR	resist mut	p.Leu858Arg	Reimbursed treatment	TRUE	TRUE	TRUE	FALSE		FALSE	FALSE
HMF004844B	Known primary tumour	Lung (NSCLC)	MET	resist mut	p.Asp1246Asn	Reimbursed treatment	TRUE	TRUE	TRUE	FALSE		FALSE	FALSE
HMF004844B	Known primary tumour	Lung (NSCLC)	TP53	inact mut	p.Arg209fs	No actionability	TRUE	TRUE	TRUE	FALSE		FALSE
HMF004845B	Known primary tumour	Lung (NSCLC)	EGFR	act mut	p.Glu746_Ala750del	Reimbursed treatment	TRUE	TRUE	TRUE	FALSE		FALSE	FALSE
HMF004845B	Known primary tumour	Lung (NSCLC)	MET	resist mut	p.Asp1246Asn	Reimbursed treatment	TRUE	TRUE	TRUE	FALSE		FALSE	FALSE
HMF004845B	Known primary tumour	Lung (NSCLC)	SMARCA4	inact	p.Ala826fs	No actionability	FALSE	TRUE	TRUE	FALSE		TRUE
HMF004845B	Known primary tumour	Lung (NSCLC)	TMB	high	High mutational burden	Experimental treatment	FALSE	TRUE	TRUE	FALSE		TRUE	FALSE
HMF004845B	Known primary tumour	Lung (NSCLC)	TP53	inact mut	p.Arg213Leu	No actionability	TRUE	TRUE	TRUE	FALSE		FALSE
HMF004900B	Known primary tumour	Lung (NSCLC)	CDKN2A	inact del	full loss	Experimental treatment	TRUE	TRUE	TRUE	FALSE		FALSE	FALSE
HMF004900B	Known primary tumour	Lung (NSCLC)	EGFR	act mut	p.Leu747_Pro753delinsGln	Reimbursed treatment	TRUE	TRUE	TRUE	FALSE		FALSE	FALSE
HMF004900B	Known primary tumour	Lung (NSCLC)	HRD+BRCA2	inact mut	p.His962fs	Experimental treatment	FALSE	TRUE	TRUE	FALSE		TRUE	FALSE
HMF004900B	Known primary tumour	Lung (NSCLC)	MET	amp	full gain	Reimbursed treatment	TRUE	TRUE	TRUE	FALSE		FALSE	FALSE
HMF004900B	Known primary tumour	Lung (NSCLC)	TP53	loss	full loss	No actionability	TRUE	TRUE	TRUE	FALSE		FALSE
HMF004904B	Known primary tumour	Lung (Carcinoid; atypical carcinoid)	HRAS	act mut	p.Gly13Asp	No actionability	TRUE	TRUE	TRUE	FALSE		FALSE
HMF004904B	Known primary tumour	Lung (Carcinoid; atypical carcinoid)	TML	low	Low mutational burden	No actionability	FALSE	TRUE	TRUE	FALSE		TRUE
HMF004908B	Known primary tumour	Lung (NSCLC)	CDKN2A	del	full loss	No actionability	TRUE	TRUE	TRUE	FALSE		FALSE
HMF004908B	Known primary tumour	Lung (NSCLC)	EGFR	resist mut	p.Cys797Ser	Reimbursed treatment	TRUE	TRUE	TRUE	FALSE		FALSE	FALSE
HMF004908B	Known primary tumour	Lung (NSCLC)	EGFR	resist mut	p.Thr790Met	Reimbursed treatment	TRUE	TRUE	TRUE	FALSE		FALSE	FALSE
HMF004908B	Known primary tumour	Lung (NSCLC)	EGFR	act mut	p.Leu747_Pro753delinsGln	Reimbursed treatment	TRUE	TRUE	TRUE	FALSE		FALSE	FALSE
HMF004908B	Known primary tumour	Lung (NSCLC)	SMAD2	inact mut	p.Ser306*	No actionability	FALSE	TRUE	TRUE	FALSE		TRUE
HMF004908B	Known primary tumour	Lung (NSCLC)	TERTp	act mut	c.-124C>T	No actionability	FALSE	FALSE	TRUE	TRUE		FALSE
HMF004947B	Known primary tumour	Lung (NSCLC)	CDK4	amp	full gain	No actionability	FALSE	TRUE	TRUE	FALSE		TRUE
HMF004947B	Known primary tumour	Lung (NSCLC)	EGFR	act mut	p.Leu858Arg	Reimbursed treatment	TRUE	TRUE	TRUE	FALSE		FALSE	FALSE
HMF004947B	Known primary tumour	Lung (NSCLC)	KRAS	amp	full gain	No actionability	TRUE	TRUE	TRUE	FALSE		FALSE
HMF004947B	Known primary tumour	Lung (NSCLC)	PIK3CA	act mut	p.Gly914Arg	Experimental treatment	TRUE	TRUE	TRUE	FALSE		FALSE	FALSE
HMF004947B	Known primary tumour	Lung (NSCLC)	TP53	inact mut	p.Trp146Gly	No actionability	TRUE	TRUE	TRUE	FALSE		FALSE
HMF005122B	Known primary tumour	Lung (NSCLC)	BRAF	act mut	p.Val600Glu	Reimbursed treatment	TRUE	TRUE	TRUE	FALSE		FALSE	FALSE
HMF005122B	Known primary tumour	Lung (NSCLC)	PTPRD	inact part del	partial loss	No actionability	FALSE	TRUE	TRUE	FALSE		TRUE
HMF005122B	Known primary tumour	Lung (NSCLC)	SETD2	inact part del	partial loss	No actionability	FALSE	TRUE	TRUE	FALSE		TRUE
HMF005122B	Known primary tumour	Lung (NSCLC)	SMAD4	inact mut	p.Asp351Asn	No actionability	TRUE	TRUE	TRUE	FALSE		FALSE
HMF005122B	Known primary tumour	Lung (NSCLC)	TML	high	High mutational burden	Experimental treatment	FALSE	TRUE	TRUE	FALSE		TRUE	FALSE
HMF005169B	Known primary tumour	Lung (NSCLC)	EGFR	act mut	p.Leu858Arg	Reimbursed treatment	TRUE	TRUE	TRUE	FALSE		FALSE	FALSE
HMF005169B	Known primary tumour	Lung (NSCLC)	PTEN	inact	p.Gly129Glu	Experimental treatment	TRUE	TRUE	TRUE	FALSE		FALSE	FALSE
HMF005169B	Known primary tumour	Lung (NSCLC)	TML	high	High mutational burden	Experimental treatment	FALSE	TRUE	TRUE	FALSE		TRUE	FALSE
HMF005181A	Known primary tumour	Lung (NSCLC)	CCND1	amp	full gain	Experimental treatment	FALSE	TRUE	TRUE	FALSE		TRUE	FALSE
HMF005181A	Known primary tumour	Lung (NSCLC)	CDKN2A	loss	full loss	Experimental treatment	TRUE	TRUE	TRUE	FALSE		FALSE	FALSE
HMF005181A	Known primary tumour	Lung (NSCLC)	EGFR	act mut	p.Leu858Arg	Reimbursed treatment	TRUE	TRUE	TRUE	FALSE		FALSE	FALSE
HMF005181A	Known primary tumour	Lung (NSCLC)	MET	amp	full gain	Reimbursed treatment	TRUE	TRUE	TRUE	FALSE		FALSE	FALSE
HMF005181A	Known primary tumour	Lung (NSCLC)	TP53	inact mut	p.Arg213Leu	No actionability	TRUE	TRUE	TRUE	FALSE		FALSE
HMF005182A	Known primary tumour	Ovary (Embryonal cell carcinoma)							FALSE
HMF005183A	Known primary tumour	Soft tissue (Spindle cell sarcoma)	HIST1H3B	mut VUS	p.Asp82His	No actionability	FALSE	FALSE	TRUE	TRUE		FALSE
HMF005183A	Known primary tumour	Soft tissue (Spindle cell sarcoma)	HRD without substrate		HRD without substrate	Experimental treatment	FALSE	FALSE	TRUE	TRUE		FALSE	FALSE
HMF005183A	Known primary tumour	Soft tissue (Spindle cell sarcoma)	KIT	amp	full gain	Experimental treatment	TRUE	TRUE	TRUE	FALSE		FALSE	FALSE
HMF005183A	Known primary tumour	Soft tissue (Spindle cell sarcoma)	RB1	loss	partial loss	No actionability	TRUE	TRUE	TRUE	FALSE		FALSE
HMF005183A	Known primary tumour	Soft tissue (Spindle cell sarcoma)	TERTp	mut VUS	c.-124C>T	No actionability	FALSE	FALSE	TRUE	TRUE		FALSE
HMF005183A	Known primary tumour	Soft tissue (Spindle cell sarcoma)	TP53	inact mut	p.Tyr205Asn	No actionability	TRUE	TRUE	TRUE	FALSE		FALSE
HMF005185A	Cancer of unknown primary	CUP (Biliary tract)	BAP1	inact mut	p.Glu221fs	No actionability	FALSE	TRUE	TRUE	FALSE		TRUE
HMF005185A	Cancer of unknown primary	CUP (Biliary tract)	CDKN2A	inact mut	p.Arg58*	Experimental treatment	TRUE	TRUE	TRUE	FALSE		FALSE	FALSE
HMF005185A	Cancer of unknown primary	CUP (Biliary tract)	EPHA2	mut VUS	p.His824_Glu828del	No actionability	FALSE	FALSE	TRUE	TRUE		FALSE
HMF005185A	Cancer of unknown primary	CUP (Biliary tract)	NRAS	act mut	p.Gln61Arg	Experimental treatment	TRUE	TRUE	TRUE	FALSE		FALSE	FALSE
HMF005185A	Cancer of unknown primary	CUP (Biliary tract)	PBRM1	inact mut VUS	p.Met1184fs	No actionability	FALSE	TRUE	TRUE	FALSE		TRUE
HMF005186A	Known primary tumour	Colorectal (Colon; right-sided; signet cell)	ATM	mut	p.Asp2625_Ala2626delinsGluPro	Experimental treatment	TRUE	TRUE	TRUE	FALSE		FALSE	FALSE
HMF005186A	Known primary tumour	Colorectal (Colon; right-sided; signet cell)	IL7R	amp VUS	full gain	No actionability	FALSE	TRUE	TRUE	FALSE		TRUE
HMF005186A	Known primary tumour	Colorectal (Colon; right-sided; signet cell)	KRAS	amp	full gain	No actionability	TRUE	TRUE	TRUE	FALSE		FALSE
HMF005186A	Known primary tumour	Colorectal (Colon; right-sided; signet cell)	LMBRD2	amp VUS	full gain	No actionability	FALSE	FALSE	TRUE	TRUE		FALSE
HMF005186A	Known primary tumour	Colorectal (Colon; right-sided; signet cell)	RNF43	inact mut	p.Gly29fs	Experimental treatment	FALSE	TRUE	TRUE	FALSE		TRUE	FALSE
HMF005186A	Known primary tumour	Colorectal (Colon; right-sided; signet cell)	SMAD4	inact mut	p.Trp101*	No actionability	TRUE	TRUE	TRUE	FALSE		FALSE
HMF005186A	Known primary tumour	Colorectal (Colon; right-sided; signet cell)	TP53	inact mut	p.Arg248Gln	No actionability	TRUE	TRUE	TRUE	FALSE		FALSE
HMF005187A	Cancer of unknown primary	CUP (Colorectal; Colon; unclear sidedness; metastatic)	APC	inact mut	p.Arg213*	No actionability	TRUE	TRUE	TRUE	FALSE		FALSE
HMF005187A	Cancer of unknown primary	CUP (Colorectal; Colon; unclear sidedness; metastatic)	APC	inact mut	p.Gln1429*	No actionability	TRUE	TRUE	TRUE	FALSE		FALSE
HMF005187A	Cancer of unknown primary	CUP (Colorectal; Colon; unclear sidedness; metastatic)	RAS/RAF		mutated	Reimbursed treatment	TRUE	TRUE	TRUE	FALSE		FALSE	FALSE
HMF005187A	Cancer of unknown primary	CUP (Colorectal; Colon; unclear sidedness; metastatic)	KRAS	act mut	p.Gly12Val	Experimental treatment	TRUE	TRUE	TRUE	FALSE		FALSE	FALSE
HMF005187A	Cancer of unknown primary	CUP (Colorectal; Colon; unclear sidedness; metastatic)	RB1	part loss	partial loss	No actionability	TRUE	TRUE	TRUE	FALSE		FALSE
HMF005187A	Cancer of unknown primary	CUP (Colorectal; Colon; unclear sidedness; metastatic)	TERTp	act mut VUS	c.-124C>T	No actionability	FALSE	FALSE	TRUE	TRUE		FALSE
HMF005187A	Cancer of unknown primary	CUP (Colorectal; Colon; unclear sidedness; metastatic)	TP53	inact mut	p.Arg213Gln	No actionability	TRUE	TRUE	TRUE	FALSE		FALSE
HMF005191A	Known primary tumour	Lung (Carcinoid; atypical carcinoid)							FALSE
HMF005192A	Known primary tumour	Lung (NSCLC)	PIK3CA	act mut	p.Glu453Lys	Experimental treatment	TRUE	TRUE	TRUE	FALSE		FALSE	FALSE
HMF005192A	Known primary tumour	Lung (NSCLC)	TMB	high	High mutational burden	Experimental treatment	FALSE	TRUE	TRUE	FALSE		TRUE	FALSE
HMF005192A	Known primary tumour	Lung (NSCLC)	TP53	inact mut	p.Arg249Ser	No actionability	TRUE	TRUE	TRUE	FALSE		FALSE
HMF005192A	Known primary tumour	Lung (NSCLC)	TP53	inact mut	p.Arg273Leu	No actionability	TRUE	TRUE	TRUE	FALSE		FALSE
HMF005193A	Known primary tumour	Lung (Carcinoid; atypical carcinoid)							FALSE
HMF005194A	Known primary tumour	Lung (NSCLC)	CDKN2A	loss	full loss	Experimental treatment	TRUE	TRUE	TRUE	FALSE		FALSE	FALSE
HMF005194A	Known primary tumour	Lung (NSCLC)	KRAS	act mut	p.Gly12Val	No actionability	TRUE	TRUE	TRUE	FALSE		FALSE
HMF005195A	Cancer of unknown primary	CUP (Definitive CUP; possibly Anus)	HPV	type 16	Viral insertion	No actionability	FALSE	FALSE	TRUE	TRUE		FALSE
HMF005196A	Known primary tumour	Lung (NSCLC)	ARID1A	resist mut	p.Gln625*	Reimbursed treatment	FALSE	TRUE	TRUE	FALSE		TRUE	FALSE
HMF005196A	Known primary tumour	Lung (NSCLC)	BRAF	resist fus	AKAP9 - BRAF fusion	Reimbursed treatment	TRUE	TRUE	TRUE	FALSE		FALSE	FALSE
HMF005196A	Known primary tumour	Lung (NSCLC)	CDKN2A	loss	full loss	Experimental treatment	TRUE	TRUE	TRUE	FALSE		FALSE	FALSE
HMF005196A	Known primary tumour	Lung (NSCLC)	ERBB4	inact mut VUS	p.Trp1243Tyr	No actionability	TRUE	TRUE	TRUE	FALSE		FALSE
HMF005196A	Known primary tumour	Lung (NSCLC)	MAP2K4	mut VUS	p.Ser292Asn	No actionability	FALSE	TRUE	TRUE	FALSE		TRUE
HMF005196A	Known primary tumour	Lung (NSCLC)	RET	fus	KIF5B - RET fusion	Reimbursed treatment	FALSE	FALSE	TRUE	TRUE		FALSE	FALSE
HMF005197A	Cancer of unknown primary	CUP (Ovary)	HRD+BRCA2	inact splice mut	c.8754+5G>A splice	Reimbursed treatment	FALSE	TRUE	TRUE	FALSE		TRUE	FALSE
HMF005197A	Cancer of unknown primary	CUP (Ovary)	TMB	high	High mutational burden	Experimental treatment	FALSE	TRUE	TRUE	FALSE		TRUE	FALSE
HMF005197A	Cancer of unknown primary	CUP (Ovary)	TP53	inact mut	p.Arg249Ser	No actionability	TRUE	TRUE	TRUE	FALSE		FALSE
HMF005198A	Known primary tumour	Kidney (Sarcomatoid dedifferentiated RCC)	PTEN	inact mut	c.634+1G>A splice	No actionability	TRUE	TRUE	TRUE	FALSE		FALSE
HMF005198A	Known primary tumour	Kidney (Sarcomatoid dedifferentiated RCC)	TP53	inact mut	p.Pro152Leu	No actionability	TRUE	TRUE	TRUE	FALSE		FALSE
HMF005198A	Known primary tumour	Kidney (Sarcomatoid dedifferentiated RCC)	TSC1	loss	full loss	Experimental treatment	FALSE	TRUE	TRUE	FALSE		TRUE	FALSE
HMF005199A	Cancer of unknown primary	CUP (Soft tissue; Desmoplastic small round cell tumour)	ARID1A	inact mut	p.Gln2176fs	No actionability	FALSE	TRUE	TRUE	FALSE		TRUE
HMF005199A	Cancer of unknown primary	CUP (Soft tissue; Desmoplastic small round cell tumour)	EWSR1-WT1	fus	EWSR1 - WT1 fusion	No actionability	FALSE	FALSE	TRUE	TRUE		FALSE
HMF005200A	Known primary tumour	Lung (LCNEC)	CDK4	amp	full gain	Experimental treatment	FALSE	TRUE	TRUE	FALSE		TRUE	FALSE
HMF005200A	Known primary tumour	Lung (LCNEC)	CDKN2A	loss	full loss	Experimental treatment	TRUE	TRUE	TRUE	FALSE		FALSE	FALSE
HMF005200A	Known primary tumour	Lung (LCNEC)	EGFR	amp	full gain	No actionability	TRUE	TRUE	TRUE	FALSE		FALSE
HMF005200A	Known primary tumour	Lung (LCNEC)	EGFR	act mut	p.Leu858Arg	Reimbursed treatment	TRUE	TRUE	TRUE	FALSE		FALSE	FALSE
HMF005200A	Known primary tumour	Lung (LCNEC)	MDM2	amp	full gain	No actionability	FALSE	TRUE	TRUE	FALSE		TRUE
HMF005201A	Cancer of unknown primary	CUP (Biliary tract)	ARID1A	mut VUS	p.Leu2085Pro	No actionability	FALSE	TRUE	TRUE	FALSE		TRUE
HMF005201A	Cancer of unknown primary	CUP (Biliary tract)	BAP1	inact mut	p.Gln684*	No actionability	FALSE	TRUE	TRUE	FALSE		TRUE
HMF005201A	Cancer of unknown primary	CUP (Biliary tract)	IDH1	act mut	p.Arg132Cys	No actionability	TRUE	TRUE	TRUE	FALSE		FALSE
HMF005201A	Cancer of unknown primary	CUP (Biliary tract)	PBRM1	inact mut	p.Lys907fs	No actionability	FALSE	TRUE	TRUE	FALSE		TRUE
HMF005202A	Known primary tumour	Lung (NSCLC)	BRAF	act mut	p.Gly469Ala	Experimental treatment	TRUE	TRUE	TRUE	FALSE		FALSE	FALSE
HMF005202A	Known primary tumour	Lung (NSCLC)	EGFR	act mut	p.Glu746_Ala750del	Reimbursed treatment	TRUE	TRUE	TRUE	FALSE		FALSE	FALSE
HMF005202A	Known primary tumour	Lung (NSCLC)	PIK3CA	act mut	p.Glu545Lys	Experimental treatment	TRUE	TRUE	TRUE	FALSE		FALSE	FALSE
HMF005202A	Known primary tumour	Lung (NSCLC)	RB1	loss	partial loss	No actionability	TRUE	TRUE	TRUE	FALSE		FALSE
HMF005202A	Known primary tumour	Lung (NSCLC)	SMAD4	mut VUS	p.His528Tyr	No actionability	TRUE	TRUE	TRUE	FALSE		FALSE
HMF005202A	Known primary tumour	Lung (NSCLC)	TP53	inact mut	p.Pro316fs	No actionability	TRUE	TRUE	TRUE	FALSE		FALSE
HMF005203A	Known primary tumour	Lung (LCNEC)	CCNE1	amp	full gain	No actionability	FALSE	TRUE	TRUE	FALSE		TRUE
HMF005203A	Known primary tumour	Lung (LCNEC)	EGFR	act mut	p.Glu746_Ala750del	No actionability	TRUE	TRUE	TRUE	FALSE		FALSE
HMF005203A	Known primary tumour	Lung (LCNEC)	IKBKB	amp VUS	full gain	No actionability	FALSE	FALSE	TRUE	TRUE		FALSE
HMF005203A	Known primary tumour	Lung (LCNEC)	RB1	inact part loss	partial loss	No actionability	TRUE	TRUE	TRUE	FALSE		FALSE
HMF005203A	Known primary tumour	Lung (LCNEC)	TP53	inact mut	p.Tyr234*	No actionability	TRUE	TRUE	TRUE	FALSE		FALSE
HMF005204A	Cancer of unknown primary	CUP (Biliary tract)	APC	inact mut	p.Ile1254fs	No actionability	TRUE	TRUE	TRUE	FALSE		FALSE
HMF005204A	Cancer of unknown primary	CUP (Biliary tract)	CCND1	amp	full gain	Experimental treatment	FALSE	TRUE	TRUE	FALSE		TRUE	FALSE
HMF005204A	Cancer of unknown primary	CUP (Biliary tract)	NF1	inact splice mut	c.8113+2T>G splice	No actionability	FALSE	TRUE	TRUE	FALSE		TRUE
HMF005204A	Cancer of unknown primary	CUP (Biliary tract)	TMB	low	Low mutational burden	No actionability	FALSE	TRUE	TRUE	FALSE		TRUE
HMF005204A	Cancer of unknown primary	CUP (Biliary tract)	TP53	inact mut	p.Tyr126Asp	No actionability	TRUE	TRUE	TRUE	FALSE		FALSE
HMF005205A	Known primary tumour	Colorectal (Colon; right-sided)	APC	mut	p.Arg499*	No actionability	TRUE	TRUE	TRUE	FALSE		FALSE
HMF005205A	Known primary tumour	Colorectal (Colon; right-sided)	ERBB2	mut	p.Arg678Gln	No actionability	TRUE	TRUE	TRUE	FALSE		FALSE
HMF005205A	Known primary tumour	Colorectal (Colon; right-sided)	MSI without substrate	high	Microsatellite instability present	No actionability	TRUE	TRUE	TRUE	FALSE		FALSE
HMF005205A	Known primary tumour	Colorectal (Colon; right-sided)	PIK3CA	act mut	p.His1047Arg	No actionability	TRUE	TRUE	TRUE	FALSE		FALSE
HMF005205A	Known primary tumour	Colorectal (Colon; right-sided)	PTEN	mut	p.Ala120Thr	No actionability	TRUE	TRUE	TRUE	FALSE		FALSE
HMF005206B	Known primary tumour	Lung (NSCLC)	CCND1	amp	full gain	Experimental treatment	FALSE	TRUE	TRUE	FALSE		TRUE	FALSE
HMF005206B	Known primary tumour	Lung (NSCLC)	CDKN2A	loss	full loss	Experimental treatment	TRUE	TRUE	TRUE	FALSE		FALSE	FALSE
HMF005206B	Known primary tumour	Lung (NSCLC)	DNMT3A	mut VUS	p.Arg882Cys	No actionability	FALSE	TRUE	TRUE	FALSE		TRUE
HMF005206B	Known primary tumour	Lung (NSCLC)	EGFR	act mut	p.Leu858Arg	Reimbursed treatment	TRUE	TRUE	TRUE	FALSE		FALSE	FALSE
HMF005206B	Known primary tumour	Lung (NSCLC)	FGF3	amp	full gain	No actionability	FALSE	TRUE	TRUE	FALSE		TRUE
HMF005206B	Known primary tumour	Lung (NSCLC)	MYC	amp resist	full gain	Reimbursed treatment	FALSE	TRUE	TRUE	FALSE		TRUE	FALSE
HMF005206B	Known primary tumour	Lung (NSCLC)	TP53	loss	full loss	No actionability	TRUE	TRUE	TRUE	FALSE		FALSE
HMF005207A	Known primary tumour	Uterus/endometrium	PIK3R1	mut VUS	p.Ser460del	No actionability	FALSE	TRUE	TRUE	FALSE		TRUE
HMF005207A	Known primary tumour	Uterus/endometrium	PTEN	loss VUS	p.Gly127*	No actionability	TRUE	TRUE	TRUE	FALSE		FALSE
HMF005208A	Cancer of unknown primary	CUP (Definitive CUP; possibly Cervix)	ELF3	splice mut VUS	c.164-1G>C	No actionability	FALSE	FALSE	TRUE	TRUE		FALSE
HMF005208A	Cancer of unknown primary	CUP (Definitive CUP; possibly Cervix)	HPV	type 16	Viral insertion	No actionability	FALSE	FALSE	TRUE	TRUE		FALSE
HMF005209A	Known primary tumour	Ovary (High grade serous carcinoma)	HRD+BRCA1	inact mut	p.Val1234fs	Reimbursed treatment	FALSE	TRUE	TRUE	FALSE		TRUE	FALSE
HMF005209A	Known primary tumour	Ovary (High grade serous carcinoma)	TML	high	High mutational burden	Experimental treatment	FALSE	TRUE	TRUE	FALSE		TRUE	FALSE
HMF005210A	Known primary tumour	Prostate	AR	resist amp	full gain	No actionability	FALSE	TRUE	TRUE	FALSE		TRUE
HMF005210A	Known primary tumour	Prostate	CCND1	amp	full gain	Experimental treatment	FALSE	TRUE	TRUE	FALSE		TRUE	FALSE
HMF005210A	Known primary tumour	Prostate	FGF3	coamp	full gain	No actionability	FALSE	TRUE	TRUE	FALSE		TRUE
HMF005211A	Known primary tumour	Breast (TNBC)	HRD+RAD51B	part del	part loss	Experimental treatment	FALSE	FALSE	TRUE	TRUE		FALSE	TRUE
HMF005211A	Known primary tumour	Breast (TNBC)	TP53	inact mut	p.Lys291fs	No actionability	TRUE	TRUE	TRUE	FALSE		FALSE
HMF005212A	Known primary tumour	Mesothelioma	BAP1	inact mut	p.Ser58fs	No actionability	FALSE	TRUE	TRUE	FALSE		TRUE
HMF005212A	Known primary tumour	Mesothelioma	CDKN2A	del	full loss	Experimental treatment	TRUE	TRUE	TRUE	FALSE		FALSE	FALSE
HMF005212A	Known primary tumour	Mesothelioma	FBXW7	inact splice mut VUS	c.1237-10_1260delGTTTTTCCAGTGTCTGAGAACATTAGTGGGACAT splice	No actionability	TRUE	TRUE	TRUE	FALSE		FALSE
HMF005212A	Known primary tumour	Mesothelioma	NF2	inact VUS	p.Thr189fs	No actionability	FALSE	TRUE	TRUE	FALSE		TRUE
HMF005213A	Known primary tumour	Lung (NSCLC)	KEAP1	inact mut	p.Gln46*	No actionability	FALSE	TRUE	TRUE	FALSE		TRUE
HMF005213A	Known primary tumour	Lung (NSCLC)	KRAS	act mut	p.Gly12Val	No actionability	TRUE	TRUE	TRUE	FALSE		FALSE
HMF005213A	Known primary tumour	Lung (NSCLC)	smoking	signature	Smoking signature present	No actionability	FALSE	FALSE	TRUE	TRUE		FALSE
HMF005213A	Known primary tumour	Lung (NSCLC)	STK11	inact mut	p.Tyr292*	No actionability	TRUE	TRUE	TRUE	FALSE		FALSE
HMF005213A	Known primary tumour	Lung (NSCLC)	TMB	high	High mutational burden	Experimental treatment	FALSE	TRUE	TRUE	FALSE		TRUE	FALSE
HMF005264B	Known primary tumour	Lung (NSCLC)	RAF1	act mut	p.Arg391Trp	Experimental treatment	FALSE	TRUE	TRUE	FALSE		TRUE	FALSE
HMF005264B	Known primary tumour	Lung (NSCLC)	RB1	part del	partial loss	No actionability	TRUE	TRUE	TRUE	FALSE		FALSE
HMF005264B	Known primary tumour	Lung (NSCLC)	STK11	inact mut	p.His154fs	No actionability	TRUE	TRUE	TRUE	FALSE		FALSE
HMF005264B	Known primary tumour	Lung (NSCLC)	TP53	inact mut	p.Val157Leu	No actionability	TRUE	TRUE	TRUE	FALSE		FALSE
HMF005286B	Known primary tumour	Urothelial tract (Urethra)	CDKN2A	del	full loss	No actionability	TRUE	TRUE	TRUE	FALSE		FALSE
HMF005286B	Known primary tumour	Urothelial tract (Urethra)	KRAS	act mut	p.Gln61His	No actionability	TRUE	TRUE	TRUE	FALSE		FALSE
HMF005286B	Known primary tumour	Urothelial tract (Urethra)	SMARCB1	del	full loss	No actionability	TRUE	TRUE	TRUE	FALSE		FALSE
HMF005286B	Known primary tumour	Urothelial tract (Urethra)	SPATA31A7	del	full loss	No actionability	FALSE	FALSE	TRUE	TRUE		FALSE
HMF005286B	Known primary tumour	Urothelial tract (Urethra)	TP53	inact mut	p.Pro390fs	No actionability	TRUE	TRUE	TRUE	FALSE		FALSE
HMF005308B	Known primary tumour	Salivary gland	CCND1	amp	full gain	Experimental treatment	FALSE	TRUE	TRUE	FALSE		TRUE	FALSE
HMF005308B	Known primary tumour	Salivary gland	EGFR	act mut	p.Ser492Arg	Experimental treatment	TRUE	TRUE	TRUE	FALSE		FALSE	FALSE
HMF005308B	Known primary tumour	Salivary gland	PIK3CA	act mut	p.Lys111Asn	Experimental treatment	TRUE	TRUE	TRUE	FALSE		FALSE	FALSE
HMF005308B	Known primary tumour	Salivary gland	TP53	inact mut	p.Lys305*	No actionability	TRUE	TRUE	TRUE	FALSE		FALSE
HMF005343A	Known primary tumour	Lung (NSCLC)	EGFR	act mut	p.Glu746_Ala750del	Reimbursed treatment	TRUE	TRUE	TRUE	FALSE		FALSE	FALSE
HMF005343A	Known primary tumour	Lung (NSCLC)	TP53	inact mut	p.Pro250Leu	No actionability	TRUE	TRUE	TRUE	FALSE		FALSE
HMF005345A	Known primary tumour	Kidney (Clear cell RCC)	VHL	inact mut	c.340_340+2delGGTinsAGG splice	Experimental treatment	TRUE	TRUE	TRUE	FALSE		FALSE	FALSE
HMF005346A	Known primary tumour	Colorectal (Rectum; metastatic)	APC	inact mut	p.Arg302*	No actionability	TRUE	TRUE	TRUE	FALSE		FALSE
HMF005346A	Known primary tumour	Colorectal (Rectum; metastatic)	NF1	inact mut	p.Leu1590fs	Experimental treatment	FALSE	TRUE	TRUE	FALSE		TRUE	FALSE
HMF005346A	Known primary tumour	Colorectal (Rectum; metastatic)	RAS/RAF		wildtype	Reimbursed treatment	TRUE	TRUE	TRUE	FALSE		FALSE	FALSE
HMF005346A	Known primary tumour	Colorectal (Rectum; metastatic)	NRAS	amp	full gain	No actionability	TRUE	TRUE	TRUE	FALSE		FALSE
HMF005346A	Known primary tumour	Colorectal (Rectum; metastatic)	TP53	inact mut	p.His178fs	No actionability	TRUE	TRUE	TRUE	FALSE		FALSE
HMF005348A	Known primary tumour	Lung (Carcinoid; atypical carcinoid)	SDHB	inact mut	p.Arg12fs	No actionability	FALSE	TRUE	TRUE	FALSE		TRUE
HMF005349A	Known primary tumour	Breast (ER positive, Her2 negative)	PIK3CA	act mut	p.His1047Arg	Experimental treatment	TRUE	TRUE	TRUE	FALSE		FALSE	FALSE
HMF005349A	Known primary tumour	Breast (ER positive, Her2 negative)	TMB	high	High mutational burden	Experimental treatment	FALSE	TRUE	TRUE	FALSE		TRUE	FALSE
HMF005350A	Known primary tumour	Soft tissue (Solitary fibrous tumour)	BRAF	act mut	p.Val600Glu	Experimental treatment	TRUE	TRUE	TRUE	FALSE		FALSE	FALSE
HMF005350A	Known primary tumour	Soft tissue (Solitary fibrous tumour)	NAB2-STAT6	fus	NAB2 - STAT6 fusion	No actionability	FALSE	FALSE	TRUE	TRUE		FALSE
HMF005350A	Known primary tumour	Soft tissue (Solitary fibrous tumour)	TERTp	act mut VUS	c.-124C>T	No actionability	FALSE	FALSE	TRUE	TRUE		FALSE
HMF005351A	Known primary tumour	Soft tissue (Liposarcoma)	CDK4	amp	full gain	Experimental treatment	FALSE	TRUE	TRUE	FALSE		TRUE	FALSE
HMF005351A	Known primary tumour	Soft tissue (Liposarcoma)	HMGA2-PPFIA2	fus VUS	HMGA2-PPFIA2 fus VUSion	No actionability	FALSE	FALSE	TRUE	TRUE		FALSE
HMF005351A	Known primary tumour	Soft tissue (Liposarcoma)	MDM2	amp	full gain	No actionability	FALSE	TRUE	TRUE	FALSE		TRUE
HMF005353A	Known primary tumour	Mesothelioma							FALSE
HMF005354A	Known primary tumour	Lung (NSCLC)	EGFR	act exon 20 ins	p.Gln408His	Experimental treatment	TRUE	TRUE	TRUE	FALSE		FALSE	FALSE
HMF005354A	Known primary tumour	Lung (NSCLC)	POT1	mut VUS	p.Gly496Leu	No actionability	FALSE	FALSE	TRUE	TRUE		FALSE
HMF005354A	Known primary tumour	Lung (NSCLC)	RB1	loss	p.Glu30*	No actionability	TRUE	TRUE	TRUE	FALSE		FALSE
HMF005354A	Known primary tumour	Lung (NSCLC)	TP53	loss	full loss	No actionability	TRUE	TRUE	TRUE	FALSE		FALSE
HMF005356A	Known primary tumour	Colorectal (Colon; unclear sidedness; metastatic)	APC	inact mut	p.Tyr416*	No actionability	TRUE	TRUE	TRUE	FALSE		FALSE
HMF005356A	Known primary tumour	Colorectal (Colon; unclear sidedness; metastatic)	BRAF	act mut	p.Val600Glu	Reimbursed treatment	TRUE	TRUE	TRUE	FALSE		FALSE	FALSE
HMF005356A	Known primary tumour	Colorectal (Colon; unclear sidedness; metastatic)	HRD without substrate		HRD without substrate	Experimental treatment	FALSE	FALSE	TRUE	TRUE		FALSE	FALSE
HMF005356A	Known primary tumour	Colorectal (Colon; unclear sidedness; metastatic)	PTEN	part del	partial loss	No actionability	TRUE	TRUE	TRUE	FALSE		FALSE
HMF005356A	Known primary tumour	Colorectal (Colon; unclear sidedness; metastatic)	RNF43	inact mut	p.Met1?	Experimental treatment	FALSE	TRUE	TRUE	FALSE		TRUE	FALSE
HMF005356A	Known primary tumour	Colorectal (Colon; unclear sidedness; metastatic)	SMAD4	part del	partial loss	No actionability	TRUE	TRUE	TRUE	FALSE		FALSE
HMF005356A	Known primary tumour	Colorectal (Colon; unclear sidedness; metastatic)	TML	high	High mutational burden	No actionability	FALSE	TRUE	TRUE	FALSE		TRUE
HMF005356A	Known primary tumour	Colorectal (Colon; unclear sidedness; metastatic)	TP53	inact mut	p.Arg273His	No actionability	TRUE	TRUE	TRUE	FALSE		FALSE
HMF005357A	Known primary tumour	Melanoma	DGCR8	amp VUS	full gain	No actionability	FALSE	FALSE	TRUE	TRUE		FALSE
HMF005357A	Known primary tumour	Melanoma	NRAS	act mut	p.Gln61Arg	Experimental treatment	TRUE	TRUE	TRUE	FALSE		FALSE	FALSE
HMF005358A	Known primary tumour	Lung (NSCLC)	CDKN2A	loss	full loss	Experimental treatment	TRUE	TRUE	TRUE	FALSE		FALSE	FALSE
HMF005358A	Known primary tumour	Lung (NSCLC)	KRAS	act mut	p.Gly12Phe	Experimental treatment	TRUE	TRUE	TRUE	FALSE		FALSE	FALSE
HMF005358A	Known primary tumour	Lung (NSCLC)	SPEN	inact mut VUS	p.Arg2342*	No actionability	FALSE	TRUE	TRUE	FALSE		TRUE
HMF005358A	Known primary tumour	Lung (NSCLC)	TMB	high	High mutational burden	Experimental treatment	FALSE	TRUE	TRUE	FALSE		TRUE	FALSE
HMF005359A	Known primary tumour	Soft tissue (High grade undifferentiated spindle cell/pleomorphic sarcoma)	ATRX	inact mut	p.Leu648fs	No actionability	FALSE	TRUE	TRUE	FALSE		TRUE
HMF005359A	Known primary tumour	Soft tissue (High grade undifferentiated spindle cell/pleomorphic sarcoma)	FANCL	mut VUS	p.Val328Leu	No actionability	FALSE	TRUE	TRUE	FALSE		TRUE
HMF005359A	Known primary tumour	Soft tissue (High grade undifferentiated spindle cell/pleomorphic sarcoma)	RAC1	part amp VUS	partial gain	No actionability	FALSE	TRUE	TRUE	FALSE		TRUE
HMF005359A	Known primary tumour	Soft tissue (High grade undifferentiated spindle cell/pleomorphic sarcoma)	RB1	del VUS	full loss	No actionability	TRUE	TRUE	TRUE	FALSE		FALSE
HMF005360A	Known primary tumour	Head and neck (Nasopharynx)	Epstein-Barr virus		Viral insertion	No actionability	FALSE	FALSE	TRUE	TRUE		FALSE
HMF005360A	Known primary tumour	Head and neck (Nasopharynx)	MTOR	act del	p.Glu1451_Asp1458del	No actionability	FALSE	TRUE	TRUE	FALSE		TRUE
HMF005360A	Known primary tumour	Head and neck (Nasopharynx)	TP53	inact mut	p.Gly266Glu	No actionability	TRUE	TRUE	TRUE	FALSE		FALSE
HMF005361A	Known primary tumour	Salivary gland (Acinary cell)	CDKN2A	loss	full loss	Experimental treatment	TRUE	TRUE	TRUE	FALSE		FALSE	FALSE
HMF005361A	Known primary tumour	Salivary gland (Acinary cell)	PIK3CA	act mut	p.Cys420Arg	Experimental treatment	TRUE	TRUE	TRUE	FALSE		FALSE	FALSE
HMF005362A	Known primary tumour	GIST	SDHA	inact mut	p.Arg31*	No actionability	FALSE	TRUE	TRUE	FALSE		TRUE
HMF005363A	Known primary tumour	Mesothelioma	ARID2	del	full loss	No actionability	FALSE	TRUE	TRUE	FALSE		TRUE
HMF005363A	Known primary tumour	Mesothelioma	BAP1	inact part del	partial loss	No actionability	FALSE	TRUE	TRUE	FALSE		TRUE
HMF005363A	Known primary tumour	Mesothelioma	CDKN2A	del	full loss	Experimental treatment	TRUE	TRUE	TRUE	FALSE		FALSE	FALSE
HMF005363A	Known primary tumour	Mesothelioma	LATS2	inact mut	p.Arg255fs	No actionability	FALSE	TRUE	TRUE	FALSE		TRUE
HMF005363A	Known primary tumour	Mesothelioma	ZFHX3	part del	partial loss	No actionability	FALSE	TRUE	TRUE	FALSE		TRUE
HMF005365A	Known primary tumour	Lung (NSCLC)	ARGHAP35	inact mut	p.Cys1162fs	No actionability	FALSE	FALSE	TRUE	TRUE		FALSE
HMF005365A	Known primary tumour	Lung (NSCLC)	FOXP1	inact mut	p.Glu403*	No actionability	FALSE	TRUE	TRUE	FALSE		TRUE
HMF005365A	Known primary tumour	Lung (NSCLC)	MYC	amp	full gain	No actionability	FALSE	TRUE	TRUE	FALSE		TRUE
HMF005365A	Known primary tumour	Lung (NSCLC)	STK11	inact mut	p.Asp194Tyr	No actionability	TRUE	TRUE	TRUE	FALSE		FALSE
HMF005365A	Known primary tumour	Lung (NSCLC)	TML	high	High mutational burden	Experimental treatment	FALSE	TRUE	TRUE	FALSE		TRUE	FALSE
HMF005366A	Known primary tumour	Mesothelioma	BAP1	loss	full loss	No actionability	FALSE	TRUE	TRUE	FALSE		TRUE
HMF005366A	Known primary tumour	Mesothelioma	NF2	loss	p.Thr71fs	No actionability	FALSE	TRUE	TRUE	FALSE		TRUE
HMF005367A	Known primary tumour	Uterus/endometrium	MYC	amp	full gain	No actionability	FALSE	TRUE	TRUE	FALSE		TRUE
HMF005367A	Known primary tumour	Uterus/endometrium	TP53	inact mut	p.Arg248Trp	No actionability	TRUE	TRUE	TRUE	FALSE		FALSE
HMF005368A	Known primary tumour	Lung (NSCLC)	CCND3	amp	full gain	No actionability	FALSE	TRUE	TRUE	FALSE		TRUE
HMF005368A	Known primary tumour	Lung (NSCLC)	CDK4	amp	full gain	Experimental treatment	FALSE	TRUE	TRUE	FALSE		TRUE	FALSE
HMF005368A	Known primary tumour	Lung (NSCLC)	EGFR	act mut	p.Glu746_Ala750del	Reimbursed treatment	TRUE	TRUE	TRUE	FALSE		FALSE	FALSE
HMF005368A	Known primary tumour	Lung (NSCLC)	TP53	inact mut	p.Arg273His	No actionability	TRUE	TRUE	TRUE	FALSE		FALSE
HMF005368A	Known primary tumour	Lung (NSCLC)	VEGFA	amp	full gain	No actionability	FALSE	TRUE	TRUE	FALSE		TRUE
HMF005369A	Known primary tumour	Vagina (SCC)	HPV	type 45	Viral insertion	No actionability	FALSE	FALSE	TRUE	TRUE		FALSE
HMF005369A	Known primary tumour	Vagina (SCC)	MUTYH	mut VUS	p.Arg248Cys	No actionability	FALSE	TRUE	TRUE	FALSE		TRUE
HMF005369A	Known primary tumour	Vagina (SCC)	STK11	loss	full loss	No actionability	TRUE	TRUE	TRUE	FALSE		FALSE
HMF005369A	Known primary tumour	Vagina (SCC)	TERT	act mut VUS	c.-124C>T	No actionability	FALSE	TRUE	TRUE	FALSE		TRUE
HMF005369A	Known primary tumour	Vagina (SCC)	TERT	act amp VUS	full gain	No actionability	FALSE	TRUE	TRUE	FALSE		TRUE
HMF005369A	Known primary tumour	Vagina (SCC)	TMB	high	High mutational burden	Experimental treatment	FALSE	TRUE	TRUE	FALSE		TRUE	FALSE
HMF005372A	Known primary tumour	Thyroid (Mixed papillary/anaplastic carcinoma)	BRAF	act mut	p.Val600Glu	Reimbursed treatment	TRUE	TRUE	TRUE	FALSE		FALSE	FALSE
HMF005372A	Known primary tumour	Thyroid (Mixed papillary/anaplastic carcinoma)	NF2	inact par del	partial loss	No actionability	FALSE	TRUE	TRUE	FALSE		TRUE
HMF005372A	Known primary tumour	Thyroid (Mixed papillary/anaplastic carcinoma)	TERT	act mut VUS	c.-124C>T	No actionability	FALSE	TRUE	TRUE	FALSE		TRUE
HMF005372A	Known primary tumour	Thyroid (Mixed papillary/anaplastic carcinoma)	TET2	mut VUS	c.4182+1G>C	No actionability	FALSE	TRUE	TRUE	FALSE		TRUE
HMF005372A	Known primary tumour	Thyroid (Mixed papillary/anaplastic carcinoma)	TP53	inact mut	p.Arg280Thr	No actionability	TRUE	TRUE	TRUE	FALSE		FALSE
HMF005373A	Known primary tumour	Colorectal (Rectum; metastatic)	APC	inact mut	p.Ser1400*	No actionability	TRUE	TRUE	TRUE	FALSE		FALSE
HMF005373A	Known primary tumour	Colorectal (Rectum; metastatic)	PIK3CA	act mut	p.His1047Arg	Experimental treatment	TRUE	TRUE	TRUE	FALSE		FALSE	FALSE
HMF005373A	Known primary tumour	Colorectal (Rectum; metastatic)	RAS/RAF		wildtype	Reimbursed treatment	TRUE	TRUE	TRUE	FALSE		FALSE	FALSE
HMF005373A	Known primary tumour	Colorectal (Rectum; metastatic)	SMAD4	mut VUS	p.Ala406Thr	No actionability	TRUE	TRUE	TRUE	FALSE		FALSE
HMF005373A	Known primary tumour	Colorectal (Rectum; metastatic)	TP53	inact mut	p.His179Arg	No actionability	TRUE	TRUE	TRUE	FALSE		FALSE
HMF005374A	Cancer of unknown primary	CUP (Definitive CUP; possibly Lung; NSCLC)	HPV	type 16	Viral insertion	No actionability	FALSE	FALSE	TRUE	TRUE		FALSE
HMF005374A	Cancer of unknown primary	CUP (Definitive CUP; possibly Lung; NSCLC)	TERT	mut	c.-146C>T	No actionability	FALSE	TRUE	TRUE	FALSE		TRUE
HMF005375A	Known primary tumour	GIST	CDKN2A	loss	homozygous disruption	Experimental treatment	TRUE	TRUE	TRUE	FALSE		FALSE	FALSE
HMF005375A	Known primary tumour	GIST	MAX	inact mut	p.Ser49*	No actionability	FALSE	TRUE	TRUE	FALSE		TRUE
HMF005376A	Cancer of unknown primary	CUP (Head and neck; SCC)							FALSE
HMF005377A	Known primary tumour	Lung (NSCLC)	CDKN2A	loss	full loss	Experimental treatment	TRUE	TRUE	TRUE	FALSE		FALSE	FALSE
HMF005377A	Known primary tumour	Lung (NSCLC)	EGFR	act mut	p.Glu746_Ala750del	Reimbursed treatment	TRUE	TRUE	TRUE	FALSE		FALSE	FALSE
HMF005377A	Known primary tumour	Lung (NSCLC)	ERBB2	amp	full gain	Reimbursed treatment	TRUE	TRUE	TRUE	FALSE		FALSE	FALSE
HMF005377A	Known primary tumour	Lung (NSCLC)	FOXA1	amp VUS	full gain	No actionability	FALSE	TRUE	TRUE	FALSE		TRUE
HMF005377A	Known primary tumour	Lung (NSCLC)	TP53	inact mut	p.His214Arg	No actionability	TRUE	TRUE	TRUE	FALSE		FALSE
HMF005378A	Cancer of unknown primary	CUP (Biliary tract)	FGFR2	act mut	p.Asn344_Ser352del	Experimental treatment	TRUE	TRUE	TRUE	FALSE		FALSE	FALSE
HMF005378A	Cancer of unknown primary	CUP (Biliary tract)	PTEN	loss	full loss	Experimental treatment	TRUE	TRUE	TRUE	FALSE		FALSE	FALSE
HMF005378A	Cancer of unknown primary	CUP (Biliary tract)	TP53	inact mut	p.Ile251fs	No actionability	TRUE	TRUE	TRUE	FALSE		FALSE
HMF005379A	Known primary tumour	Small intestine (Jejunum)	APC	inact mut	p.Lys1555fs	No actionability	TRUE	TRUE	TRUE	FALSE		FALSE
HMF005379A	Known primary tumour	Small intestine (Jejunum)	CCND3	amp	full gain	Experimental treatment	FALSE	TRUE	TRUE	FALSE		TRUE	FALSE
HMF005379A	Known primary tumour	Small intestine (Jejunum)	ERBB2	mut	p.Leu869Arg	Experimental treatment	TRUE	TRUE	TRUE	FALSE		FALSE	FALSE
HMF005379A	Known primary tumour	Small intestine (Jejunum)	FBXW7	inact mut VUS	p.Arg658*	No actionability	TRUE	TRUE	TRUE	FALSE		FALSE
HMF005379A	Known primary tumour	Small intestine (Jejunum)	TP53	inact mut	p.Asn200fs	No actionability	TRUE	TRUE	TRUE	FALSE		FALSE
HMF005379A	Known primary tumour	Small intestine (Jejunum)	VEGFA	amp VUS	full gain	No actionability	FALSE	TRUE	TRUE	FALSE		TRUE
HMF005381A	Known primary tumour	Mesothelioma	BAP1	inact mut	p.Val541fs	No actionability	FALSE	TRUE	TRUE	FALSE		TRUE
HMF005381A	Known primary tumour	Mesothelioma	CDKN2A	loss	partial loss	Experimental treatment	TRUE	TRUE	TRUE	FALSE		FALSE	FALSE
HMF005381A	Known primary tumour	Mesothelioma	NF2	loss	partial loss	No actionability	FALSE	TRUE	TRUE	FALSE		TRUE
HMF005382A	Known primary tumour	Bladder (UCC)	CDKN2A	loss	partial loss	Experimental treatment	TRUE	TRUE	TRUE	FALSE		FALSE	FALSE
HMF005382A	Known primary tumour	Bladder (UCC)	FGFR3	act mut	p.Ser249Cys	Experimental treatment	TRUE	TRUE	TRUE	FALSE		FALSE	FALSE
HMF005382A	Known primary tumour	Bladder (UCC)	PIK3CA	act mut	p.Glu545Lys	Experimental treatment	TRUE	TRUE	TRUE	FALSE		FALSE	FALSE
HMF005382A	Known primary tumour	Bladder (UCC)	TMB	high	High mutational burden	Experimental treatment	FALSE	TRUE	TRUE	FALSE		TRUE	FALSE
HMF005383A	Known primary tumour	Prostate	AR	resist mut	full gain	No actionability	FALSE	TRUE	TRUE	FALSE		TRUE
HMF005383A	Known primary tumour	Prostate	AR	resist amp	full gain	No actionability	FALSE	TRUE	TRUE	FALSE		TRUE
HMF005383A	Known primary tumour	Prostate	FGFR1	amp	full gain	Experimental treatment	TRUE	TRUE	TRUE	FALSE		FALSE	FALSE
HMF005383A	Known primary tumour	Prostate	RB1	loss	full loss	No actionability	TRUE	TRUE	TRUE	FALSE		FALSE
HMF005383A	Known primary tumour	Prostate	TMPRSS2-ERG	fus	TMPRSS2 - ERG fusion	No actionability	FALSE	FALSE	TRUE	TRUE		FALSE
HMF005383A	Known primary tumour	Prostate	TP53	inact homoz disrup	homozygous disruption	No actionability	TRUE	TRUE	TRUE	FALSE		FALSE
HMF005384A	Known primary tumour	Lung (NSCLC)	CDKN2A	loss	full loss	Experimental treatment	TRUE	TRUE	TRUE	FALSE		FALSE	FALSE
HMF005384A	Known primary tumour	Lung (NSCLC)	MECOM	amp VUS	full gain	No actionability	FALSE	FALSE	TRUE	TRUE		FALSE
HMF005384A	Known primary tumour	Lung (NSCLC)	TML	high	High mutational burden	Experimental treatment	FALSE	TRUE	TRUE	FALSE		TRUE	FALSE
HMF005384A	Known primary tumour	Lung (NSCLC)	TP53	inact mut	p.Glu286fs	No actionability	TRUE	TRUE	TRUE	FALSE		FALSE
HMF005386A	Known primary tumour	Lung (NSCLC)	CDK12	inact mut	p.Gly1460fs	No actionability	FALSE	TRUE	TRUE	FALSE		TRUE
HMF005386A	Known primary tumour	Lung (NSCLC)	CDKN2A	del	full loss	Experimental treatment	TRUE	TRUE	TRUE	FALSE		FALSE	FALSE
HMF005386A	Known primary tumour	Lung (NSCLC)	LRP1B	part del VUS	partial loss	No actionability	FALSE	TRUE	TRUE	FALSE		TRUE
HMF005386A	Known primary tumour	Lung (NSCLC)	TP53	inact mut	p.Pro190Leu	No actionability	TRUE	TRUE	TRUE	FALSE		FALSE
HMF005387A	Known primary tumour	Lung (NSCLC; sarcomatoid carcinoma)	KIT/KDR/PDGFRA	coamp	full gain	Experimental treatment	TRUE	TRUE	TRUE	FALSE		FALSE	FALSE
HMF005387A	Known primary tumour	Lung (NSCLC; sarcomatoid carcinoma)	RB1	loss	partial loss	No actionability	TRUE	TRUE	TRUE	FALSE		FALSE
HMF005387A	Known primary tumour	Lung (NSCLC; sarcomatoid carcinoma)	SDHB	mut	p.Ala25_Ala36del	No actionability	FALSE	TRUE	TRUE	FALSE		TRUE
HMF005387A	Known primary tumour	Lung (NSCLC; sarcomatoid carcinoma)	TERT	amp	full gain	No actionability	FALSE	TRUE	TRUE	FALSE		TRUE
HMF005387A	Known primary tumour	Lung (NSCLC; sarcomatoid carcinoma)	TP53	inact mut	p.Asp148fs	No actionability	TRUE	TRUE	TRUE	FALSE		FALSE
HMF005388A	Known primary tumour	Urothelial tract (Urethra; adenocarcinoma)	BRAF	class III act mut	p.Asn581Ser	Experimental treatment	TRUE	TRUE	TRUE	FALSE		FALSE	FALSE
HMF005388A	Known primary tumour	Urothelial tract (Urethra; adenocarcinoma)	CDKN2A	loss	full loss	Experimental treatment	TRUE	TRUE	TRUE	FALSE		FALSE	FALSE
HMF005388A	Known primary tumour	Urothelial tract (Urethra; adenocarcinoma)	KRAS	act mut	p.Ala146Val	Experimental treatment	TRUE	TRUE	TRUE	FALSE		FALSE	FALSE
HMF005388A	Known primary tumour	Urothelial tract (Urethra; adenocarcinoma)	TP53	inact mut	c.673-2A>G splice	No actionability	TRUE	TRUE	TRUE	FALSE		FALSE
HMF005389B	Known primary tumour	Lung (NSCLC)	KRAS	act mut	p.Gly12Cys	Experimental treatment	TRUE	TRUE	TRUE	FALSE		FALSE	FALSE
HMF005389B	Known primary tumour	Lung (NSCLC)	TML	high	High mutational burden	No actionability	FALSE	TRUE	TRUE	FALSE		TRUE
HMF005390A	Cancer of unknown primary	CUP (Definitive CUP; possibly Colorectal; likely right-sided)	CDKN2A	loss	full loss	Experimental treatment	TRUE	TRUE	TRUE	FALSE		FALSE	FALSE
HMF005390A	Cancer of unknown primary	CUP (Definitive CUP; possibly Colorectal; likely right-sided)	EGFR	amp	full gain	Experimental treatment	TRUE	TRUE	TRUE	FALSE		FALSE	FALSE
HMF005390A	Cancer of unknown primary	CUP (Definitive CUP; possibly Colorectal; likely right-sided)	TP53	inact mut	p.Arg282Trp	No actionability	TRUE	TRUE	TRUE	FALSE		FALSE
HMF005391A	Cancer of unknown primary	CUP (Definitive CUP; possibly Colorectal; likely left-sided; metastatic)	CCND1	amp	full gain	Experimental treatment	FALSE	TRUE	TRUE	FALSE		TRUE	FALSE
HMF005391A	Cancer of unknown primary	CUP (Definitive CUP; possibly Colorectal; likely left-sided; metastatic)	RAS/RAF		wildtype	Reimbursed treatment	TRUE	TRUE	TRUE	FALSE		FALSE	FALSE
HMF005391A	Cancer of unknown primary	CUP (Definitive CUP; possibly Colorectal; likely left-sided; metastatic)	CDKN2A	loss	full loss	Experimental treatment	TRUE	TRUE	TRUE	FALSE		FALSE	FALSE
HMF005391A	Cancer of unknown primary	CUP (Definitive CUP; possibly Colorectal; likely left-sided; metastatic)	RSF1	amp VUS	full gain	No actionability	FALSE	FALSE	TRUE	TRUE		FALSE
HMF005391A	Cancer of unknown primary	CUP (Definitive CUP; possibly Colorectal; likely left-sided; metastatic)	TP53	inact mut	p.Tyr220Cys	No actionability	TRUE	TRUE	TRUE	FALSE		FALSE
HMF005392A	Known primary tumour	Lung (NSCLC)	SMARCA4	inact mut	p.Pro333fs	Experimental treatment	FALSE	TRUE	TRUE	FALSE		TRUE	FALSE
HMF005392A	Known primary tumour	Lung (NSCLC)	TMB	high	High mutational burden	Experimental treatment	FALSE	TRUE	TRUE	FALSE		TRUE	FALSE
HMF005392A	Known primary tumour	Lung (NSCLC)	TP53	mut	p.Glu336_Phe338delinsAsp	No actionability	TRUE	TRUE	TRUE	FALSE		FALSE
HMF005393A	Known primary tumour	Lung (NSCLC)	CDKN2A	inact mut	p.Tyr44fs	No actionability	TRUE	TRUE	TRUE	FALSE		FALSE
HMF005393A	Known primary tumour	Lung (NSCLC)	ROS1	fus	CD74 - ROS1 fusion	Reimbursed treatment	FALSE	FALSE	TRUE	TRUE		FALSE	FALSE
HMF005393A	Known primary tumour	Lung (NSCLC)	ROS1	resist mut	p.Gly2032Arg	Reimbursed treatment	FALSE	TRUE	TRUE	FALSE		TRUE	FALSE
HMF005393A	Known primary tumour	Lung (NSCLC)	TMB	high	High mutational burden	Experimental treatment	FALSE	TRUE	TRUE	FALSE		TRUE	FALSE
HMF005393A	Known primary tumour	Lung (NSCLC)	TP53	inact mut	c.375G>C splice	No actionability	TRUE	TRUE	TRUE	FALSE		FALSE
HMF005394A	Known primary tumour	Brain/CNS (Olfactory neuroblastoma)							FALSE
HMF005395A	Known primary tumour	Lung (NSCLC)	BAP1	loss	full loss	No actionability	FALSE	TRUE	TRUE	FALSE		TRUE
HMF005395A	Known primary tumour	Lung (NSCLC)	HRD without substrate		HRD without substrate	Experimental treatment	FALSE	FALSE	TRUE	TRUE		FALSE	FALSE
HMF005396A	Known primary tumour	Soft tissue (Small blue round cell tumour)	CDKN2A	loss VUS	full loss	No actionability	TRUE	TRUE	TRUE	FALSE		FALSE
HMF005396A	Known primary tumour	Soft tissue (Small blue round cell tumour)	SMARCB1	inact mut VUS	p.Pro383fs	No actionability	TRUE	TRUE	TRUE	FALSE		FALSE
HMF005397A	Known primary tumour	Oesophagus/stomach (Stomach)	ARID1B	inact mut	p.Arg1624*	No actionability	FALSE	TRUE	TRUE	FALSE		TRUE
HMF005397A	Known primary tumour	Oesophagus/stomach (Stomach)	RHOA	act mut VUS	p.Tyr42Cys	No actionability	FALSE	TRUE	TRUE	FALSE		TRUE
HMF005397A	Known primary tumour	Oesophagus/stomach (Stomach)	TP53	inact mut	p.Pro152Leu	No actionability	TRUE	TRUE	TRUE	FALSE		FALSE
HMF005398A	Known primary tumour	Lung (Carcinoid; atypical carcinoid)	BRCA2	mut VUS	p.Val229Met	No actionability	FALSE	TRUE	TRUE	FALSE		TRUE
HMF005398A	Known primary tumour	Lung (Carcinoid; atypical carcinoid)	MDM4	amp	full gain	No actionability	FALSE	TRUE	TRUE	FALSE		TRUE
HMF005398A	Known primary tumour	Lung (Carcinoid; atypical carcinoid)	MSI+MLH1	mut VUS	p.Asn263Tyr	Experimental treatment	TRUE	TRUE	TRUE	FALSE		FALSE	FALSE
HMF005398A	Known primary tumour	Lung (Carcinoid; atypical carcinoid)	TMB	high	High mutational burden	Experimental treatment	FALSE	TRUE	TRUE	FALSE		TRUE	FALSE
HMF005399A	Known primary tumour	Lung (NSCLC)	CDKN2A	inact mut	p.Gly101Trp	No actionability	TRUE	TRUE	TRUE	FALSE		FALSE
HMF005399A	Known primary tumour	Lung (NSCLC)	KRAS	act mut	p.Gly12Cys	Experimental treatment	TRUE	TRUE	TRUE	FALSE		FALSE	FALSE
HMF005399A	Known primary tumour	Lung (NSCLC)	RBM10	inact mut VUS	c.433-1G>T	No actionability	FALSE	TRUE	TRUE	FALSE		TRUE
HMF005399A	Known primary tumour	Lung (NSCLC)	TERT	act amp VUS	full gain	No actionability	FALSE	TRUE	TRUE	FALSE		TRUE
HMF005399A	Known primary tumour	Lung (NSCLC)	TMB	high	High mutational burden	Experimental treatment	FALSE	TRUE	TRUE	FALSE		TRUE	FALSE
HMF005399A	Known primary tumour	Lung (NSCLC)	TP53	inact mut	p.Arg248Pro	No actionability	TRUE	TRUE	TRUE	FALSE		FALSE
HMF005400A	Known primary tumour	Uterus/endometrium (Carcinosarcoma)	FGFR1	amp	full gain	Experimental treatment	TRUE	TRUE	TRUE	FALSE		FALSE	FALSE
HMF005400A	Known primary tumour	Uterus/endometrium (Carcinosarcoma)	HRD+BRIP1	inact homoz disrup	homozygous disruption	Experimental treatment	FALSE	FALSE	TRUE	TRUE		FALSE	FALSE
HMF005400A	Known primary tumour	Uterus/endometrium (Carcinosarcoma)	PTEN	loss	partial loss	Experimental treatment	TRUE	TRUE	TRUE	FALSE		FALSE	FALSE
HMF005401A	Known primary tumour	Cervix [previously Lung (NSCLC)]	HPV	type 16	Viral insertion	No actionability	FALSE	FALSE	TRUE	TRUE		FALSE
HMF005401A	Known primary tumour	Cervix [previously Lung (NSCLC)]	KRAS	act mut	p.Gly12Val	No actionability	TRUE	TRUE	TRUE	FALSE		FALSE
HMF005401A	Known primary tumour	Cervix [previously Lung (NSCLC)]	PTEN	loss	partial loss	Experimental treatment	TRUE	TRUE	TRUE	FALSE		FALSE	FALSE
HMF005402A	Known primary tumour	Prostate	TP53	inact mut	p.Val73fs	No actionability	TRUE	TRUE	TRUE	FALSE		FALSE
HMF005404A	Known primary tumour	Lung (NSCLC)	KRAS	amp	full gain	No actionability	TRUE	TRUE	TRUE	FALSE		FALSE
HMF005404A	Known primary tumour	Lung (NSCLC)	KRAS	act mut	full gain	Experimental treatment	TRUE	TRUE	TRUE	FALSE		FALSE	FALSE
HMF005404A	Known primary tumour	Lung (NSCLC)	STK11	inact mut	p.Tyr131*	No actionability	TRUE	TRUE	TRUE	FALSE		FALSE
HMF005404A	Known primary tumour	Lung (NSCLC)	TMB	high	High mutational burden	Experimental treatment	FALSE	TRUE	TRUE	FALSE		TRUE	FALSE
HMF005404A	Known primary tumour	Lung (NSCLC)	TP53	inact mut	p.Glu339*	No actionability	TRUE	TRUE	TRUE	FALSE		FALSE
HMF005405A	Known primary tumour	Colorectal (Colon; right-sided)	BRAF	V600E act mut	p.Val600Glu	Reimbursed treatment	TRUE	TRUE	TRUE	FALSE		FALSE	FALSE
HMF005405A	Known primary tumour	Colorectal (Colon; right-sided)	STK11	del	full loss	No actionability	TRUE	TRUE	TRUE	FALSE		FALSE
HMF005405A	Known primary tumour	Colorectal (Colon; right-sided)	TP53	inact mut	p.Leu111Pro	No actionability	TRUE	TRUE	TRUE	FALSE		FALSE
HMF005406A	Known primary tumour	Lung (NSCLC)	KMT2C	inact mut	p.Ala4099fs	No actionability	FALSE	TRUE	TRUE	FALSE		TRUE
HMF005406A	Known primary tumour	Lung (NSCLC)	KMT2D	inact mut VUS	p.Pro648fs	No actionability	FALSE	TRUE	TRUE	FALSE		TRUE
HMF005406A	Known primary tumour	Lung (NSCLC)	PIK3CA	amp	full gain	Experimental treatment	TRUE	TRUE	TRUE	FALSE		FALSE	FALSE
HMF005406A	Known primary tumour	Lung (NSCLC)	TMB	high	High mutational burden	Experimental treatment	FALSE	TRUE	TRUE	FALSE		TRUE	FALSE
HMF005406A	Known primary tumour	Lung (NSCLC)	TP53	inact mut	p.Arg248Gln	No actionability	TRUE	TRUE	TRUE	FALSE		FALSE
HMF005407A	Known primary tumour	Soft tissue (Sarcoma NOS)	CD274	amp	full gain	No actionability	FALSE	TRUE	TRUE	FALSE		TRUE
HMF005407A	Known primary tumour	Soft tissue (Sarcoma NOS)	CDKN2A	del	full loss	No actionability	TRUE	TRUE	TRUE	FALSE		FALSE
HMF005407A	Known primary tumour	Soft tissue (Sarcoma NOS)	MDM2	amp	full gain	No actionability	FALSE	TRUE	TRUE	FALSE		TRUE
HMF005407A	Known primary tumour	Soft tissue (Sarcoma NOS)	MYC	amp	full gain	No actionability	FALSE	TRUE	TRUE	FALSE		TRUE
HMF005408A	Known primary tumour	Soft tissue (PEComa)	CHEK2	inact mut	p.Thr410fs	Experimental treatment	FALSE	TRUE	TRUE	FALSE		TRUE	FALSE
HMF005408A	Known primary tumour	Soft tissue (PEComa)	IRS2	amp VUS	full gain	No actionability	FALSE	TRUE	TRUE	FALSE		TRUE
HMF005408A	Known primary tumour	Soft tissue (PEComa)	RB1	loss	full loss	No actionability	TRUE	TRUE	TRUE	FALSE		FALSE
HMF005408A	Known primary tumour	Soft tissue (PEComa)	TP53	loss	full loss	No actionability	TRUE	TRUE	TRUE	FALSE		FALSE
HMF005409A	Known primary tumour	Colorectal (Colon; right-sided)	APC	inact mut	p.Ser1415fs	No actionability	TRUE	TRUE	TRUE	FALSE		FALSE
HMF005409A	Known primary tumour	Colorectal (Colon; right-sided)	ERBB2	amp	full gain	No actionability	TRUE	TRUE	TRUE	FALSE		FALSE
HMF005409A	Known primary tumour	Colorectal (Colon; right-sided)	ERBB3	act mut VUS	p.Thr389Lys	No actionability	FALSE	TRUE	TRUE	FALSE		TRUE
HMF005409A	Known primary tumour	Colorectal (Colon; right-sided)	FHIT	part del	partial loss	No actionability	FALSE	FALSE	TRUE	TRUE		FALSE
HMF005409A	Known primary tumour	Colorectal (Colon; right-sided)	PTEN	inact mut VUS	p.Arg130Gln	No actionability	TRUE	TRUE	TRUE	FALSE		FALSE
HMF005410A	Known primary tumour	Lung (NSCLC)	ATM	inact mut	c.496+5G>A splice	Experimental treatment	TRUE	TRUE	TRUE	FALSE		FALSE	FALSE
HMF005410A	Known primary tumour	Lung (NSCLC)	KEAP1	mut VUS	p.Arg601Gln	No actionability	FALSE	TRUE	TRUE	FALSE		TRUE
HMF005410A	Known primary tumour	Lung (NSCLC)	KRAS	act mut	p.Gly12Cys	Experimental treatment	TRUE	TRUE	TRUE	FALSE		FALSE	FALSE
HMF005410A	Known primary tumour	Lung (NSCLC)	MDM2	amp	full gain	No actionability	FALSE	TRUE	TRUE	FALSE		TRUE
HMF005410A	Known primary tumour	Lung (NSCLC)	PIK3CA	mut VUS	p.Lys723del	No actionability	TRUE	TRUE	TRUE	FALSE		FALSE
HMF005410A	Known primary tumour	Lung (NSCLC)	SMARCA4	loss	partial loss	Experimental treatment	FALSE	TRUE	TRUE	FALSE		TRUE	FALSE
HMF005410A	Known primary tumour	Lung (NSCLC)	STK11	loss VUS	full loss	No actionability	TRUE	TRUE	TRUE	FALSE		FALSE
HMF005411A	Cancer of unknown primary	CUP (Lung; NSCLC)	CDKN2A	inact	full loss	No actionability	TRUE	TRUE	TRUE	FALSE		FALSE
HMF005411A	Cancer of unknown primary	CUP (Lung; NSCLC)	KRAS	act mut	p.Gln61Leu	Experimental treatment	TRUE	TRUE	TRUE	FALSE		FALSE	FALSE
HMF005411A	Cancer of unknown primary	CUP (Lung; NSCLC)	TERTp	act mut	c.-124C>T	No actionability	FALSE	FALSE	TRUE	TRUE		FALSE
HMF005411A	Cancer of unknown primary	CUP (Lung; NSCLC)	TMB	high	High mutational burden	No actionability	FALSE	TRUE	TRUE	FALSE		TRUE
HMF005411A	Cancer of unknown primary	CUP (Lung; NSCLC)	TP53	inact mut	p.Arg248Leu	No actionability	TRUE	TRUE	TRUE	FALSE		FALSE
HMF005412A	Known primary tumour	Lung (NSCLC)	MDM2	amp	full gain	No actionability	FALSE	TRUE	TRUE	FALSE		TRUE
HMF005412A	Known primary tumour	Lung (NSCLC)	MET	exon 14 skipping	c.3082G>A splice	Reimbursed treatment	TRUE	TRUE	TRUE	FALSE		FALSE	FALSE
HMF005412A	Known primary tumour	Lung (NSCLC)	MET	resist mut	p.Asp1246Asn	Reimbursed treatment	TRUE	TRUE	TRUE	FALSE		FALSE	FALSE
HMF005412A	Known primary tumour	Lung (NSCLC)	SETD2	inact mut VUS	p.Ser877fs	No actionability	FALSE	TRUE	TRUE	FALSE		TRUE
HMF005413A	Known primary tumour	Lung (NSCLC)	CDKN2A	del	full loss	No actionability	TRUE	TRUE	TRUE	FALSE		FALSE
HMF005413A	Known primary tumour	Lung (NSCLC)	KEAP1	inact mut	p.Gln227fs	No actionability	FALSE	TRUE	TRUE	FALSE		TRUE
HMF005413A	Known primary tumour	Lung (NSCLC)	NTRK3	fus	AGBL1 - NTRK3 fusion	No actionability	FALSE	FALSE	TRUE	TRUE		FALSE
HMF005413A	Known primary tumour	Lung (NSCLC)	STK11	inact mut	p.Lys44*	No actionability	TRUE	TRUE	TRUE	FALSE		FALSE
HMF005413A	Known primary tumour	Lung (NSCLC)	TMB	high	High mutational burden	Experimental treatment	FALSE	TRUE	TRUE	FALSE		TRUE	FALSE
HMF005413A	Known primary tumour	Lung (NSCLC)	TP53	inact mut	p.Arg273Leu	No actionability	TRUE	TRUE	TRUE	FALSE		FALSE
HMF005414A	Known primary tumour	Lung (NSCLC)	KEAP1	inact mut	p.Gln92*	No actionability	FALSE	TRUE	TRUE	FALSE		TRUE
HMF005414A	Known primary tumour	Lung (NSCLC)	KRAS	act mut	p.Gly12Cys	Experimental treatment	TRUE	TRUE	TRUE	FALSE		FALSE	FALSE
HMF005414A	Known primary tumour	Lung (NSCLC)	STK11	inact mut	p.Leu140fs	No actionability	TRUE	TRUE	TRUE	FALSE		FALSE
HMF005414A	Known primary tumour	Lung (NSCLC)	TML	high	High mutational burden	Experimental treatment	FALSE	TRUE	TRUE	FALSE		TRUE	FALSE
HMF005415A	Known primary tumour	Lung (NSCLC)	BAP1	del	full loss	No actionability	FALSE	TRUE	TRUE	FALSE		TRUE
HMF005415A	Known primary tumour	Lung (NSCLC)	SETD2	inact mut	p.Asn416fs	No actionability	FALSE	TRUE	TRUE	FALSE		TRUE
HMF005416A	Known primary tumour	Lung (NSCLC)	FAT4	inact mut VUS	p.Gly3979fs	No actionability	FALSE	FALSE	TRUE	TRUE		FALSE
HMF005416A	Known primary tumour	Lung (NSCLC)	FOXA1	amp	full gain	No actionability	FALSE	TRUE	TRUE	FALSE		TRUE
HMF005416A	Known primary tumour	Lung (NSCLC)	MYC	amp	full gain	No actionability	FALSE	TRUE	TRUE	FALSE		TRUE
HMF005416A	Known primary tumour	Lung (NSCLC)	STK11	inact mut VUS	p.Gln159*	No actionability	TRUE	TRUE	TRUE	FALSE		FALSE
HMF005416A	Known primary tumour	Lung (NSCLC)	TG	amp	full gain	No actionability	FALSE	FALSE	TRUE	TRUE		FALSE
HMF005416A	Known primary tumour	Lung (NSCLC)	TML	high	High mutational burden	Experimental treatment	FALSE	TRUE	TRUE	FALSE		TRUE	FALSE
HMF005416A	Known primary tumour	Lung (NSCLC)	TP53	inact mut	c.994-1G>T splice	No actionability	TRUE	TRUE	TRUE	FALSE		FALSE
HMF005418A	Known primary tumour	Oesophagus/stomach (GEJ; adenocarcinoma)	CCND3	amp	full gain	Experimental treatment	FALSE	TRUE	TRUE	FALSE		TRUE	FALSE
HMF005418A	Known primary tumour	Oesophagus/stomach (GEJ; adenocarcinoma)	CDKN2A	inact del	full loss	No actionability	TRUE	TRUE	TRUE	FALSE		FALSE
HMF005418A	Known primary tumour	Oesophagus/stomach (GEJ; adenocarcinoma)	KRAS	amp	full gain	No actionability	TRUE	TRUE	TRUE	FALSE		FALSE
HMF005418A	Known primary tumour	Oesophagus/stomach (GEJ; adenocarcinoma)	SLCO1B1	amp VUS	full gain	No actionability	FALSE	FALSE	TRUE	TRUE		FALSE
HMF005418A	Known primary tumour	Oesophagus/stomach (GEJ; adenocarcinoma)	TP53	inact mut	p.Met237Ile	No actionability	TRUE	TRUE	TRUE	FALSE		FALSE
HMF005419A	Known primary tumour	Colorectal (Colon; right-sided)	APC	inact mut	p.Ser960*	No actionability	TRUE	TRUE	TRUE	FALSE		FALSE
HMF005419A	Known primary tumour	Colorectal (Colon; right-sided)	MAP2K4	inact mut	p.Asn62fs	Experimental treatment	FALSE	TRUE	TRUE	FALSE		TRUE	FALSE
HMF005419A	Known primary tumour	Colorectal (Colon; right-sided)	TP53	inact mut	p.Val157Phe	No actionability	TRUE	TRUE	TRUE	FALSE		FALSE
HMF005420A	Known primary tumour	Breast (ER positive, Her2 negative)	CCND1	amp	full gain	Experimental treatment	FALSE	TRUE	TRUE	FALSE		TRUE	FALSE
HMF005420A	Known primary tumour	Breast (ER positive, Her2 negative)	PIK3CA	amp	full gain	No actionability	TRUE	TRUE	TRUE	FALSE		FALSE
HMF005420A	Known primary tumour	Breast (ER positive, Her2 negative)	PIK3CA	act mut	full gain	Reimbursed treatment	TRUE	TRUE	TRUE	FALSE		FALSE	FALSE
HMF005420A	Known primary tumour	Breast (ER positive, Her2 negative)	TP53	inact mut	p.Trp53fs	No actionability	TRUE	TRUE	TRUE	FALSE		FALSE
HMF005421A	Known primary tumour	Pancreas (Neuro-endocrine; NET)	APC	part del	partial loss	No actionability	TRUE	TRUE	TRUE	FALSE		FALSE
HMF005422A	Known primary tumour	Lung (NSCLC)	CCNE1	amp VUS	full gain	No actionability	FALSE	TRUE	TRUE	FALSE		TRUE
HMF005422A	Known primary tumour	Lung (NSCLC)	KRAS	act mut	p.Gly12Cys	Experimental treatment	TRUE	TRUE	TRUE	FALSE		FALSE	FALSE
HMF005422A	Known primary tumour	Lung (NSCLC)	MYC	amp VUS	full gain	No actionability	FALSE	TRUE	TRUE	FALSE		TRUE
HMF005422A	Known primary tumour	Lung (NSCLC)	TMB	high	High mutational burden	Experimental treatment	FALSE	TRUE	TRUE	FALSE		TRUE	FALSE
HMF005422A	Known primary tumour	Lung (NSCLC)	TP53	inact mut	p.Arg248Leu	No actionability	TRUE	TRUE	TRUE	FALSE		FALSE
HMF005423A	Known primary tumour	Oesophagus/stomach (Stomach; adenocarcinoma/sarcomatoid carcinoma)	CDKN2A	del	p.Asp92fs	Experimental treatment	TRUE	TRUE	TRUE	FALSE		FALSE	FALSE
HMF005423A	Known primary tumour	Oesophagus/stomach (Stomach; adenocarcinoma/sarcomatoid carcinoma)	TMB	high	High mutational burden	Experimental treatment	FALSE	TRUE	TRUE	FALSE		TRUE	FALSE
HMF005423A	Known primary tumour	Oesophagus/stomach (Stomach; adenocarcinoma/sarcomatoid carcinoma)	TP53	inact mut	c.994-1G>T splice	No actionability	TRUE	TRUE	TRUE	FALSE		FALSE
HMF005425A	Known primary tumour	Lung (NSCLC)	ARID1A	inact mut	p.Lys2243*	No actionability	FALSE	TRUE	TRUE	FALSE		TRUE
HMF005425A	Known primary tumour	Lung (NSCLC)	BRAF	V600E act mut	p.Val600Glu	Reimbursed treatment	TRUE	TRUE	TRUE	FALSE		FALSE	FALSE
HMF005425A	Known primary tumour	Lung (NSCLC)	TML	high	High mutational burden	No actionability	FALSE	TRUE	TRUE	FALSE		TRUE
HMF005425A	Known primary tumour	Lung (NSCLC)	TP53	inact part del	partial loss	No actionability	TRUE	TRUE	TRUE	FALSE		FALSE
HMF005426A	Known primary tumour	Ovary (Low grade serous carcinoma)	ARID1A	inact aplice mut	c.2733-2A>T splice	No actionability	FALSE	TRUE	TRUE	FALSE		TRUE
HMF005426A	Known primary tumour	Ovary (Low grade serous carcinoma)	NRAS	act mut	p.Gln61Arg	Experimental treatment	TRUE	TRUE	TRUE	FALSE		FALSE	FALSE
HMF005426A	Known primary tumour	Ovary (Low grade serous carcinoma)	POLE	inact mut	p.Glu1202*	No actionability	FALSE	TRUE	TRUE	FALSE		TRUE
HMF005427A	Known primary tumour	Soft tissue (Epidemic Kaposisarcoma)	HRD without substrate		HRD without substrate	Experimental treatment	FALSE	FALSE	TRUE	TRUE		FALSE	TRUE
HMF005427A	Known primary tumour	Soft tissue (Epidemic Kaposisarcoma)	RAD54L	mut VUS	p.Pro32Phe	No actionability	FALSE	TRUE	TRUE	FALSE		TRUE
HMF005428A	Known primary tumour	Breast (TNBC)	CIC	del VUS	partial loss	No actionability	FALSE	TRUE	TRUE	FALSE		TRUE
HMF005428A	Known primary tumour	Breast (TNBC)	ERF	del VUS	partial loss	No actionability	FALSE	FALSE	TRUE	TRUE		FALSE
HMF005428A	Known primary tumour	Breast (TNBC)	HRD without substrate		HRD without substrate	Experimental treatment	FALSE	FALSE	TRUE	TRUE		FALSE	TRUE
HMF005428A	Known primary tumour	Breast (TNBC)	KDM6A	del VUS	partial loss	No actionability	FALSE	TRUE	TRUE	FALSE		TRUE
HMF005428A	Known primary tumour	Breast (TNBC)	MGA	inact homoz disrup	homozygous disruption	No actionability	FALSE	TRUE	TRUE	FALSE		TRUE
HMF005428A	Known primary tumour	Breast (TNBC)	RB1	inact homoz disrup	homozygous disruption	No actionability	TRUE	TRUE	TRUE	FALSE		FALSE
HMF005428A	Known primary tumour	Breast (TNBC)	TP53	inact mut	p.Arg213*	No actionability	TRUE	TRUE	TRUE	FALSE		FALSE
HMF005429A	Known primary tumour	Lung (Carcinoid; atypical carcinoid)							FALSE
HMF005430A	Cancer of unknown primary	CUP (Oesophagus/stomach; Stomach; signet ring)	CDH1	inact mut	p.Gly324fs	No actionability	TRUE	TRUE	TRUE	FALSE		FALSE
HMF005430A	Cancer of unknown primary	CUP (Oesophagus/stomach; Stomach; signet ring)	ITGAV	del VUS	partial loss	No actionability	FALSE	FALSE	TRUE	TRUE		FALSE
HMF005430A	Cancer of unknown primary	CUP (Oesophagus/stomach; Stomach; signet ring)	RHOA	mut VUS	p.Asp59Gly	No actionability	FALSE	TRUE	TRUE	FALSE		TRUE
HMF005431A	Cancer of unknown primary	CUP (Definitive CUP; possibly Upper GI/pancreas)	AMER1	inact mut	p.Gln366fs	No actionability	FALSE	TRUE	TRUE	FALSE		TRUE
HMF005431A	Cancer of unknown primary	CUP (Definitive CUP; possibly Upper GI/pancreas)	KRAS	act mut	p.Gly12Asp	No actionability	TRUE	TRUE	TRUE	FALSE		FALSE
HMF005431A	Cancer of unknown primary	CUP (Definitive CUP; possibly Upper GI/pancreas)	SPTAN1	mut VUS	p.Asn1143fs	No actionability	FALSE	FALSE	TRUE	TRUE		FALSE
HMF005431A	Cancer of unknown primary	CUP (Definitive CUP; possibly Upper GI/pancreas)	TP53	inact mut	c.672+1G>A splice	No actionability	TRUE	TRUE	TRUE	FALSE		FALSE
HMF005433A	Known primary tumour	Lung (NSCLC)	EGFR	act mut	p.Leu858Arg	Reimbursed treatment	TRUE	TRUE	TRUE	FALSE		FALSE	FALSE
HMF005433A	Known primary tumour	Lung (NSCLC)	MDM4	amp	full gain	No actionability	FALSE	TRUE	TRUE	FALSE		TRUE
HMF005433A	Known primary tumour	Lung (NSCLC)	MTOR	amp	full gain	No actionability	FALSE	TRUE	TRUE	FALSE		TRUE
HMF005433A	Known primary tumour	Lung (NSCLC)	RSF1	amp VUS	full gain	No actionability	FALSE	FALSE	TRUE	TRUE		FALSE
HMF005433A	Known primary tumour	Lung (NSCLC)	TP53	inact mut	p.Tyr205Asn	No actionability	TRUE	TRUE	TRUE	FALSE		FALSE
HMF005434A	Known primary tumour	Ovary (Low grade serous carcinoma)	CDKN2A	loss	full loss	Experimental treatment	TRUE	TRUE	TRUE	FALSE		FALSE	FALSE
HMF005435A	Known primary tumour	Melanoma	BRAF	act mut	p.Val600Lys	Reimbursed treatment	TRUE	TRUE	TRUE	FALSE		FALSE	FALSE
HMF005435A	Known primary tumour	Melanoma	CDKN2A	inact mut	p.His83Tyr	No actionability	TRUE	TRUE	TRUE	FALSE		FALSE
HMF005435A	Known primary tumour	Melanoma	PTEN	inact mut	p.Gly129Val	Experimental treatment	TRUE	TRUE	TRUE	FALSE		FALSE	FALSE
HMF005435A	Known primary tumour	Melanoma	TERT	mut VUS	c.-146C>T	No actionability	FALSE	TRUE	TRUE	FALSE		TRUE
HMF005435A	Known primary tumour	Melanoma	TMB	high	High mutational burden	Experimental treatment	FALSE	TRUE	TRUE	FALSE		TRUE	FALSE
HMF005436A	Known primary tumour	Mesothelioma							FALSE
HMF005437A	Known primary tumour	Lung (NSCLC)	APOBEC	signature	APOBEC present	No actionability	FALSE	FALSE	TRUE	TRUE		FALSE
HMF005437A	Known primary tumour	Lung (NSCLC)	ATM	mut VUS	p.Glu2950*	No actionability	TRUE	TRUE	TRUE	FALSE		FALSE
HMF005437A	Known primary tumour	Lung (NSCLC)	EGFR	resist mut	p.Thr790Met	Reimbursed treatment	TRUE	TRUE	TRUE	FALSE		FALSE	FALSE
HMF005437A	Known primary tumour	Lung (NSCLC)	EGFR	act mut	p.Leu747_Thr751del	Reimbursed treatment	TRUE	TRUE	TRUE	FALSE		FALSE	FALSE
HMF005437A	Known primary tumour	Lung (NSCLC)	PTEN	mut	p.Arg130Gln	No actionability	TRUE	TRUE	TRUE	FALSE		FALSE
HMF005437A	Known primary tumour	Lung (NSCLC)	RB1	mut	p.Ile138fs	No actionability	TRUE	TRUE	TRUE	FALSE		FALSE
HMF005437A	Known primary tumour	Lung (NSCLC)	TMB	high	High mutational burden	No actionability	FALSE	TRUE	TRUE	FALSE		TRUE
HMF005437A	Known primary tumour	Lung (NSCLC)	TP53	mut	p.Ser106Arg	No actionability	TRUE	TRUE	TRUE	FALSE		FALSE
HMF005438A	Known primary tumour	Lung (NSCLC)	KRAS	act mut	p.Gly12Cys	Experimental treatment	TRUE	TRUE	TRUE	FALSE		FALSE	FALSE
HMF005438A	Known primary tumour	Lung (NSCLC)	TMB	high	High mutational burden	Experimental treatment	FALSE	TRUE	TRUE	FALSE		TRUE	FALSE
HMF005439A	Known primary tumour	Lung (NSCLC)	EGFR	amp	full gain	No actionability	TRUE	TRUE	TRUE	FALSE		FALSE
HMF005439A	Known primary tumour	Lung (NSCLC)	EGFR	act mut	p.Leu858Arg	Reimbursed treatment	TRUE	TRUE	TRUE	FALSE		FALSE	FALSE
HMF005439A	Known primary tumour	Lung (NSCLC)	EGFR	resist mut	p.Thr790Met	Reimbursed treatment	TRUE	TRUE	TRUE	FALSE		FALSE	FALSE
HMF005439A	Known primary tumour	Lung (NSCLC)	TP53	inact mut	p.Arg248Trp	No actionability	TRUE	TRUE	TRUE	FALSE		FALSE
HMF005440A	Known primary tumour	Colorectal (Rectum; metastatic)	FLT3	amp	full gain	Experimental treatment	TRUE	TRUE	TRUE	FALSE		FALSE	FALSE
HMF005440A	Known primary tumour	Colorectal (Rectum; metastatic)	RAS/RAF		wildtype	Reimbursed treatment	TRUE	TRUE	TRUE	FALSE		FALSE	FALSE
HMF005440A	Known primary tumour	Colorectal (Rectum; metastatic)	PIK3CA	act mut	p.Glu545Lys	Experimental treatment	TRUE	TRUE	TRUE	FALSE		FALSE	FALSE
HMF005440A	Known primary tumour	Colorectal (Rectum; metastatic)	SMAD4	inact mut	p.Arg135*	No actionability	TRUE	TRUE	TRUE	FALSE		FALSE
HMF005440A	Known primary tumour	Colorectal (Rectum; metastatic)	TP53	splice mut	c.376-1G>C splice	No actionability	TRUE	TRUE	TRUE	FALSE		FALSE
HMF005441A	Known primary tumour	Lung (NSCLC)	ALK	fus	EML4 - ALK fusion	Reimbursed treatment	FALSE	FALSE	TRUE	TRUE		FALSE	TRUE
HMF005441A	Known primary tumour	Lung (NSCLC)	AR	mut VUS	p.Gln86del	No actionability	FALSE	TRUE	TRUE	FALSE		TRUE
HMF005441A	Known primary tumour	Lung (NSCLC)	CDKN2A	inact mut	p.Arg80*	No actionability	TRUE	TRUE	TRUE	FALSE		FALSE
HMF005442A	Known primary tumour	Oesophagus/stomach (GEJ; adenocarcinoma)	ERBB2	amp	full gain	Reimbursed treatment	TRUE	TRUE	TRUE	FALSE		FALSE	FALSE
HMF005442A	Known primary tumour	Oesophagus/stomach (GEJ; adenocarcinoma)	FGFR2	amp	full gain	No actionability	TRUE	TRUE	TRUE	FALSE		FALSE
HMF005442A	Known primary tumour	Oesophagus/stomach (GEJ; adenocarcinoma)	TMB	high	High mutational burden	Experimental treatment	FALSE	TRUE	TRUE	FALSE		TRUE	FALSE
HMF005442A	Known primary tumour	Oesophagus/stomach (GEJ; adenocarcinoma)	TP53	inact mut	p.Arg175His	No actionability	TRUE	TRUE	TRUE	FALSE		FALSE
HMF005443A	Cancer of unknown primary	CUP (Lung; NSCLC)	EGFR	exon 19 del	p.Ser752_Ile759del	Reimbursed treatment	TRUE	TRUE	TRUE	FALSE		FALSE	FALSE
HMF005445A	Known primary tumour	Mesothelioma	CDKN2A	del	full loss	No actionability	TRUE	TRUE	TRUE	FALSE		FALSE
HMF005445A	Known primary tumour	Mesothelioma	FAT1	del	full loss	No actionability	FALSE	TRUE	TRUE	FALSE		TRUE
HMF005446A	Known primary tumour	GIST (Quadruple wildtype)	NF1	inact mut	p.Ser340fs	Experimental treatment	FALSE	TRUE	TRUE	FALSE		TRUE	FALSE
HMF005446A	Known primary tumour	GIST (Quadruple wildtype)	PIK3CA	act mut	p.Gln546Lys	Experimental treatment	TRUE	TRUE	TRUE	FALSE		FALSE	FALSE
HMF005447A	Cancer of unknown primary	CUP (Bladder; UCC)	CDKN2A	del	full loss	No actionability	TRUE	TRUE	TRUE	FALSE		FALSE
HMF005447A	Cancer of unknown primary	CUP (Bladder; UCC)	DDR2	amp	full gain	No actionability	FALSE	TRUE	TRUE	FALSE		TRUE
HMF005447A	Cancer of unknown primary	CUP (Bladder; UCC)	MDM2	amp	full gain	No actionability	FALSE	TRUE	TRUE	FALSE		TRUE
HMF005447A	Cancer of unknown primary	CUP (Bladder; UCC)	TERTp	act mut	c.-124C>T	No actionability	FALSE	FALSE	TRUE	TRUE		FALSE
HMF005447A	Cancer of unknown primary	CUP (Bladder; UCC)	TML	high	High mutational burden	Experimental treatment	FALSE	TRUE	TRUE	FALSE		TRUE	FALSE
HMF005448A	Known primary tumour	Mesothelioma	CDKN2A	del	full loss	No actionability	TRUE	TRUE	TRUE	FALSE		FALSE
HMF005448A	Known primary tumour	Mesothelioma	NF2	del	partial loss	No actionability	FALSE	TRUE	TRUE	FALSE		TRUE
HMF005449A	Known primary tumour	Mesothelioma	CDKN2A	inact	partial loss	No actionability	TRUE	TRUE	TRUE	FALSE		FALSE
HMF005450A	Known primary tumour	Prostate	AR	amp	full gain	No actionability	FALSE	TRUE	TRUE	FALSE		TRUE
HMF005450A	Known primary tumour	Prostate	CDKN2A	loss	full loss	No actionability	TRUE	TRUE	TRUE	FALSE		FALSE
HMF005450A	Known primary tumour	Prostate	PTEN	inact del	full loss	Experimental treatment	TRUE	TRUE	TRUE	FALSE		FALSE	FALSE
HMF005450A	Known primary tumour	Prostate	TMPRSS2-ERG	fus	TMPRSS2 - ERG fusion	No actionability	FALSE	FALSE	TRUE	TRUE		FALSE
HMF005450A	Known primary tumour	Prostate	TP53	inact mut	p.Gln192*	No actionability	TRUE	TRUE	TRUE	FALSE		FALSE
HMF005451A	Known primary tumour	Lung (Carcinoid; atypical carcinoid)	BRAF	act mut	p.Val600Glu	Reimbursed treatment	TRUE	TRUE	TRUE	FALSE		FALSE	FALSE
HMF005451A	Known primary tumour	Lung (Carcinoid; atypical carcinoid)	BRAF	resist indel	BRAF - BRAF fusion	Reimbursed treatment	TRUE	TRUE	TRUE	FALSE		FALSE	FALSE
HMF005451A	Known primary tumour	Lung (Carcinoid; atypical carcinoid)	CDKN2A	del	full loss	No actionability	TRUE	TRUE	TRUE	FALSE		FALSE
HMF005451A	Known primary tumour	Lung (Carcinoid; atypical carcinoid)	PTEN	inact mut	p.Gly129Arg	Experimental treatment	TRUE	TRUE	TRUE	FALSE		FALSE	FALSE
HMF005452A	Known primary tumour	Soft tissue (High grade pleomorphic sarcoma)	PTEN	del	full loss	Experimental treatment	TRUE	TRUE	TRUE	FALSE		FALSE	FALSE
HMF005452A	Known primary tumour	Soft tissue (High grade pleomorphic sarcoma)	TP53	inact mut	p.Gln144fs	No actionability	TRUE	TRUE	TRUE	FALSE		FALSE
HMF005453A	Known primary tumour	Mesothelioma	CDKN2A	loss	full loss	No actionability	TRUE	TRUE	TRUE	FALSE		FALSE
HMF005453A	Known primary tumour	Mesothelioma	NF2	inact mut	p.Trp60fs	Experimental treatment	FALSE	TRUE	TRUE	FALSE		TRUE	FALSE
HMF005453A	Known primary tumour	Mesothelioma	NTRK1	amp	full gain	No actionability	FALSE	TRUE	TRUE	FALSE		TRUE
HMF005453A	Known primary tumour	Mesothelioma	STK11	inact mut	p.Gln214_Gln220del	No actionability	TRUE	TRUE	TRUE	FALSE		FALSE
HMF005454A	Known primary tumour	Breast (ER positive, Her2 positive)	CDH1	inact mut	p.Ile650fs	No actionability	TRUE	TRUE	TRUE	FALSE		FALSE
HMF005454A	Known primary tumour	Breast (ER positive, Her2 positive)	PIK3CA	act mut	p.His1047Arg	Experimental treatment	TRUE	TRUE	TRUE	FALSE		FALSE	FALSE
HMF005454A	Known primary tumour	Breast (ER positive, Her2 positive)	SMAD4	inact mut	p.Gln245*	No actionability	TRUE	TRUE	TRUE	FALSE		FALSE
HMF005454A	Known primary tumour	Breast (ER positive, Her2 positive)	TP53	inact mut	p.Cys229fs	No actionability	TRUE	TRUE	TRUE	FALSE		FALSE
HMF005455A	Known primary tumour	Breast (ER positive, Her2 negative)	CCND1	amp	full gain	Experimental treatment	FALSE	TRUE	TRUE	FALSE		TRUE	FALSE
HMF005455A	Known primary tumour	Breast (ER positive, Her2 negative)	CDH1	inact mut	p.Thr217fs	No actionability	TRUE	TRUE	TRUE	FALSE		FALSE
HMF005455A	Known primary tumour	Breast (ER positive, Her2 negative)	ERBB3	act mut VUS	p.Gln809Arg	No actionability	FALSE	TRUE	TRUE	FALSE		TRUE
HMF005455A	Known primary tumour	Breast (ER positive, Her2 negative)	PIK3CA	act mut	p.Cys420Arg	Reimbursed treatment	TRUE	TRUE	TRUE	FALSE		FALSE	FALSE
HMF005456A	Known primary tumour	Breast (ER positive, Her2 negative)	CCND1	amp	full gain	Experimental treatment	FALSE	TRUE	TRUE	FALSE		TRUE	FALSE
HMF005456A	Known primary tumour	Breast (ER positive, Her2 negative)	ESR1	resist mut	p.Tyr537Asn	No actionability	FALSE	TRUE	TRUE	FALSE		TRUE
HMF005456A	Known primary tumour	Breast (ER positive, Her2 negative)	PIK3CA	act mut	p.Asn345Lys	Reimbursed treatment	TRUE	TRUE	TRUE	FALSE		FALSE	FALSE
HMF005457A	Known primary tumour	Oesophagus/stomach (Stomach)	CDK1	inact mut	c.531+2T>C	No actionability	FALSE	FALSE	TRUE	TRUE		FALSE
HMF005457A	Known primary tumour	Oesophagus/stomach (Stomach)	CDKN2A	del	full loss	No actionability	TRUE	TRUE	TRUE	FALSE		FALSE
HMF005457A	Known primary tumour	Oesophagus/stomach (Stomach)	MET	amp	full gain	Experimental treatment	TRUE	TRUE	TRUE	FALSE		FALSE	FALSE
HMF005457A	Known primary tumour	Oesophagus/stomach (Stomach)	TP53	inact mut	p.Arg248Trp	No actionability	TRUE	TRUE	TRUE	FALSE		FALSE
HMF005458A	Known primary tumour	Bone (Osteosarcoma)	NF1	inact mut	p.Gln1399fs	No actionability	FALSE	TRUE	TRUE	FALSE		TRUE
HMF005458A	Known primary tumour	Bone (Osteosarcoma)	TSC2	mut VUS	p.Leu792Pro	No actionability	FALSE	TRUE	TRUE	FALSE		TRUE
HMF005459A	Known primary tumour	Mesothelioma	BAP1	del	partial loss	No actionability	FALSE	TRUE	TRUE	FALSE		TRUE
HMF005460A	Known primary tumour	Lung (NSCLC)	ARID1A	inact mut	p.Pro1468fs	No actionability	FALSE	TRUE	TRUE	FALSE		TRUE
HMF005460A	Known primary tumour	Lung (NSCLC)	BRAF	act mut	p.Val600Glu	Reimbursed treatment	TRUE	TRUE	TRUE	FALSE		FALSE	FALSE
HMF005460A	Known primary tumour	Lung (NSCLC)	HRD without substrate		HRD without substrate	Experimental treatment	FALSE	FALSE	TRUE	TRUE		FALSE	FALSE
HMF005460A	Known primary tumour	Lung (NSCLC)	TP53	inact del	full loss	No actionability	TRUE	TRUE	TRUE	FALSE		FALSE
HMF005461A	Known primary tumour	Lung (NSCLC)	EGFR	resist mut	p.Thr790Met	Reimbursed treatment	TRUE	TRUE	TRUE	FALSE		FALSE	FALSE
HMF005461A	Known primary tumour	Lung (NSCLC)	EGFR	exon 19 del	p.Glu746_Ser752delinsVal	Reimbursed treatment	TRUE	TRUE	TRUE	FALSE		FALSE	FALSE
HMF005461A	Known primary tumour	Lung (NSCLC)	TP53	inact homoz disrup	homozygous disruption	No actionability	TRUE	TRUE	TRUE	FALSE		FALSE
HMF005462A	Cancer of unknown primary	CUP (Lung; NSCLC)	ARID1A	inact	p.Glu1774*	No actionability	FALSE	TRUE	TRUE	FALSE		TRUE
HMF005462A	Cancer of unknown primary	CUP (Lung; NSCLC)	ARID2	inact mut	p.Glu1774*	No actionability	FALSE	TRUE	TRUE	FALSE		TRUE
HMF005462A	Cancer of unknown primary	CUP (Lung; NSCLC)	CCND3	amp	full gain	Experimental treatment	FALSE	TRUE	TRUE	FALSE		TRUE	FALSE
HMF005462A	Cancer of unknown primary	CUP (Lung; NSCLC)	CCNE1	amp VUS	full gain	No actionability	FALSE	TRUE	TRUE	FALSE		TRUE
HMF005462A	Cancer of unknown primary	CUP (Lung; NSCLC)	CHEK2	inact	p.Cys286*	No actionability	FALSE	TRUE	TRUE	FALSE		TRUE
HMF005462A	Cancer of unknown primary	CUP (Lung; NSCLC)	KEAP1	inact	p.Gln227*	No actionability	FALSE	TRUE	TRUE	FALSE		TRUE
HMF005462A	Cancer of unknown primary	CUP (Lung; NSCLC)	STK11	inact	p.Gln220*	No actionability	TRUE	TRUE	TRUE	FALSE		FALSE
HMF005462A	Cancer of unknown primary	CUP (Lung; NSCLC)	TMB	high	High mutational burden	Experimental treatment	FALSE	TRUE	TRUE	FALSE		TRUE	FALSE
HMF005462A	Cancer of unknown primary	CUP (Lung; NSCLC)	TP53	inact	p.Gly266Arg	No actionability	TRUE	TRUE	TRUE	FALSE		FALSE
HMF005463A	Known primary tumour	Lung (NSCLC)	KRAS	act mut	p.Gly12Val	No actionability	TRUE	TRUE	TRUE	FALSE		FALSE
HMF005463A	Known primary tumour	Lung (NSCLC)	NOTCH1	inact mut VUS	p.Cys554fs	No actionability	TRUE	TRUE	TRUE	FALSE		FALSE
HMF005464A	Cancer of unknown primary	CUP (Definitive CUP; possibly Lung; NSCLC)	APC	del	partial loss	No actionability	TRUE	TRUE	TRUE	FALSE		FALSE
HMF005464A	Cancer of unknown primary	CUP (Definitive CUP; possibly Lung; NSCLC)	ARID1A	inact mut	p.Tyr762*	No actionability	FALSE	TRUE	TRUE	FALSE		TRUE
HMF005464A	Cancer of unknown primary	CUP (Definitive CUP; possibly Lung; NSCLC)	NRAS	act mut	p.Gly12Asp	Experimental treatment	TRUE	TRUE	TRUE	FALSE		FALSE	FALSE
HMF005464A	Cancer of unknown primary	CUP (Definitive CUP; possibly Lung; NSCLC)	TP53	inact mut	p.Glu258Lys	No actionability	TRUE	TRUE	TRUE	FALSE		FALSE
HMF005465A	Known primary tumour	Mesothelioma	CDKN2A	del	full loss	No actionability	TRUE	TRUE	TRUE	FALSE		FALSE
HMF005465A	Known primary tumour	Mesothelioma	NF2	inact homoz disrup	homozygous disruption	No actionability	FALSE	TRUE	TRUE	FALSE		TRUE
HMF005466A	Known primary tumour	Mesothelioma	CDKN2A	del	full loss	No actionability	TRUE	TRUE	TRUE	FALSE		FALSE
HMF005467A	Known primary tumour	Soft tissue (Clear cell sarcoma)	EWSR1-CREB1	fus	EWSR1 - CREB1 fusion	No actionability	FALSE	FALSE	TRUE	TRUE		FALSE
HMF005468A	Cancer of unknown primary	CUP (Head and neck; SCC)	AKT1	amp	full gain	No actionability	TRUE	TRUE	TRUE	FALSE		FALSE
HMF005468A	Cancer of unknown primary	CUP (Head and neck; SCC)	CCND1	amp	full gain	Experimental treatment	FALSE	TRUE	TRUE	FALSE		TRUE	FALSE
HMF005468A	Cancer of unknown primary	CUP (Head and neck; SCC)	CDKN2A	inact mut	p.Arg58*	No actionability	TRUE	TRUE	TRUE	FALSE		FALSE
HMF005468A	Cancer of unknown primary	CUP (Head and neck; SCC)	FGF3	coamp	full gain	No actionability	FALSE	TRUE	TRUE	FALSE		TRUE
HMF005468A	Cancer of unknown primary	CUP (Head and neck; SCC)	TMB	high	High mutational burden	Experimental treatment	FALSE	TRUE	TRUE	FALSE		TRUE	FALSE
HMF005468A	Cancer of unknown primary	CUP (Head and neck; SCC)	TP53	inact mut	p.Gly266Val	No actionability	TRUE	TRUE	TRUE	FALSE		FALSE
HMF005469A	Known primary tumour	Colorectal (Rectum; non-metastatic)	APC	inact mut	p.Arg1463fs	No actionability	TRUE	TRUE	TRUE	FALSE		FALSE
HMF005469A	Known primary tumour	Colorectal (Rectum; non-metastatic)	RAS/RAF		mutated	Reimbursed treatment	TRUE	TRUE	TRUE	FALSE		FALSE	FALSE
HMF005469A	Known primary tumour	Colorectal (Rectum; non-metastatic)	KRAS	act mut	p.Gly12Cys	Experimental treatment	TRUE	TRUE	TRUE	FALSE		FALSE	FALSE
HMF005469A	Known primary tumour	Colorectal (Rectum; non-metastatic)	TP53	inact mut	p.Arg248Trp	No actionability	TRUE	TRUE	TRUE	FALSE		FALSE
HMF005470A	Cancer of unknown primary	CUP (Definitive CUP; possibly Ovary; mucinous adenocarcinoma)	KRAS	act mut	p.Gly12Val	Experimental treatment	TRUE	TRUE	TRUE	FALSE		FALSE	FALSE
HMF005470A	Cancer of unknown primary	CUP (Definitive CUP; possibly Ovary; mucinous adenocarcinoma)	TP53	inact mut	p.Cys135Phe	No actionability	TRUE	TRUE	TRUE	FALSE		FALSE
HMF005471A	Known primary tumour	Lung (NSCLC)	KEAP1	inact del	partial loss	No actionability	FALSE	TRUE	TRUE	FALSE		TRUE
HMF005471A	Known primary tumour	Lung (NSCLC)	KRAS	act mut	p.Ala11dup	No actionability	TRUE	TRUE	TRUE	FALSE		FALSE
HMF005471A	Known primary tumour	Lung (NSCLC)	STK11	inact mut	p.Lys62*	No actionability	TRUE	TRUE	TRUE	FALSE		FALSE
HMF005471A	Known primary tumour	Lung (NSCLC)	TMB	high	High mutational burden	Experimental treatment	FALSE	TRUE	TRUE	FALSE		TRUE	FALSE
HMF005472A	Cancer of unknown primary	CUP (Definitive CUP; possibly Head and neck; SCC)	RHOA	act mut VUS	p.Arg5Gln	No actionability	FALSE	TRUE	TRUE	FALSE		TRUE
HMF005472A	Cancer of unknown primary	CUP (Definitive CUP; possibly Head and neck; SCC)	RHOA	act mut VUS	p.Tyr42Cys	No actionability	FALSE	TRUE	TRUE	FALSE		TRUE
HMF005473A	Known primary tumour	Lung (NSCLC)	KRAS	act mut	p.Gly12Leu	Experimental treatment	TRUE	TRUE	TRUE	FALSE		FALSE	FALSE
HMF005473A	Known primary tumour	Lung (NSCLC)	STK11	inact mut	p.Arg86*	No actionability	TRUE	TRUE	TRUE	FALSE		FALSE
HMF005473A	Known primary tumour	Lung (NSCLC)	TP53	inact homoz disrup	homozygous disruption	No actionability	TRUE	TRUE	TRUE	FALSE		FALSE
HMF005474A	Cancer of unknown primary	CUP (Definitive CUP; possibly Cervix; SCC)	CREBBP	inact mut	p.Glu1541*	No actionability	FALSE	TRUE	TRUE	FALSE		TRUE
HMF005474A	Cancer of unknown primary	CUP (Definitive CUP; possibly Cervix; SCC)	EZH2	mut VUS	p.Asp293His	No actionability	TRUE	TRUE	TRUE	FALSE		FALSE
HMF005474A	Cancer of unknown primary	CUP (Definitive CUP; possibly Cervix; SCC)	HPV	type 16	Viral insertion	No actionability	FALSE	FALSE	TRUE	TRUE		FALSE
HMF005474A	Cancer of unknown primary	CUP (Definitive CUP; possibly Cervix; SCC)	STK11	inact mut	p.Glu33*	No actionability	TRUE	TRUE	TRUE	FALSE		FALSE
HMF005475A	Known primary tumour	Bladder (UCC)	CCND1	amp	full gain	Experimental treatment	FALSE	TRUE	TRUE	FALSE		TRUE	FALSE
HMF005475A	Known primary tumour	Bladder (UCC)	CDKN2A	loss	full loss	No actionability	TRUE	TRUE	TRUE	FALSE		FALSE
HMF005475A	Known primary tumour	Bladder (UCC)	FGF3	amp	full gain	No actionability	FALSE	TRUE	TRUE	FALSE		TRUE
HMF005475A	Known primary tumour	Bladder (UCC)	TP53	inact mut	p.Arg248Gln	No actionability	TRUE	TRUE	TRUE	FALSE		FALSE
HMF005476A	Known primary tumour	Prostate	AR	amp	full gain	No actionability	FALSE	TRUE	TRUE	FALSE		TRUE
HMF005476A	Known primary tumour	Prostate	ATM	inact mut	p.Glu522fs	Experimental treatment	TRUE	TRUE	TRUE	FALSE		FALSE	FALSE
HMF005476A	Known primary tumour	Prostate	MSH2	mut	p.Ser612*	No actionability	FALSE	TRUE	TRUE	FALSE		TRUE
HMF005476A	Known primary tumour	Prostate	MYC	amp	full gain	No actionability	FALSE	TRUE	TRUE	FALSE		TRUE
HMF005476A	Known primary tumour	Prostate	TMPRSS2-ERG	fus	TMPRSS2 - ERG fusion	No actionability	FALSE	FALSE	TRUE	TRUE		FALSE
HMF005476A	Known primary tumour	Prostate	TP53	loss	full loss	No actionability	TRUE	TRUE	TRUE	FALSE		FALSE
HMF005477A	Known primary tumour	Lung (NSCLC)	CDKN2A	loss	full loss	No actionability	TRUE	TRUE	TRUE	FALSE		FALSE
HMF005477A	Known primary tumour	Lung (NSCLC)	EGFR	resist mut	p.Thr790Met	Reimbursed treatment	TRUE	TRUE	TRUE	FALSE		FALSE	FALSE
HMF005477A	Known primary tumour	Lung (NSCLC)	EGFR	exon 19 del	p.Glu746_Ala750del	Reimbursed treatment	TRUE	TRUE	TRUE	FALSE		FALSE	FALSE
HMF005477A	Known primary tumour	Lung (NSCLC)	EGFR	gain	full gain	No actionability	TRUE	TRUE	TRUE	FALSE		FALSE
HMF005478A	Known primary tumour	Ovary (High grade serous carcinoma)	ARAF	amp	full gain	No actionability	FALSE	TRUE	TRUE	FALSE		TRUE
HMF005478A	Known primary tumour	Ovary (High grade serous carcinoma)	CCNE1	amp	full gain	No actionability	FALSE	TRUE	TRUE	FALSE		TRUE
HMF005478A	Known primary tumour	Ovary (High grade serous carcinoma)	KRAS	amp	full gain	Experimental treatment	TRUE	TRUE	TRUE	FALSE		FALSE	FALSE
HMF005478A	Known primary tumour	Ovary (High grade serous carcinoma)	MYC	amp	full gain	No actionability	FALSE	TRUE	TRUE	FALSE		TRUE
HMF005478A	Known primary tumour	Ovary (High grade serous carcinoma)	PIM1	amp	full gain	No actionability	FALSE	TRUE	TRUE	FALSE		TRUE
HMF005478A	Known primary tumour	Ovary (High grade serous carcinoma)	RSF1	resist amp	full gain	No actionability	FALSE	FALSE	TRUE	TRUE		FALSE
HMF005478A	Known primary tumour	Ovary (High grade serous carcinoma)	TP53	inact mut	p.His178fs	No actionability	TRUE	TRUE	TRUE	FALSE		FALSE
HMF005479A	Cancer of unknown primary	CUP (Definitive CUP; possibly Upper GI)	KRAS	amp	full gain	No actionability	TRUE	TRUE	TRUE	FALSE		FALSE
HMF005479A	Cancer of unknown primary	CUP (Definitive CUP; possibly Upper GI)	TP53	inact mut	p.Arg306*	No actionability	TRUE	TRUE	TRUE	FALSE		FALSE
HMF005480A	Known primary tumour	Colorectal (Rectum; metastatic)	APC	inact mut	p.Glu1309*	No actionability	TRUE	TRUE	TRUE	FALSE		FALSE
HMF005480A	Known primary tumour	Colorectal (Rectum; metastatic)	RAS/RAF		mutated	Reimbursed treatment	TRUE	TRUE	TRUE	FALSE		FALSE	FALSE
HMF005480A	Known primary tumour	Colorectal (Rectum; metastatic)	KRAS	act mut	p.Gly13Asp	Reimbursed treatment	TRUE	TRUE	TRUE	FALSE		FALSE	FALSE
HMF005480A	Known primary tumour	Colorectal (Rectum; metastatic)	TP53	inact mut	p.Arg175His	No actionability	TRUE	TRUE	TRUE	FALSE		FALSE
HMF005481A	Cancer of unknown primary	CUP (Lung; NSCLC)	BRAF	class III act mut	p.Gly466Ala	Experimental treatment	TRUE	TRUE	TRUE	FALSE		FALSE	FALSE
HMF005481A	Cancer of unknown primary	CUP (Lung; NSCLC)	PTEN	inact mut	p.Asp162His	Experimental treatment	TRUE	TRUE	TRUE	FALSE		FALSE	FALSE
HMF005481A	Cancer of unknown primary	CUP (Lung; NSCLC)	STK11	inact mut	p.Glu92fs	No actionability	TRUE	TRUE	TRUE	FALSE		FALSE
HMF005481A	Cancer of unknown primary	CUP (Lung; NSCLC)	TP53	inact mut	p.Arg282fs	No actionability	TRUE	TRUE	TRUE	FALSE		FALSE
HMF005482A	Known primary tumour	Thymus							FALSE
HMF005483A	Known primary tumour	Prostate	BRAF	act indel	BRAF - BRAF fusion	Reimbursed treatment	TRUE	TRUE	TRUE	FALSE		FALSE	FALSE
HMF005483A	Known primary tumour	Prostate	CDKN2A	loss	full loss	No actionability	TRUE	TRUE	TRUE	FALSE		FALSE
HMF005483A	Known primary tumour	Prostate	PTEN	inact mut	p.Gly165fs	Experimental treatment	TRUE	TRUE	TRUE	FALSE		FALSE	FALSE
HMF005483A	Known primary tumour	Prostate	TP53	inact mut	c.376-1G>C splice	No actionability	TRUE	TRUE	TRUE	FALSE		FALSE
HMF005485A	Known primary tumour	Lung (NSCLC)	CDKN2A	loss	full loss	No actionability	TRUE	TRUE	TRUE	FALSE		FALSE
HMF005485A	Known primary tumour	Lung (NSCLC)	EGFR	act mut	p.Glu746_Ser752delinsVal	Experimental treatment	TRUE	TRUE	TRUE	FALSE		FALSE	FALSE
HMF005485A	Known primary tumour	Lung (NSCLC)	EGFR	act mut	p.Glu746_Ser752delinsVal	Reimbursed treatment	TRUE	TRUE	TRUE	FALSE		FALSE	FALSE
HMF005486A	Known primary tumour	Melanoma	CDKN2A	inact homoz disrup	homozygous disruption	No actionability	TRUE	TRUE	TRUE	FALSE		FALSE
HMF005486A	Known primary tumour	Melanoma	KIT	act mut	p.Asn822Ile	Experimental treatment	TRUE	TRUE	TRUE	FALSE		FALSE	FALSE
HMF005486A	Known primary tumour	Melanoma	NF1	inact mut	p.Ser368fs	No actionability	FALSE	TRUE	TRUE	FALSE		TRUE
HMF005486A	Known primary tumour	Melanoma	TERT	amp VUS	ADAMTS18 - TERT fusion	No actionability	FALSE	TRUE	TRUE	FALSE		TRUE
HMF005486A	Known primary tumour	Melanoma	TMB	high	High mutational burden	Experimental treatment	FALSE	TRUE	TRUE	FALSE		TRUE	FALSE
HMF005486A	Known primary tumour	Melanoma	UV	signature	UV signature present	No actionability	FALSE	FALSE	TRUE	TRUE		FALSE
HMF005487A	Cancer of unknown primary	CUP (Definitive CUP; possibly Upper GI)	CDKN2A	inact mut	p.Gly35fs	No actionability	TRUE	TRUE	TRUE	FALSE		FALSE
HMF005487A	Cancer of unknown primary	CUP (Definitive CUP; possibly Upper GI)	KRAS	act mut	p.Ala146Thr	No actionability	TRUE	TRUE	TRUE	FALSE		FALSE
HMF005487A	Cancer of unknown primary	CUP (Definitive CUP; possibly Upper GI)	PRKAR1A	inact mut VUS	p.Arg228*	No actionability	FALSE	TRUE	TRUE	FALSE		TRUE
HMF005487A	Cancer of unknown primary	CUP (Definitive CUP; possibly Upper GI)	TP53	inact mut	p.Arg248Trp	No actionability	TRUE	TRUE	TRUE	FALSE		FALSE
HMF005489A	Known primary tumour	Thymus							FALSE
HMF005491A	Known primary tumour	Prostate	AR	amp	full gain	No actionability	FALSE	TRUE	TRUE	FALSE		TRUE
HMF005491A	Known primary tumour	Prostate	CDH1	inact part loss	partial loss	No actionability	TRUE	TRUE	TRUE	FALSE		FALSE
HMF005491A	Known primary tumour	Prostate	MGMT	mut VUS	p.Ala106Asp	No actionability	FALSE	FALSE	TRUE	TRUE		FALSE
HMF005491A	Known primary tumour	Prostate	PTEN	loss	full loss	Experimental treatment	TRUE	TRUE	TRUE	FALSE		FALSE	FALSE
HMF005491A	Known primary tumour	Prostate	TP53	inact part loss	partial loss	No actionability	TRUE	TRUE	TRUE	FALSE		FALSE
HMF005493A	Known primary tumour	Ovary	CCNE1	amp	full gain	No actionability	FALSE	TRUE	TRUE	FALSE		TRUE
HMF005493A	Known primary tumour	Ovary	NRG1	fus	PXDNL - NRG1 fusion	Experimental treatment	FALSE	FALSE	TRUE	TRUE		FALSE	TRUE
HMF005493A	Known primary tumour	Ovary	TP53	inact mut	p.Gly244fs	No actionability	TRUE	TRUE	TRUE	FALSE		FALSE
HMF005494A	Known primary tumour	Lung (NSCLC)	ALK	fus	EML4 - ALK fusion	Reimbursed treatment	FALSE	FALSE	TRUE	TRUE		FALSE	FALSE
HMF005494A	Known primary tumour	Lung (NSCLC)	ALK	resist mut	p.Gly1202Arg	Reimbursed treatment	TRUE	TRUE	TRUE	FALSE		FALSE	FALSE
HMF005494A	Known primary tumour	Lung (NSCLC)	CDKN2A	inact del	full loss	No actionability	TRUE	TRUE	TRUE	FALSE		FALSE
HMF005495A	Known primary tumour	Lung (LCNEC)	NF1	inact splice mut	c.1642-1G>T splice	No actionability	FALSE	TRUE	TRUE	FALSE		TRUE
HMF005495A	Known primary tumour	Lung (LCNEC)	Rb1	inact mut	p.Ser215*	No actionability	FALSE	FALSE	TRUE	TRUE		FALSE
HMF005495A	Known primary tumour	Lung (LCNEC)	TML	high	High mutational burden	Experimental treatment	FALSE	TRUE	TRUE	FALSE		TRUE	FALSE
HMF005495A	Known primary tumour	Lung (LCNEC)	TP53	inact mut	p.Tyr220His	No actionability	TRUE	TRUE	TRUE	FALSE		FALSE
HMF005496A	Known primary tumour	Prostate	TP53	inact mut	p.Pro318fs	No actionability	TRUE	TRUE	TRUE	FALSE		FALSE
HMF005497A	Known primary tumour	Lung (Carcinoid; atypical carcinoid)							FALSE
HMF005498A	Known primary tumour	Colorectal (Colon; left-sided; metastatic)	RAS/RAF		wildtype	Reimbursed treatment	TRUE	TRUE	TRUE	FALSE		FALSE	FALSE
HMF005498A	Known primary tumour	Colorectal (Colon; left-sided; metastatic)	APC	inact mut	p.Ser1400fs	No actionability	TRUE	TRUE	TRUE	FALSE		FALSE
HMF005498A	Known primary tumour	Colorectal (Colon; left-sided; metastatic)	SMAD4	inact mut	p.Ala406Val	No actionability	TRUE	TRUE	TRUE	FALSE		FALSE
HMF005498A	Known primary tumour	Colorectal (Colon; left-sided; metastatic)	TP53	inact splice mut	c.920-1G>T splice	No actionability	TRUE	TRUE	TRUE	FALSE		FALSE
HMF005499A	Known primary tumour	Lung (NSCLC)	EGFR	act mut	p.Glu746_Ala750del	Reimbursed treatment	TRUE	TRUE	TRUE	FALSE		FALSE	FALSE
HMF005499A	Known primary tumour	Lung (NSCLC)	RB1	inact mut	p.Thr620fs	No actionability	TRUE	TRUE	TRUE	FALSE		FALSE
HMF005499A	Known primary tumour	Lung (NSCLC)	RET	fus	NCOA4 - RET fusion	Reimbursed treatment	FALSE	FALSE	TRUE	TRUE		FALSE	FALSE
HMF005499A	Known primary tumour	Lung (NSCLC)	TP53	inact mut	p.Ala129_Leu130delinsVal	No actionability	TRUE	TRUE	TRUE	FALSE		FALSE
HMF005501A	Known primary tumour	Mesothelioma	CDKN2A	loss	full loss	No actionability	TRUE	TRUE	TRUE	FALSE		FALSE
HMF005501A	Known primary tumour	Mesothelioma	HRD+BRCA2	inact mut	p.Cys2689*	Experimental treatment	FALSE	TRUE	TRUE	FALSE		TRUE	FALSE
HMF005502A	Known primary tumour	Lung (Carcinoid; typical carcinoid)							FALSE
HMF005503A	Known primary tumour	Lung (NSCLC)	CCNE1	amp VUS	full gain	No actionability	FALSE	TRUE	TRUE	FALSE		TRUE
HMF005503A	Known primary tumour	Lung (NSCLC)	EGFR	act mut	p.Leu858Arg	Reimbursed treatment	TRUE	TRUE	TRUE	FALSE		FALSE	FALSE
HMF005503A	Known primary tumour	Lung (NSCLC)	NRAS	act mut	p.Gln61Lys	Experimental treatment	TRUE	TRUE	TRUE	FALSE		FALSE	FALSE
HMF005503A	Known primary tumour	Lung (NSCLC)	NTRK1	amp	full gain	No actionability	FALSE	TRUE	TRUE	FALSE		TRUE
HMF005503A	Known primary tumour	Lung (NSCLC)	RB1	inact mut	p.Arg251*	No actionability	TRUE	TRUE	TRUE	FALSE		FALSE
HMF005503A	Known primary tumour	Lung (NSCLC)	TP53	inact mut	p.Ser149fs	No actionability	TRUE	TRUE	TRUE	FALSE		FALSE
HMF005504A	Known primary tumour	Lung (NSCLC)	CDKN2A	loss	full loss	No actionability	TRUE	TRUE	TRUE	FALSE		FALSE
HMF005504A	Known primary tumour	Lung (NSCLC)	KRAS	amp	full gain	No actionability	TRUE	TRUE	TRUE	FALSE		FALSE
HMF005504A	Known primary tumour	Lung (NSCLC)	KRAS	act mut	full gain	Experimental treatment	TRUE	TRUE	TRUE	FALSE		FALSE	FALSE
HMF005504A	Known primary tumour	Lung (NSCLC)	STK11	part loss	partial loss	No actionability	TRUE	TRUE	TRUE	FALSE		FALSE
HMF005504A	Known primary tumour	Lung (NSCLC)	TMB	high	High mutational burden	Experimental treatment	FALSE	TRUE	TRUE	FALSE		TRUE	FALSE
[truncated: 2,077 more rows]

[truncated: 8 more sheets: 3B. Missed vars (50-gene), 3C. Missed vars (523-gene), 4A. CUP analysis, 4B. CUP solution, 4C. Diagnostic revision, 5. PGV analysis, 6. Clinical utility, 7. Overall survival]
