# Supplementary material for: Real-world clinical utility of tumor whole-genome sequencing in solid cancers
Source: Nat Med. 2026 Mar 20;32(4):1286–95. doi: 10.1038/s41591-026-04280-2 (PMC13099640; doi:10.1038/s41591-026-04280-2)
Supplement: Supplementary file 4 — Supplementary data relating to the actionability grid as presented in Supplementary Fig. 1. [file 41591_2026_4280_MOESM4_ESM.xlsx]

## Sheet: Sheet1
Tumour_type	Biomarker	Experimental_indications	Reimbursed_indications
Anus		0	0
Benign tumour		0	0
Biliary tract	IDH1	1	0
Bladder	TML/TMB-high	7	0
Bladder	EGFR	2	0
Bladder	FGFR1/2/3	2	0
Bladder	CCND1/2/3	1	0
Bladder	TSC1/2	1	0
Bladder	RAF1	1	0
Bladder	PIK3CA	1	0
Bladder	CDKN2A	1	0
Bladder	MDM2	1	0
Bone		0	0
Brain/CNS	EGFR	1	0
Brain/CNS	PTEN	1	0
Breast	PIK3CA	10	18
Breast	HRD+mutation	2	3
Breast	ERBB2/3/4	2	3
Breast	CCND1/2/3	11	2
Breast	PTEN	12	0
Breast	TML/TMB-high	10	0
Breast	FGFR1/2/3	7	0
Breast	MAPK pathway	7	0
Breast	HRD (no mutation)	6	0
Breast	NF1	6	0
Breast	CDK1/4/6	4	0
Breast	PIK3R1	4	0
Breast	MYC	2	0
Breast	AKT1	2	0
Breast	CHEK2	2	0
Breast	NTRK1/2/3/4	2	0
Breast	PPP2R2A/3A	1	0
Breast	KMT2C	1	0
Breast	KIT/KDR/PDGFRA	1	0
Breast	CD274	1	0
Breast	BRAF	1	0
Breast	CREBBP	1	0
Breast	EGFR	1	0
Breast	NOTCH2	1	0
Breast	AR	1	0
Cervix	TML/TMB-high	3	0
Cervix	PIK3CA	3	0
Cervix	HRD+mutation	1	0
Cervix	PTEN	1	0
Colorectal	RAS/RAF mutated	0	15
Colorectal	RAS/RAF wildtype	0	8
Colorectal	BRAF	2	5
Colorectal	ERBB2/3/4	3	1
Colorectal	MSI+mutation	0	1
Colorectal	KRAS	9	0
Colorectal	TML/TMB-high	6	0
Colorectal	PIK3CA	4	0
Colorectal	RNF43	2	0
Colorectal	MAPK pathway	2	0
Colorectal	FGFR1/2/3	2	0
Colorectal	FLT3	2	0
Colorectal	CCND1/2/3	2	0
Colorectal	GNAS	1	0
Colorectal	ATM	1	0
Colorectal	HRD (no mutation)	1	0
Colorectal	RET	1	0
Colorectal	NF1	1	0
CUP	RAS/RAF mutated	0	3
CUP	RAS/RAF wildtype	0	3
CUP	ERBB2/3/4	3	2
CUP	HRD+mutation	2	2
CUP	EGFR	1	1
CUP	MSI+mutation	1	1
CUP	ALK	0	1
CUP	PTCH1	0	1
CUP	TML/TMB-high	45	0
CUP	KRAS	15	0
CUP	PTEN	12	0
CUP	PIK3CA	7	0
CUP	HRD (no mutation)	6	0
CUP	CCND1/2/3	5	0
CUP	BRAF	5	0
CUP	MAPK pathway	5	0
CUP	NRAS	3	0
CUP	CDKN2A	3	0
CUP	RNF43	3	0
CUP	MYC	3	0
CUP	CD274	3	0
CUP	RAF1	2	0
CUP	MDM2	2	0
CUP	CHEK2	2	0
CUP	AKT1	2	0
CUP	NF1	2	0
CUP	FGFR1/2/3	1	0
CUP	ARID1A	1	0
CUP	ATM	1	0
CUP	RAD51B	1	0
CUP	EP300	1	0
CUP	MET	1	0
CUP	FANCA/FANCF	1	0
GIST	KIT/KDR/PDGFRA	1	1
GIST	CDKN2A	1	0
GIST	NF1	1	0
GIST	PIK3CA	1	0
Head and neck	PTCH1	0	1
Head and neck	TML/TMB-high	4	0
Head and neck	KRAS	1	0
Head and neck	CCND1/2/3	1	0
Head and neck	CHEK2	1	0
Kidney	VHL	1	0
Kidney	TSC1/2	1	0
Liver	PTEN	1	0
Lung (Carcinoid)	TML/TMB-high	1	2
Lung (Carcinoid)	BRAF	0	1
Lung (Carcinoid)	BRAF resistance	0	1
Lung (Carcinoid)	PTEN	2	0
Lung (Carcinoid)	MSI+mutation	2	0
Lung (Carcinoid)	CCND1/2/3	3	0
Lung (Carcinoid)	ATM	2	0
Lung (Carcinoid)	MDM2	1	0
Lung (Carcinoid)	TSC1/2	1	0
Lung (Carcinoid)	ARID1A	1	0
Lung (LCNEC)	EGFR	0	1
Lung (LCNEC)	TML/TMB-high	2	0
Lung (LCNEC)	CDK1/4/6	1	0
Lung (LCNEC)	CDKN2A	1	0
Lung (NSCLC)	EGFR	5	66
Lung (NSCLC)	ALK	0	12
Lung (NSCLC)	BRAF	2	9
Lung (NSCLC)	MET	4	8
Lung (NSCLC)	EGFR resistance	0	6
Lung (NSCLC)	MET resistance	0	6
Lung (NSCLC)	ALK resistance	0	6
Lung (NSCLC)	RET	0	3
Lung (NSCLC)	ERBB2/3/4	3	2
Lung (NSCLC)	KRAS	14	1
Lung (NSCLC)	BRAF resistance	0	1
Lung (NSCLC)	ROS1	2	1
Lung (NSCLC)	ROS1 resistance	0	1
Lung (NSCLC)	TML/TMB-high	44	0
Lung (NSCLC)	CDKN2A	9	0
Lung (NSCLC)	PIK3CA	9	0
Lung (NSCLC)	CDK1/4/6	9	0
Lung (NSCLC)	PTEN	7	0
Lung (NSCLC)	NF1	6	0
Lung (NSCLC)	CCND1/2/3	5	0
Lung (NSCLC)	HRD (no mutation)	5	0
Lung (NSCLC)	MDM2	4	0
Lung (NSCLC)	MAPK pathway	3	0
Lung (NSCLC)	FGFR1/2/3	2	0
Lung (NSCLC)	HRD+mutation	2	0
Lung (NSCLC)	SMARCA4	2	0
Lung (NSCLC)	ARID1A	2	0
Lung (NSCLC)	MYC	2	0
Lung (NSCLC)	KIT/KDR/PDGFRA	1	0
Lung (NSCLC)	RAF1	1	0
Lung (NSCLC)	ATM	1	0
Lung (NSCLC)	NRAS	1	0
Lung (NSCLC)	CHEK2	1	0
Lung (NSCLC)	PIK3R1	1	0
Lung (NSCLC)	BRCA1/2	1	0
Lung (NSCLC)	NTRK1/2/3/4	1	0
Lung (NSCLC)	RAD51B	1	0
Lung (SCLC)	TML/TMB-high	1	0
Lung (SCLC)	PTEN	2	0
Melanoma	BRAF	0	2
Melanoma	TML/TMB-high	4	1
Melanoma	NRAS	1	0
Melanoma	PTEN	1	0
Melanoma	MDM2	1	0
Melanoma	KIT/KDR/PDGFRA	1	0
Mesothelioma	CDKN2A	3	0
Mesothelioma	HRD+mutation	3	0
Mesothelioma	NF2	1	0
Mesothelioma	RET	1	0
Mesothelioma	FANCA/FANCF	1	0
Myeloproliferative neoplasm	NRAS	1	0
Oesophagus/stomach	ERBB2/3/4	0	5
Oesophagus/stomach	TML/TMB-high	4	0
Oesophagus/stomach	CDK1/4/6	2	0
Oesophagus/stomach	MET	2	0
Oesophagus/stomach	CCND1/2/3	1	0
Oesophagus/stomach	KRAS	1	0
Oesophagus/stomach	CDKN2A	1	0
Oesophagus/stomach	MAPK pathway	1	0
Oesophagus/stomach	ATM	1	0
Oesophagus/stomach	MDM2	1	0
Oesophagus/stomach	PTEN	1	0
Ovary	HRD+mutation	0	4
Ovary	MAPK pathway	3	0
Ovary	KRAS	3	0
Ovary	HRD (no mutation)	2	0
Ovary	NF1	2	0
Ovary	TML/TMB-high	2	0
Ovary	NRAS	2	0
Ovary	NRAS	2	0
Ovary	NRG1	1	0
Ovary	PIK3CA	1	0
Ovary	PIK3R1	1	0
Ovary	CDKN2A	1	0
Pancreas	KRAS	2	0
Pancreas	PIK3CA	1	0
Pancreas (NEC)	NF1	1	0
Pancreas (NEC)	RNF43	1	0
Pancreas (NET)	TSC1/2	1	0
Penis	MAPK pathway	1	0
Penis	EGFR	1	0
Penis	MDM2	1	0
Penis	PIK3CA	1	0
Prostate	HRD+mutation	0	2
Prostate	BRAF	0	1
Prostate	PTEN	19	0
Prostate	PIK3CA	3	0
Prostate	AR	3	0
Prostate	CCND1/2/3	2	0
Prostate	ATM	2	0
Prostate	FGFR1/2/3	1	0
Prostate	RAD51B	1	0
Prostate	TML/TMB-high	1	0
Prostate	PPP2R2A/3A	1	0
Salivary gland	PIK3CA	2	0
Salivary gland	EGFR	1	0
Salivary gland	CCND1/2/3	1	0
Salivary gland	CDKN2A	1	0
Skin	EGFR	0	1
Skin	TML/TMB-high	2	0
Skin adnex	TML/TMB-high	1	0
Skin adnex	KRAS	1	0
Small intestine	TML/TMB-high	1	0
Small intestine	ERBB2/3/4	1	0
Small intestine	MSI+mutation	1	0
Small intestine	CCND1/2/3	1	0
Soft tissue	CDK1/4/6	9	0
Soft tissue	PTEN	7	0
Soft tissue	MDM2	7	0
Soft tissue	NF1	4	0
Soft tissue	TML/TMB-high	3	0
Soft tissue	FGFR1/2/3	3	0
Soft tissue	PIK3CA	2	0
Soft tissue	HRD (no mutation)	2	0
Soft tissue	BRAF	2	0
Soft tissue	HRD+mutation	1	0
Soft tissue	RAF1	1	0
Soft tissue	MSI (no mutation)	1	0
Soft tissue	BRCA1/2	1	0
Soft tissue	PTCH1	1	0
Soft tissue	CHEK2	1	0
Soft tissue	EGFR	1	0
Soft tissue	MAPK pathway	1	0
Soft tissue	TSC1/2	1	0
Soft tissue	KIT/KDR/PDGFRA	1	0
Testis	HRD (no mutation)	1	0
Testis	CCND1/2/3	1	0
Thymus	PIK3CA	1	0
Thyroid	BRAF	0	1
Thyroid	RET	1	0
Urachus	KIT/KDR/PDGFRA	1	0
Urachus	FLT3	1	0
Urothelial tract	TML/TMB-high	3	1
Urothelial tract	TSC1/2	2	0
Urothelial tract	RAF1	2	0
Urothelial tract	BRAF	2	0
Urothelial tract	MDM2	1	0
Urothelial tract	ARID1A	1	0
Urothelial tract	CCND1/2/3	1	0
Urothelial tract	PDGFRB	1	0
Urothelial tract	PIK3CA	1	0
Urothelial tract	FGFR1/2/3	1	0
Urothelial tract	HRD+mutation	1	0
Urothelial tract	PTEN	1	0
Urothelial tract	AKT1	1	0
Urothelial tract	EGFR	1	0
Urothelial tract	HRD (no mutation)	1	0
Urothelial tract	MYC	1	0
Urothelial tract	KRAS	1	0
Urothelial tract	CDKN2A	1	0
Uterus/endometrium	PTEN	6	0
Uterus/endometrium	PIK3R1	2	0
Uterus/endometrium	TML/TMB-high	2	0
Uterus/endometrium	MSI (no mutation)	2	0
Uterus/endometrium	HRD+mutation	2	0
Uterus/endometrium	FGFR1/2/3	2	0
Uterus/endometrium	KIT/KDR/PDGFRA	1	0
Uterus/endometrium	ATM	1	0
Uterus/endometrium	PIK3CA	1	0
Uterus/endometrium	MET	1	0
Uterus/endometrium	KRAS	1	0
Uterus/endometrium	NF1	1	0
Vagina	TML/TMB-high	1	0
Vulva	CCND1/2/3	1	0
