# Supplementary material for: Real-world clinical utility of tumor whole-genome sequencing in solid cancers
Source: Nat Med. 2026 Mar 20;32(4):1286–95. doi: 10.1038/s41591-026-04280-2 (PMC13099640; doi:10.1038/s41591-026-04280-2)
Supplement: Supplementary file 5 — Supplementary data relating to the additional stratifications of OS analyses as presented in Supplementary Fig. 2. [file 41591_2026_4280_MOESM5_ESM.xlsx]

## Sheet: Sheet1
Diagnosis_category	Pretreatments	Biomarker_informed_pretreatment	Actionable_biomarkers	Posttreatments	Biomarker_informed_posttreatment	Overall_survival_days	Event
Known primary	3	NO	3	2	YES	412	1
Known primary	3	NO	0	1	NO	338	1
Known primary	2	NO	1	1	YES	1443	0
Known primary	2	NO	2	1	YES	222	1
Known primary	2	NO	2	2	YES	346	1
Known primary	2	NO	1	1	NO	151	1
Known primary	2	NO	3	2	NO	295	1
Known primary	2	NO	1	0	NO	129	1
Known primary	2	NO	1	2	NO	187	1
Known primary	2	NO	2	1	NO	334	1
Known primary	1	NO	1	0	NO	71	1
Known primary	3	NO	1	1	NO	40	1
Known primary	4	NO	2	0	NO	169	1
Known primary	4	NO	2	2	YES	531	1
Known primary	6	NO	2	3	YES	349	1
Known primary	1	NO	0	1	NO	477	1
Known primary	2	NO	0	0	NO	88	1
Known primary	3	NO	2	3	YES	826	1
Known primary	3	NO	2	1	YES	164	1
Known primary	1	NO	2	1	NO	1241	0
Known primary	8	NO	4	4	YES	1429	0
Known primary	1	NO	2	1	NO	1214	0
Known primary	2	NO	0	2	NO	1602	0
Known primary	1	NO	1	3	NO	1403	0
Known primary	0	NO	0	0	NO	139	1
Known primary	5	NO	3	1	YES	823	1
Known primary	1	NO	3	0	NO	47	1
Known primary	0	NO	0	0	NO	1015	0
Known primary	5	NO	3	1	YES	51	1
Known primary	1	NO	0	0	NO	44	1
Known primary	4	NO	2	2	YES	1248	0
Known primary	1	NO	1	1	NO	1154	1
Known primary	5	NO	3	2	YES	804	1
Known primary	0	NO	1	0	NO	100	1
Known primary	0	NO	1	0	NO	187	1
Known primary	0	NO	0	0	NO	505	1
Known primary	3	NO	2	2	YES	134	1
Known primary	0	NO	0	2	NO	1489	0
Known primary	3	YES	1	2	YES	614	1
Known primary	2	YES	0	3	NO	409	1
Known primary	1	Unclear	1	4	NO	1456	0
Known primary	3	YES	0	2	NO	281	1
Known primary	3	NO	2	0	NO	877	1
Known primary	0	NO	0	1	NO	128	1
Known primary	0	NO	0	0	NO	1060	0
Known primary	5	NO	1	1	NO	96	1
Known primary	5	NO	1	1	NO	103	1
Known primary	3	NO	1	3	NO	1173	1
Known primary	7	NO	1	1	NO	13	1
Known primary	2	NO	2	5	NO	540	1
Known primary	5	NO	3	2	NO	898	1
Known primary	1	Unclear	2	1	YES	1337	0
Known primary	0	NO	0	0	NO	197	1
Known primary	8	NO	2	1	NO	452	1
Known primary	1	NO	3	1	YES	1126	0
Known primary	1	NO	1	4	YES	755	1
Known primary	1	NO	0	1	NO	270	1
Known primary	5	NO	1	1	NO	848	1
Known primary	1	NO	1	2	NO	1525	0
Known primary	0	NO	0	0	NO	1521	0
Known primary	2	NO	0	1	NO	285	1
Known primary	1	NO	0	0	NO	513	1
CUP	0	NO	2	2	YES	1588	0
Known primary	4	NO	1	2	NO	388	1
Known primary	0	NO	3	1	YES	1556	0
Known primary	0	NO	1	0	NO	48	1
Known primary	2	NO	0	2	NO	245	1
Known primary	0	NO	4	4	NO	772	1
Known primary	0	NO	0	0	NO	156	1
Known primary	2	NO	2	2	NO	1241	0
Known primary	1	NO	1	0	NO	59	1
Known primary	3	NO	0	1	NO	480	1
Known primary	0	NO	1	2	NO	1298	0
Known primary	6	NO	1	1	NO	530	1
Known primary	1	NO	2	5	NO	470	1
Known primary	0	NO	2	1	NO	1260	0
Known primary	1	NO	2	2	NO	1529	0
Known primary	1	NO	4	1	NO	1284	0
Known primary	0	NO	0	0	NO	40	1
Known primary	0	NO	2	3	NO	472	1
Known primary	5	NO	1	1	NO	621	1
Known primary	1	Unclear	3	2	YES	284	1
Known primary	1	Unclear	4	2	YES	186	1
Known primary	5	NO	2	1	NO	1096	0
Known primary	4	NO	3	4	NO	523	1
Known primary	2	NO	1	3	NO	739	1
Known primary	4	NO	1	0	NO	193	1
Known primary	1	NO	2	0	NO	1484	0
Known primary	1	NO	2	0	NO	87	1
CUP	1	NO	1	0	NO	247	1
Known primary	7	NO	1	1	NO	1084	0
CUP	1	NO	1	1	NO	156	1
Known primary	0	NO	0	1	NO	99	1
Known primary	4	NO	1	1	NO	434	1
Known primary	7	YES	3	1	YES	607	1
Known primary	0	NO	0	0	NO	126	1
CUP	1	NO	2	3	YES	396	1
Known primary	0	NO	0	1	NO	77	1
CUP	1	NO	4	1	NO	187	1
Known primary	0	NO	3	1	NO	806	1
CUP	1	NO	1	0	NO	294	1
Known primary	0	NO	1	1	NO	1214	0
Known primary	6	NO	2	2	NO	327	1
Known primary	2	NO	0	2	NO	237	1
CUP	1	Unclear	4	1	YES	147	1
CUP	1	YES	1	1	NO	100	1
Known primary	8	NO	4	0	NO	28	1
Known primary	0	NO	0	2	NO	536	1
CUP	1	NO	2	1	YES	230	1
CUP	1	NO	0	1	NO	178	1
Known primary	3	NO	2	3	NO	718	1
Known primary	0	NO	1	2	YES	1553	0
CUP	1	NO	2	0	NO	1330	0
CUP	1	NO	0	0	NO	382	1
Known primary	2	NO	1	0	NO	10	1
CUP	1	NO	0	0	NO	277	1
CUP	1	NO	2	1	YES	83	1
CUP	1	NO	0	3	NO	507	1
CUP	1	NO	1	0	NO	7	1
Known primary	3	NO	2	1	YES	165	1
Known primary	0	NO	2	1	YES	1465	0
Known primary	4	NO	1	1	NO	92	1
CUP	1	NO	0	0	NO	30	1
Known primary	2	NO	1	1	YES	367	1
Known primary	3	NO	1	4	NO	622	1
Known primary	6	NO	1	1	NO	286	1
Known primary	6	NO	2	1	NO	105	1
CUP	1	NO	1	0	NO	1241	0
CUP	1	NO	1	1	NO	1475	0
CUP	1	YES	2	0	NO	1	1
Known primary	3	NO	1	0	NO	35	1
CUP	1	NO	2	1	NO	60	1
CUP	0	NO	1	1	YES	1459	0
Known primary	3	NO	0	1	NO	664	1
Known primary	2	NO	1	0	NO	33	1
Known primary	2	NO	2	2	NO	1063	1
CUP	1	NO	1	1	YES	67	1
Known primary	0	NO	2	3	NO	221	1
Known primary	3	NO	1	0	NO	88	1
CUP	1	NO	1	0	NO	156	1
CUP	1	NO	2	1	NO	10	1
CUP	1	NO	0	0	NO	35	1
Known primary	0	NO	4	0	NO	124	1
Known primary	0	NO	1	1	YES	1448	0
CUP	1	NO	1	0	NO	110	1
CUP	1	NO	1	1	NO	41	1
Known primary	3	NO	2	1	NO	707	1
Known primary	4	NO	3	1	NO	28	1
Known primary	0	NO	1	0	NO	14	1
Known primary	5	NO	3	2	NO	331	1
Known primary	0	NO	1	1	YES	1326	0
Known primary	2	NO	2	1	NO	99	1
Known primary	4	NO	3	0	NO	544	1
CUP	1	NO	0	3	NO	418	1
CUP	0	NO	2	0	NO	27	1
Known primary	2	NO	0	1	NO	1493	0
CUP	1	NO	2	1	NO	1120	0
Known primary	1	YES	2	1	NO	232	1
CUP	0	NO	0	0	NO	1563	0
Known primary	4	NO	0	1	NO	350	1
Known primary	1	NO	1	1	NO	1554	0
CUP	0	NO	0	0	NO	106	1
Known primary	2	NO	0	1	NO	188	1
Known primary	1	NO	1	3	YES	371	1
CUP	0	NO	1	0	NO	244	1
Known primary	1	NO	0	0	NO	415	1
Known primary	3	NO	1	1	NO	71	1
Known primary	4	NO	3	2	NO	344	1
CUP	0	NO	0	0	NO	580	1
Known primary	5	NO	2	3	NO	213	1
CUP	0	NO	1	2	NO	146	1
CUP	0	NO	1	2	NO	291	1
Known primary	2	NO	2	1	NO	233	1
Known primary	2	NO	1	0	NO	179	1
CUP	0	NO	2	3	NO	330	1
CUP	0	NO	3	0	NO	513	1
CUP	0	NO	1	1	NO	1116	0
CUP	0	NO	0	0	NO	1395	0
Known primary	2	NO	0	0	NO	1477	0
Known primary	4	NO	2	1	YES	218	1
Known primary	3	YES	3	1	YES	575	1
CUP	0	NO	0	1	NO	851	1
CUP	0	NO	1	0	NO	1280	0
Known primary	1	NO	0	2	NO	875	1
Known primary	7	YES	1	1	NO	172	1
Known primary	1	NO	0	2	NO	390	1
Known primary	4	YES	2	0	NO	-26	1
CUP	0	NO	0	0	NO	68	1
Known primary	1	NO	0	0	NO	221	1
Known primary	1	NO	0	2	NO	636	1
Known primary	1	NO	0	1	NO	120	1
Known primary	1	NO	1	0	NO	457	1
Known primary	4	NO	1	1	YES	875	1
CUP	0	NO	2	0	NO	496	1
Known primary	2	NO	1	1	NO	220	1
Known primary	9	YES	1	1	YES	57	1
Known primary	2	NO	0	0	NO	409	1
Known primary	2	Unclear	3	3	YES	444	1
Known primary	2	Unclear	1	2	YES	283	1
CUP	0	NO	0	0	NO	1485	0
Known primary	1	NO	4	2	YES	1011	0
Known primary	2	Unclear	1	3	YES	695	1
Known primary	2	YES	1	0	NO	532	1
CUP	0	NO	0	2	NO	1564	0
CUP	0	NO	3	0	NO	50	1
CUP	0	NO	2	0	NO	6	1
Known primary	1	YES	0	1	NO	1190	0
CUP	0	NO	1	1	YES	1325	0
Known primary	1	NO	1	1	NO	259	1
Known primary	3	Unclear	4	0	NO	96	1
CUP	0	NO	0	0	NO	224	1
Known primary	1	YES	5	1	YES	151	1
CUP	0	NO	0	1	NO	1219	0
CUP	2	NO	1	0	NO	49	1
Known primary	2	NO	0	0	NO	96	1
Known primary	1	YES	2	2	YES	1302	1
CUP	0	NO	3	1	NO	863	1
CUP	3	NO	1	1	NO	-32	1
CUP	2	NO	1	1	NO	778	1
CUP	2	NO	3	0	NO	33	1
CUP	0	NO	0	0	NO	98	1
CUP	0	NO	2	2	YES	1308	0
CUP	0	NO	3	0	NO	776	1
Known primary	1	YES	4	4	YES	370	1
Known primary	2	NO	0	1	NO	482	1
CUP	2	NO	1	1	NO	313	1
CUP	2	NO	1	0	NO	42	1
Known primary	1	YES	1	1	NO	124	1
Known primary	3	YES	1	1	YES	176	1
Known primary	0	NO	1	1	YES	1249	0
Known primary	1	NO	1	1	NO	1554	0
CUP	0	NO	3	0	NO	93	1
Known primary	3	YES	1	0	NO	-6	1
CUP	0	NO	0	1	NO	266	1
Known primary	3	YES	3	1	YES	42	1
Known primary	1	NO	1	0	NO	32	1
Known primary	1	NO	1	1	NO	338	1
Known primary	2	NO	1	1	YES	546	1
Known primary	1	NO	2	1	YES	1535	0
Known primary	1	NO	2	2	NO	52	1
CUP	0	NO	2	0	NO	16	1
Known primary	1	YES	2	1	YES	99	1
Known primary	2	NO	1	1	NO	987	1
Known primary	2	NO	1	1	NO	799	1
Known primary	2	YES	3	1	NO	132	1
Known primary	2	NO	0	1	NO	324	1
Known primary	2	NO	1	1	NO	109	1
Known primary	8	YES	1	2	NO	315	1
CUP	0	NO	1	0	NO	799	1
Known primary	1	NO	1	1	NO	139	1
Known primary	8	YES	1	7	NO	956	1
CUP	0	NO	1	3	NO	386	1
Known primary	1	NO	0	1	NO	947	1
Known primary	4	YES	1	3	NO	1409	0
Known primary	8	YES	2	0	NO	9	1
Known primary	1	NO	1	0	NO	837	1
CUP	0	NO	2	1	NO	939	0
Known primary	5	YES	1	2	NO	512	1
CUP	0	NO	2	0	NO	1137	0
CUP	0	NO	2	0	NO	382	1
CUP	0	NO	2	2	YES	1227	0
Known primary	3	YES	2	1	NO	6	1
Known primary	1	YES	2	1	YES	1507	0
CUP	0	NO	0	1	NO	146	1
CUP	0	NO	0	0	NO	140	1
CUP	0	NO	1	0	NO	15	1
Known primary	3	YES	3	1	NO	1130	1
Known primary	3	YES	2	6	NO	894	1
Known primary	1	YES	2	1	NO	115	1
Known primary	1	YES	2	2	YES	1449	1
Known primary	1	YES	2	1	YES	157	1
Known primary	1	YES	3	0	NO	338	1
Known primary	1	YES	2	2	NO	1442	0
CUP	0	NO	1	0	NO	565	1
Known primary	1	YES	2	3	NO	347	1
Known primary	0	NO	4	1	YES	1227	0
Known primary	1	NO	0	1	NO	156	1
Known primary	3	YES	3	3	NO	1005	1
Known primary	3	NO	2	0	NO	65	1
Known primary	1	YES	3	2	YES	207	1
Known primary	2	NO	1	0	NO	593	1
Known primary	2	YES	3	3	NO	299	1
Known primary	2	NO	1	0	NO	1563	0
CUP	0	NO	2	0	NO	100	1
Known primary	3	NO	1	3	NO	853	1
Known primary	2	YES	1	3	NO	208	1
Known primary	1	YES	1	0	NO	97	1
Known primary	2	YES	2	5	NO	1471	1
Known primary	3	YES	3	3	NO	528	1
CUP	0	NO	0	0	NO	229	1
Known primary	2	NO	2	0	NO	28	1
Known primary	5	NO	0	3	NO	554	1
Known primary	1	YES	3	1	NO	214	1
CUP	0	NO	2	1	NO	380	1
Known primary	3	NO	0	1	NO	913	1
Known primary	0	NO	2	1	YES	1169	0
CUP	0	NO	1	1	NO	199	1
CUP	0	NO	0	0	NO	1536	0
Known primary	4	NO	0	0	NO	#REF!
Known primary	2	NO	0	1	NO	359	1
Known primary	5	YES	1	1	NO	251	1
Known primary	1	NO	2	0	NO	1026	1
Known primary	2	NO	0	2	NO	788	1
Known primary	1	YES	3	1	YES	113	1
Known primary	3	NO	2	0	NO	104	1
Known primary	3	YES	3	2	NO	738	1
Known primary	1	YES	3	1	YES	123	1
Known primary	4	NO	0	1	NO	77	1
Known primary	2	NO	0	0	NO	1076	1
CUP	0	NO	2	0	NO	1473	0
CUP	0	NO	1	0	NO	15	1
CUP	0	NO	1	0	NO	839	1
Known primary	3	NO	2	1	NO	1535	0
Known primary	1	YES	2	1	YES	1294	1
Known primary	2	NO	0	1	NO	314	1
CUP	0	NO	2	1	NO	59	1
Known primary	1	YES	3	1	NO	492	1
CUP	0	NO	2	1	NO	321	1
Known primary	1	YES	1	3	NO	782	1
Known primary	5	YES	1	2	NO	163	1
Known primary	2	NO	0	0	NO	29	1
Known primary	1	YES	3	1	YES	782	1
CUP	0	NO	0	0	NO	49	1
CUP	0	NO	0	2	NO	1284	0
Known primary	1	YES	1	1	NO	275	1
Known primary	1	YES	2	1	NO	575	1
Known primary	2	YES	1	2	NO	841	1
Known primary	0	NO	1	1	YES	1169	0
Known primary	1	YES	3	1	NO	491	1
Known primary	1	YES	4	2	YES	110	1
Known primary	2	YES	1	3	NO	361	1
Known primary	1	YES	2	2	NO	1187	1
Known primary	5	NO	1	0	NO	110	1
Known primary	1	YES	2	1	YES	306	1
Known primary	2	NO	1	0	NO	166	1
Known primary	1	NO	1	3	NO	321	1
Known primary	1	YES	2	2	YES	313	1
Known primary	2	YES	2	0	NO	137	1
CUP	0	NO	2	4	NO	438	1
Known primary	3	YES	2	0	NO	466	1
Known primary	4	YES	4	3	YES	183	1
Known primary	1	YES	2	1	YES	46	1
Known primary	2	YES	2	1	NO	151	1
Known primary	3	NO	0	1	NO	175	1
Known primary	6	YES	3	2	YES	408	1
Known primary	2	NO	0	1	NO	79	1
Known primary	7	YES	3	1	YES	36	1
Known primary	1	NO	0	2	NO	1200	0
Known primary	1	YES	2	2	NO	249	1
CUP	0	NO	2	1	NO	1263	0
Known primary	1	YES	2	2	NO	275	1
Known primary	1	YES	3	0	NO	535	1
Known primary	2	YES	3	2	YES	133	1
CUP	0	NO	2	0	NO	63	1
Known primary	5	NO	0	4	NO	578	1
Known primary	3	YES	4	2	YES	26	1
Known primary	1	YES	2	1	NO	322	1
Known primary	6	YES	3	1	YES	270	1
Known primary	3	YES	4	1	YES	238	1
CUP	0	NO	2	0	NO	728	1
Known primary	1	YES	2	2	YES	1121	0
Known primary	3	YES	4	2	YES	1403	1
Known primary	2	NO	3	2	YES	93	1
Known primary	2	YES	0	0	NO	11	1
CUP	0	NO	1	0	NO	17	1
Known primary	3	NO	0	1	NO	82	1
CUP	0	NO	2	0	NO	146	1
CUP	0	NO	3	0	NO	39	1
Known primary	1	YES	2	2	NO	645	1
CUP	0	NO	1	0	NO	47	1
CUP	0	NO	1	0	NO	150	1
CUP	0	NO	1	0	NO	85	1
Known primary	1	YES	1	2	YES	186	1
CUP	0	NO	2	0	NO	100	1
Known primary	2	NO	2	1	YES	176	1
Known primary	1	YES	1	1	NO	302	1
Known primary	3	NO	1	0	NO	45	1
CUP	0	NO	2	0	NO	1004	0
CUP	0	NO	1	1	NO	267	1
Known primary	1	YES	2	1	YES	982	0
CUP	0	NO	1	1	NO	65	1
Known primary	3	YES	2	0	NO	639	1
Known primary	1	YES	2	1	NO	169	1
Known primary	1	NO	2	1	NO	1449	0
CUP	0	NO	1	0	NO	690	1
CUP	0	NO	0	0	NO	6	1
Known primary	4	NO	2	1	YES	173	1
Known primary	1	NO	0	2	NO	326	1
Known primary	2	YES	1	1	NO	1353	0
Known primary	1	NO	0	1	NO	521	1
Known primary	1	NO	0	1	NO	223	1
Known primary	0	NO	2	2	YES	1108	1
Known primary	2	YES	2	6	YES	1293	1
CUP	0	NO	1	0	NO	18	1
Known primary	2	YES	2	1	NO	309	1
Known primary	2	NO	2	1	YES	93	1
CUP	0	NO	0	0	NO	9	1
Known primary	1	NO	0	1	NO	414	1
Known primary	2	YES	2	2	YES	1116	1
Known primary	4	YES	2	1	YES	1449	0
CUP	0	NO	0	0	NO	74	1
Known primary	3	YES	2	4	YES	1135	1
CUP	0	NO	1	0	NO	-17	1
CUP	0	NO	4	0	NO	995	0
Known primary	1	NO	1	1	YES	441	1
Known primary	2	YES	2	7	YES	845	1
Known primary	0	NO	2	2	YES	1094	1
Known primary	6	NO	2	2	YES	1015	1
CUP	0	NO	2	0	NO	1084	0
CUP	0	NO	0	2	NO	1438	0
Known primary	1	NO	0	1	NO	267	1
Known primary	3	YES	0	1	NO	251	1
CUP	0	NO	1	0	NO	1234	0
Known primary	2	NO	1	2	YES	1449	0
CUP	0	NO	0	1	NO	158	1
Known primary	1	NO	0	0	NO	1429	0
Known primary	2	NO	0	0	NO	298	1
Known primary	2	YES	2	1	YES	238	1
CUP	0	NO	1	0	NO	317	1
Known primary	1	NO	0	1	NO	379	1
Known primary	6	YES	1	0	NO	10	1
Known primary	1	NO	0	1	NO	306	1
Known primary	3	YES	3	1	NO	43	1
Known primary	1	NO	0	1	NO	214	1
Known primary	1	NO	1	1	NO	495	1
Known primary	2	YES	2	4	YES	257	1
Known primary	5	YES	3	2	YES	204	1
Known primary	1	NO	0	1	NO	546	1
Known primary	2	YES	2	2	YES	330	1
Known primary	2	YES	0	1	NO	38	1
Known primary	1	NO	0	1	NO	1256	0
Known primary	3	YES	1	1	YES	182	1
CUP	0	NO	4	1	YES	1060	0
Known primary	2	YES	2	2	YES	238	1
Known primary	2	YES	2	4	YES	487	1
Known primary	2	YES	3	1	YES	184	1
Known primary	2	YES	2	1	NO	402	1
CUP	0	NO	2	0	NO	1069	0
Known primary	1	NO	0	1	NO	463	1
CUP	0	NO	0	0	NO	1046	0
Known primary	0	NO	1	1	YES	1025	0
CUP	0	NO	0	5	NO	1379	1
Known primary	3	NO	0	1	NO	107	1
Known primary	0	NO	0	0	NO	1539	0
Known primary	2	YES	1	1	NO	1197	0
Known primary	1	NO	0	0	NO	152	1
Known primary	0	NO	1	0	NO	390	1
Known primary	0	NO	2	0	NO	1494	0
Known primary	2	YES	3	2	YES	173	1
Known primary	0	NO	0	0	NO	1283	0
Known primary	1	NO	0	1	NO	938	1
Known primary	2	YES	4	3	YES	395	1
Known primary	0	NO	0	0	NO	774	1
Known primary	4	YES	3	3	NO	1140	0
Known primary	2	NO	0	1	NO	1242	0
Known primary	1	NO	0	0	NO	892	1
Known primary	0	NO	0	0	NO	1368	0
Known primary	1	NO	1	2	NO	620	1
Known primary	1	NO	2	2	YES	582	1
Known primary	1	NO	1	3	NO	470	1
Known primary	1	NO	0	0	NO	278	1
Known primary	0	NO	3	0	NO	90	1
Known primary	0	NO	1	2	NO	124	1
Known primary	2	NO	2	1	NO	364	1
CUP	0	NO	4	0	YES	1001	0
Known primary	0	NO	1	1	YES	996	0
Known primary	2	NO	1	0	NO	353	1
Known primary	0	NO	0	0	NO	142	1
Known primary	5	NO	0	0	NO	658	1
Known primary	5	YES	2	1	NO	95	1
Known primary	0	NO	0	0	NO	962	0
Known primary	0	NO	0	0	NO	952	0
Known primary	0	NO	0	0	NO	946	0
Known primary	0	NO	0	0	NO	344	1
Known primary	0	NO	1	3	NO	246	1
Known primary	3	YES	3	1	NO	174	1
Known primary	2	YES	1	1	NO	515	1
Known primary	2	NO	1	1	NO	37	1
Known primary	0	NO	1	0	NO	187	1
Known primary	3	NO	4	1	NO	781	1
Known primary	2	NO	2	1	NO	304	1
Known primary	0	NO	0	2	NO	252	1
Known primary	0	NO	2	1	NO	258	1
Known primary	4	NO	1	1	NO	490	1
Known primary	0	NO	1	2	NO	950	1
Known primary	1	NO	1	2	YES	180	1
Known primary	0	NO	0	0	NO	1191	0
Known primary	1	NO	0	1	NO	102	1
Known primary	0	NO	1	1	NO	1179	0
Known primary	2	NO	0	0	NO	222	1
Known primary	1	NO	2	0	NO	1511	0
Known primary	1	NO	0	1	NO	750	1
Known primary	0	NO	0	1	NO	231	1
Known primary	2	NO	1	1	NO	107	1
Known primary	0	NO	0	0	NO	1395	0
Known primary	0	NO	1	1	NO	309	1
Known primary	2	NO	1	2	NO	230	1
Known primary	1	NO	1	2	YES	145	1
Known primary	0	NO	2	2	NO	1245	0
Known primary	3	NO	1	1	NO	385	1
Known primary	1	NO	1	0	NO	86	1
Known primary	0	NO	1	1	YES	982	0
Known primary	0	NO	0	1	NO	488	1
Known primary	0	NO	2	0	NO	7	1
Known primary	2	NO	1	1	NO	103	1
Known primary	1	NO	0	1	NO	391	1
Known primary	3	NO	5	3	NO	127	1
Known primary	1	NO	1	1	YES	541	1
Known primary	0	NO	2	1	NO	-1	1
Known primary	0	NO	1	1	NO	1402	0
Known primary	1	NO	0	0	NO	-2	1
Known primary	2	NO	1	1	NO	195	1
Known primary	1	NO	1	0	NO	833	1
Known primary	0	NO	2	0	NO	18	1
Known primary	1	NO	0	0	NO	719	1
Known primary	0	NO	1	0	NO	-1	1
Known primary	1	NO	1	1	NO	339	1
Known primary	0	NO	1	2	YES	969	0
Known primary	2	NO	2	1	NO	1241	0
Known primary	1	NO	1	1	NO	972	0
Known primary	3	NO	1	0	NO	92	1
Known primary	2	NO	2	1	NO	235	1
Known primary	2	NO	2	1	NO	32	1
Known primary	1	NO	0	0	NO
CUP	0	NO	3	1	YES	945	1
Known primary	3	NO	1	1	NO	110	1
Known primary	0	NO	3	1	NO	751	1
Known primary	0	NO	1	0	NO	4	1
Known primary	2	NO	4	0	NO	60	1
Known primary	0	NO	1	3	NO	846	1
Known primary	2	NO	1	4	YES	429	1
Known primary	1	NO	0	0	NO	31	1
Known primary	3	NO	0	1	NO	357	1
Known primary	0	NO	1	0	NO	960	0
Known primary	0	NO	1	1	NO	134	1
Known primary	0	NO	1	2	YES	825	1
Known primary	1	NO	2	1	YES	450	1
Known primary	2	NO	0	2	NO	442	1
Known primary	3	NO	2	1	NO	160	1
Known primary	1	NO	0	0	NO	271	1
Known primary	4	NO	2	3	NO	694	1
Known primary	0	NO	2	1	NO	1477	0
Known primary	0	NO	2	1	NO	73	1
Known primary	4	NO	1	0	NO	86	1
Known primary	5	NO	2	0	NO	234	1
Known primary	0	NO	2	1	NO	1004	0
Known primary	1	NO	1	1	NO	301	1
Known primary	0	NO	0	2	NO	745	1
Known primary	0	NO	0	0	NO	72	1
Known primary	0	NO	0	0	NO	-10	1
Known primary	2	NO	1	0	NO	1448	0
Known primary	0	NO	0	0	NO	1214	0
Known primary	1	NO	1	1	NO	16	1
Known primary	2	NO	0	0	NO	48	1
Known primary	0	NO	0	1	NO	98	1
Known primary	3	YES	2	3	YES	342	1
Known primary	0	NO	1	0	NO	1065	0
Known primary	0	NO	0	0	NO	363	1
Known primary	0	NO	1	1	NO	96	1
Known primary	4	NO	1	1	NO	476	1
Known primary	0	NO	1	0	NO	19	1
Known primary	0	NO	0	0	NO	37	1
Known primary	3	NO	0	1	NO	1151	0
Known primary	7	YES	1	3	YES	401	1
Known primary	1	NO	0	1	NO	509	1
Known primary	0	NO	0	0	NO	-65	1
Known primary	0	NO	0	0	NO	436	1
Known primary	1	NO	1	1	NO	176	1
Known primary	1	NO	1	1	NO	109	1
Known primary	0	NO	1	1	NO	282	1
Known primary	2	NO	2	1	NO	299	1
Known primary	1	NO	2	1	NO	475	1
Known primary	2	NO	1	0	NO	136	1
Known primary	3	NO	1	0	NO	58	1
Known primary	5	NO	1	1	NO	309	1
Known primary	2	NO	2	2	NO	253	1
Known primary	0	NO	2	2	YES	726	1
Known primary	4	NO	1	0	NO	203	1
Known primary	3	NO	1	0	NO	256	1
Known primary	0	NO	1	1	NO	1014	1
Known primary	5	NO	2	2	NO	184	1
CUP	0	NO	1	2	YES	378	1
Known primary	0	NO	0	1	NO	479	1
Known primary	10	NO	2	1	NO	38	1
Known primary	0	NO	0	0	NO	1325	0
Known primary	1	NO	2	1	NO	1226	0
Known primary	1	NO	2	1	YES	84	1
Known primary	2	NO	0	2	NO	194	1
Known primary	4	NO	1	1	NO	495	1
Known primary	3	NO	1	1	NO	891	1
Known primary	1	NO	0	1	NO	107	1
Known primary	0	NO	0	0	NO	1199	0
Known primary	3	NO	1	1	NO	250	1
Known primary	0	NO	2	0	NO	818	1
Known primary	1	NO	0	1	NO	1427	1
Known primary	1	NO	1	1	NO	1160	1
Known primary	0	NO	0	1	NO	221	1
Known primary	0	NO	1	1	NO	218	1
Known primary	5	NO	1	0	NO	41	1
Known primary	0	NO	0	0	NO	1276	0
Known primary	1	NO	0	1	NO	775	1
Known primary	0	NO	1	2	NO	1241	0
Known primary	0	NO	0	1	NO	178	1
Known primary	0	NO	2	0	NO	214	1
Known primary	2	NO	1	0	NO	94	1
Known primary	1	NO	0	1	NO	220	1
Known primary	0	NO	3	0	NO	141	1
Known primary	1	NO	0	2	NO	548	1
Known primary	4	NO	1	0	NO	210	1
Known primary	4	NO	1	1	YES	324	1
Known primary	0	NO	2	3	YES	354	1
Known primary	0	NO	2	3	YES	347	1
Known primary	1	NO	2	4	NO	1149	0
Known primary	6	NO	1	2	YES	317	1
Known primary	3	NO	2	1	NO	449	1
Known primary	2	NO	1	4	YES	537	1
Known primary	0	NO	1	2	YES	340	1
Known primary	0	NO	1	1	YES	330	1
Known primary	2	NO	2	1	YES	848	1
Known primary	1	NO	0	1	NO	736	1
Known primary	1	NO	0	1	NO	155	1
Known primary	0	NO	3	2	YES	328	1
Known primary	6	NO	1	1	YES	254	1
Known primary	0	NO	0	2	NO	269	1
Known primary	1	NO	1	3	YES	374	1
Known primary	0	NO	1	0	NO	1333	0
Known primary	4	NO	3	1	YES	293	1
Known primary	0	NO	1	1	NO	744	1
CUP	0	NO	1	1	YES	308	1
Known primary	0	NO	0	4	NO	345	1
Known primary	0	NO	0	1	NO	106	1
Known primary	0	NO	1	1	NO	85	1
Known primary	0	NO	0	1	NO	193	1
Known primary	1	NO	0	2	NO	1361	0
Known primary	3	NO	1	2	NO	264	1
Known primary	2	NO	0	0	NO	98	1
Known primary	1	NO	0	0	NO	138	1
Known primary	0	NO	0	1	NO	1417	0
Known primary	4	NO	1	0	NO	120	1
Known primary	0	NO	0	0	NO	1270	0
Known primary	4	NO	1	1	NO	578	1
Known primary	3	NO	1	0	NO	32	1
Known primary	1	NO	2	1	YES	644	1
Known primary	0	NO	2	1	NO	1	1
Known primary	2	NO	2	2	YES	859	1
Known primary	1	NO	1	1	NO	193	1
Known primary	0	NO	1	2	NO	953	1
Known primary	1	NO	1	5	YES	1263	1
Known primary	1	NO	2	0	NO	466	1
Known primary	5	NO	2	1	YES	126	1
Known primary	0	NO	0	1	NO	1170	0
Known primary	0	NO	0	0	NO	89	1
Known primary	0	NO	0	0	NO	756	1
Known primary	0	NO	1	1	NO	1008	0
Known primary	0	NO	1	0	NO	1184	0
Known primary	2	NO	1	0	NO	1032	1
CUP	0	NO	1	4	YES	299	1
Known primary	1	NO	2	1	NO	118	1
Known primary	0	NO	1	0	NO	84	1
Known primary	0	NO	2	0	NO	1317	0
Known primary	2	NO	1	1	NO	1087	0
Known primary	3	NO	1	1	NO	53	1
Known primary	0	NO	2	0	NO	309	1
Known primary	0	NO	2	2	YES	237	1
Known primary	0	NO	4	1	YES	118	1
Known primary	3	NO	3	1	NO	1084	0
Known primary	3	NO	3	0	NO	24	1
Known primary	1	NO	1	2	NO	220	1
Known primary	1	NO	2	1	NO	322	1
Known primary	0	NO	2	1	YES	98	1
Known primary	1	NO	0	0	NO	1477	0
Known primary	1	NO	2	1	NO	144	1
Known primary	0	NO	1	0	NO	711	1
Known primary	0	NO	1	2	NO
Known primary	1	NO	3	1	NO	99	1
Known primary	0	NO	1	0	NO	1004	0
Known primary	2	NO	2	0	NO	26	1
Known primary	0	NO	0	1	NO	976	1
Known primary	2	NO	1	1	NO	108	1
Known primary	0	NO	1	2	NO	356	1
Known primary	2	NO	0	0	NO	142	1
Known primary	0	NO	1	2	NO	615	1
Known primary	1	NO	3	0	NO	177	1
Known primary	0	NO	0	2	NO	169	1
Known primary	1	NO	0	0	NO	8	1
Known primary	2	NO	0	1	NO	968	0
Known primary	1	NO	3	1	YES	1406	0
Known primary	2	NO	1	1	NO	584	1
Known primary	0	NO	0	1	NO	147	1
Known primary	1	NO	3	0	NO	28	1
Known primary	1	NO	1	1	NO	1309	0
Known primary	1	NO	1	2	YES	680	1
Known primary	0	NO	0	0	NO	1367	0
Known primary	0	NO	0	1	NO	438	1
Known primary	0	NO	1	0	NO	1205	0
Known primary	3	NO	3	2	NO	713	1
Known primary	2	NO	2	2	NO	353	1
CUP	2	NO	0	1	NO	48	1
Known primary	0	NO	0	0	NO	1098	0
Known primary	0	NO	0	1	NO	246	1
Known primary	0	NO	0	0	NO	33	1
Known primary	3	NO	1	0	NO	125	1
Known primary	0	NO	1	0	NO	240	1
Known primary	2	NO	1	2	NO	163	1
Known primary	0	NO	0	0	NO	933	0
Known primary	0	NO	2	1	NO	982	0
Known primary	0	NO	1	0	NO	925	0
Known primary	0	NO	3	1	YES	24	1
Known primary	2	NO	1	0	NO	1456	0
Known primary	0	NO	1	0	NO	49	1
Known primary	0	NO	1	0	NO	83	1
Known primary	1	NO	1	1	YES	438	1
Known primary	2	NO	0	3	NO	231	1
Known primary	0	NO	0	0	NO	187	1
Known primary	3	NO	0	1	NO	65	1
Known primary	0	NO	0	0	NO	48	1
Known primary	2	NO	1	0	NO	79	1
Known primary	0	NO	4	1	YES
Known primary	3	NO	4	0	NO	398	1
Known primary	2	NO	0	0	NO	891	0
Known primary	1	NO	1	0	NO	40	1
Known primary	0	NO	3	0	NO	57	1
Known primary	3	NO	2	1	NO	695	1
