# Supplementary material for: Real-world clinical utility of tumor whole-genome sequencing in solid cancers
Source: Nat Med. 2026 Mar 20;32(4):1286–95. doi: 10.1038/s41591-026-04280-2 (PMC13099640; doi:10.1038/s41591-026-04280-2)
Supplement: Supplementary file 6 — Source Data Fig. 1: Summarized sample flow data for feasibility and simulated NGS-panel coverage. Source Data Fig. 2: Four sheets containing patient-level source data for each of the panels of the figure. Sheets Fig2A and Fig2B contain biomarker counts and diagnosis categories. Sheet Fig2C contains TMB figures and diagnosis categories. Sheet Fig2D contains tumor types and counts of biomarkers indicating reimbursed and experimental trial therapies. Source Data Fig. 3: Patient-level CUP solution outcomes and delivery of WGS-informed treatment. Source Data Fig. 4: Patient-level counts of parameters of clinically relevant results by diagnosis category. Source Data Fig. 5: Patient-level OS data with information for stratification by pretreatment status. Source Data Extended Data Fig. 1: Summarized turnaround time data. Source Data Extended Data Fig. 3: Summarized tumor-type distributions of the real-world study cohort and the Hartwig Medical database control cohort represented in the ‘cancer vignette’ visualizations of Extended Data Figs. 2 and 4. Source Data Extended Data Fig. 5: Patient-level details of genes and zygosity of detected PGVs; patients without detected variants are left out of the sheet. [file 41591_2026_4280_MOESM6_ESM.xlsx]

## Sheet: Fig1
id	name	group	incoming	outgoing	incoming_breakdown	outgoing_breakdown
0	WGS Requests	dropout	0	1052		Successful Sampling (1): 888; Unsuccessful Sampling or Cancelled (2): 164
1	Successful Sampling	stage	888	888	WGS Requests (0): 888	Successful WGS (3): 793; Insufficient pTCP (4): 38; Insufficient mTCP (5): 39; Insufficient DNA Quantity (6): 14; Insufficient DNA Quality (7): 4
2	Unsuccessful Sampling or Cancelled	dropout	164	0	WGS Requests (0): 164
3	Successful WGS	stage	793	793	Successful Sampling (1): 793	Known Primary Tumour (8): 600; Cancer of Unknown Primary (9): 123; No Consent (10): 58; Second Successful WGS (11): 12
4	Insufficient pTCP	fail	38	0	Successful Sampling (1): 38
5	Insufficient mTCP	fail	39	0	Successful Sampling (1): 39
6	Insufficient DNA Quantity	fail	14	0	Successful Sampling (1): 14
7	Insufficient DNA Quality	fail	4	0	Successful Sampling (1): 4
8	Known Primary Tumour	stage	600	600	Successful WGS (3): 600	No biomarkers detected (12): 169; Only WGS (13): 19; Only 523-gene panel and WGS (14): 115; Both panels and WGS (15): 297
9	Cancer of Unknown Primary	CUP	123	123	Successful WGS (3): 123	No biomarkers detected (12): 34; Only WGS (13): 3; Only 523-gene panel and WGS (14): 39; Both panels and WGS (15): 47
10	No Consent	dropout	58	0	Successful WGS (3): 58
11	Second Successful WGS	dropout	12	0	Successful WGS (3): 12
12	No biomarkers detected	dropout	203	0	Known Primary Tumour (8): 169; Cancer of Unknown Primary (9): 34
13	Only WGS	WGS	22	0	Known Primary Tumour (8): 19; Cancer of Unknown Primary (9): 3
14	Only 523-gene panel and WGS	523gene	154	0	Known Primary Tumour (8): 115; Cancer of Unknown Primary (9): 39
15	Both panels and WGS	50gene	344	0	Known Primary Tumour (8): 297; Cancer of Unknown Primary (9): 47

## Sheet: Fig2A
Diagnosis category	All biomarkers	Actionable only
Known primary tumour	6	4
Known primary tumour	2	0
Known primary tumour	2	1
Known primary tumour	5	3
Known primary tumour	10	1
Known primary tumour	4	1
Known primary tumour	8	2
Known primary tumour	4	1
Known primary tumour	4	1
Known primary tumour	7	2
Known primary tumour	2	1
Known primary tumour	9	3
Known primary tumour	5	3
Known primary tumour	5	4
Known primary tumour	5	3
Known primary tumour	5	5
Known primary tumour	2	0
Known primary tumour	7	3
Known primary tumour	5	2
Known primary tumour	5	2
Known primary tumour	4	3
Known primary tumour	5	4
Known primary tumour	0	0
Known primary tumour	6	2
Cancer of unknown primary	5	2
Known primary tumour	7	2
Cancer of unknown primary	5	2
Known primary tumour	0	0
Known primary tumour	3	2
Known primary tumour	0	0
Known primary tumour	2	1
Cancer of unknown primary	1	0
Known primary tumour	6	4
Cancer of unknown primary	3	2
Known primary tumour	3	1
Cancer of unknown primary	2	0
Known primary tumour	5	3
Cancer of unknown primary	4	0
Known primary tumour	6	3
Known primary tumour	5	0
Cancer of unknown primary	5	1
Known primary tumour	6	0
Known primary tumour	7	4
Known primary tumour	2	0
Cancer of unknown primary	2	0
Known primary tumour	3	2
Known primary tumour	3	1
Known primary tumour	1	1
Known primary tumour	4	1
Known primary tumour	5	1
Known primary tumour	4	1
Known primary tumour	5	0
Known primary tumour	4	3
Known primary tumour	2	1
Known primary tumour	1	1
Known primary tumour	4	2
Known primary tumour	2	0
Known primary tumour	2	2
Known primary tumour	3	1
Known primary tumour	2	1
Known primary tumour	0	0
Known primary tumour	4	1
Known primary tumour	7	4
Known primary tumour	2	1
Known primary tumour	4	3
Known primary tumour	4	0
Known primary tumour	3	0
Known primary tumour	2	2
Known primary tumour	1	0
Known primary tumour	5	1
Known primary tumour	5	1
Known primary tumour	2	0
Known primary tumour	2	0
Known primary tumour	5	2
Known primary tumour	6	1
Known primary tumour	5	1
Known primary tumour	4	2
Cancer of unknown primary	2	0
Known primary tumour	2	1
Cancer of unknown primary	0	0
Known primary tumour	5	3
Cancer of unknown primary	3	2
Known primary tumour	6	2
Known primary tumour	3	1
Known primary tumour	4	3
Known primary tumour	7	1
Known primary tumour	4	2
Known primary tumour	4	1
Known primary tumour	5	1
Known primary tumour	4	3
Known primary tumour	2	1
Cancer of unknown primary	3	2
Cancer of unknown primary	4	3
Known primary tumour	3	2
Known primary tumour	5	3
Known primary tumour	0	0
Known primary tumour	2	1
Known primary tumour	2	0
Known primary tumour	3	0
Known primary tumour	4	2
Known primary tumour	6	2
Known primary tumour	3	3
Known primary tumour	3	1
Known primary tumour	1	0
Known primary tumour	5	2
Known primary tumour	3	1
Known primary tumour	5	2
Known primary tumour	4	0
Known primary tumour	4	1
Known primary tumour	5	0
Known primary tumour	7	3
Cancer of unknown primary	5	1
Known primary tumour	4	2
Known primary tumour	6	1
Known primary tumour	4	2
Known primary tumour	2	0
Known primary tumour	7	1
Known primary tumour	6	1
Known primary tumour	3	1
Known primary tumour	3	2
Known primary tumour	1	0
Known primary tumour	5	2
Known primary tumour	3	2
Known primary tumour	4	1
Known primary tumour	3	1
Known primary tumour	2	1
Known primary tumour	7	1
Known primary tumour	0	0
Cancer of unknown primary	3	0
Cancer of unknown primary	4	0
Known primary tumour	5	1
Known primary tumour	1	1
Known primary tumour	5	3
Known primary tumour	0	0
Known primary tumour	7	2
Known primary tumour	4	2
Known primary tumour	4	2
Known primary tumour	5	3
Known primary tumour	3	1
Known primary tumour	4	2
Cancer of unknown primary	1	1
Known primary tumour	2	0
Known primary tumour	2	2
Cancer of unknown primary	5	1
Known primary tumour	2	0
Known primary tumour	2	0
Known primary tumour	5	1
Known primary tumour	4	3
Known primary tumour	2	1
Known primary tumour	4	1
Known primary tumour	4	1
Known primary tumour	4	2
Known primary tumour	3	2
Known primary tumour	4	1
Known primary tumour	2	0
Known primary tumour	1	0
Known primary tumour	3	2
Known primary tumour	3	2
Cancer of unknown primary	5	2
Known primary tumour	2	0
Cancer of unknown primary	4	1
Known primary tumour	2	0
Known primary tumour	1	0
Known primary tumour	1	0
Cancer of unknown primary	6	2
Known primary tumour	3	2
Cancer of unknown primary	2	1
Known primary tumour	5	1
Cancer of unknown primary	1	0
Known primary tumour	3	1
Cancer of unknown primary	4	0
Known primary tumour	4	1
Known primary tumour	6	1
Known primary tumour	4	2
Known primary tumour	7	1
Cancer of unknown primary	2	0
Known primary tumour	3	1
Cancer of unknown primary	4	2
Known primary tumour	0	0
Known primary tumour	4	2
Known primary tumour	2	2
Known primary tumour	6	2
Cancer of unknown primary	4	0
Known primary tumour	0	0
Known primary tumour	5	1
Known primary tumour	3	1
Known primary tumour	2	2
Known primary tumour	4	1
Known primary tumour	1	0
Known primary tumour	0	0
Known primary tumour	3	1
Known primary tumour	4	2
Known primary tumour	2	1
Known primary tumour	0	0
Known primary tumour	6	2
Known primary tumour	5	2
Known primary tumour	2	0
Known primary tumour	4	2
Known primary tumour	4	1
Cancer of unknown primary	4	2
Cancer of unknown primary	7	2
Known primary tumour	5	1
Known primary tumour	2	1
Known primary tumour	2	0
Cancer of unknown primary	6	1
Cancer of unknown primary	3	1
Known primary tumour	5	3
Cancer of unknown primary	5	0
Known primary tumour	4	2
Known primary tumour	3	1
Known primary tumour	0	0
Known primary tumour	3	0
Known primary tumour	1	0
Known primary tumour	2	1
Known primary tumour	0	0
Known primary tumour	5	2
Cancer of unknown primary	3	1
Known primary tumour	8	2
Known primary tumour	9	2
Known primary tumour	3	1
Cancer of unknown primary	5	0
Cancer of unknown primary	2	0
Known primary tumour	3	2
Known primary tumour	2	1
Known primary tumour	3	0
Known primary tumour	5	2
Known primary tumour	2	1
Known primary tumour	5	2
Known primary tumour	5	2
Known primary tumour	6	1
Known primary tumour	6	3
Cancer of unknown primary	2	0
Known primary tumour	4	2
Known primary tumour	0	0
Known primary tumour	1	1
Known primary tumour	1	0
Known primary tumour	2	0
Known primary tumour	3	1
Known primary tumour	4	3
Known primary tumour	4	0
Known primary tumour	6	4
Known primary tumour	1	0
Known primary tumour	3	4
Known primary tumour	4	2
Known primary tumour	2	1
Known primary tumour	3	0
Known primary tumour	4	2
Known primary tumour	1	1
Known primary tumour	4	1
Known primary tumour	4	1
Known primary tumour	3	2
Known primary tumour	3	0
Known primary tumour	4	3
Known primary tumour	5	2
Known primary tumour	7	2
Known primary tumour	8	2
Cancer of unknown primary	2	0
Known primary tumour	2	1
Known primary tumour	2	0
Known primary tumour	4	0
Known primary tumour	5	1
Known primary tumour	5	2
Known primary tumour	7	3
Known primary tumour	7	2
Cancer of unknown primary	5	2
Cancer of unknown primary	5	0
Known primary tumour	3	1
Known primary tumour	4	2
Known primary tumour	5	3
Known primary tumour	6	0
Known primary tumour	5	1
Known primary tumour	4	3
Known primary tumour	3	1
Known primary tumour	5	1
Known primary tumour	0	0
Known primary tumour	4	2
Known primary tumour	4	1
Known primary tumour	3	1
Known primary tumour	4	2
Known primary tumour	3	0
Known primary tumour	3	1
Known primary tumour	6	1
Known primary tumour	3	1
Known primary tumour	4	2
Known primary tumour	4	2
Known primary tumour	3	1
Known primary tumour	2	0
Known primary tumour	3	2
Known primary tumour	3	1
Cancer of unknown primary	5	3
Known primary tumour	1	1
Known primary tumour	9	0
Known primary tumour	1	0
Known primary tumour	5	0
Known primary tumour	4	0
Known primary tumour	4	1
Known primary tumour	2	0
Known primary tumour	5	0
Known primary tumour	3	0
Known primary tumour	5	0
Known primary tumour	6	1
Known primary tumour	3	3
Known primary tumour	1	0
Known primary tumour	3	0
Cancer of unknown primary	5	1
Known primary tumour	7	2
Known primary tumour	4	2
Known primary tumour	3	0
Known primary tumour	2	0
Cancer of unknown primary	7	1
Known primary tumour	3	0
Known primary tumour	0	0
Known primary tumour	3	1
Known primary tumour	4	1
Known primary tumour	1	0
Cancer of unknown primary	7	1
Known primary tumour	3	3
Cancer of unknown primary	4	1
Known primary tumour	4	1
Known primary tumour	4	1
Known primary tumour	2	0
Known primary tumour	5	3
Known primary tumour	7	2
Known primary tumour	1	1
Known primary tumour	3	0
Known primary tumour	2	0
Known primary tumour	5	3
Known primary tumour	4	1
Known primary tumour	2	0
Known primary tumour	6	0
Known primary tumour	8	2
Known primary tumour	3	0
Known primary tumour	5	1
Known primary tumour	6	0
Known primary tumour	8	1
Known primary tumour	1	1
Known primary tumour	5	2
Known primary tumour	4	1
Known primary tumour	3	1
Known primary tumour	6	1
Known primary tumour	4	3
Known primary tumour	6	1
Known primary tumour	2	2
Known primary tumour	2	0
Known primary tumour	9	2
Known primary tumour	3	0
Known primary tumour	5	2
Known primary tumour	5	2
Cancer of unknown primary	3	0
Known primary tumour	1	1
Cancer of unknown primary	7	2
Known primary tumour	6	1
Known primary tumour	3	3
Cancer of unknown primary	4	1
Known primary tumour	4	0
Known primary tumour	5	2
Known primary tumour	1	0
Known primary tumour	6	1
Known primary tumour	8	1
Cancer of unknown primary	4	0
Known primary tumour	4	0
Known primary tumour	2	1
Known primary tumour	5	2
Known primary tumour	4	0
Cancer of unknown primary	5	1
Known primary tumour	3	0
Known primary tumour	6	1
Known primary tumour	0	0
Known primary tumour	3	1
Known primary tumour	5	2
Cancer of unknown primary	9	0
Cancer of unknown primary	5	2
Known primary tumour	2	1
Known primary tumour	5	2
Known primary tumour	4	3
Known primary tumour	7	3
Known primary tumour	4	3
Cancer of unknown primary	2	1
Known primary tumour	10	4
Known primary tumour	6	4
Known primary tumour	3	1
Known primary tumour	3	1
Known primary tumour	4	2
Known primary tumour	5	0
Cancer of unknown primary	3	1
Cancer of unknown primary	5	0
Known primary tumour	7	2
Cancer of unknown primary	6	0
Known primary tumour	5	1
Cancer of unknown primary	5	4
Known primary tumour	4	2
Known primary tumour	6	1
Known primary tumour	4	3
Known primary tumour	3	1
Known primary tumour	4	1
Known primary tumour	5	4
Known primary tumour	3	1
Known primary tumour	5	4
Known primary tumour	6	1
Known primary tumour	4	1
Cancer of unknown primary	3	1
Known primary tumour	3	1
Cancer of unknown primary	0	0
Known primary tumour	5	2
Known primary tumour	2	0
Known primary tumour	8	1
Cancer of unknown primary	6	1
Known primary tumour	5	1
Cancer of unknown primary	3	2
Cancer of unknown primary	3	2
Known primary tumour	5	2
Known primary tumour	1	0
Known primary tumour	3	0
Known primary tumour	4	2
Cancer of unknown primary	4	1
Known primary tumour	3	0
Known primary tumour	6	0
Known primary tumour	7	3
Known primary tumour	1	0
Known primary tumour	4	2
Known primary tumour	3	1
Known primary tumour	6	1
Known primary tumour	3	2
Known primary tumour	5	1
Cancer of unknown primary	6	2
Known primary tumour	6	4
Known primary tumour	5	2
Known primary tumour	3	1
Known primary tumour	3	1
Known primary tumour	3	0
Known primary tumour	4	1
Known primary tumour	3	3
Known primary tumour	4	0
Known primary tumour	5	1
Known primary tumour	2	1
Known primary tumour	8	2
Known primary tumour	2	1
Cancer of unknown primary	8	2
Known primary tumour	6	0
Known primary tumour	1	0
Known primary tumour	2	2
Known primary tumour	2	2
Known primary tumour	2	0
Known primary tumour	3	1
Known primary tumour	1	1
Known primary tumour	4	2
Known primary tumour	2	0
Known primary tumour	1	0
Cancer of unknown primary	2	1
Known primary tumour	1	1
Known primary tumour	2	0
Known primary tumour	6	2
Known primary tumour	2	2
Known primary tumour	4	1
Known primary tumour	4	0
Known primary tumour	2	1
Known primary tumour	6	2
Cancer of unknown primary	3	1
Known primary tumour	2	0
Known primary tumour	2	2
Known primary tumour	4	0
Known primary tumour	3	1
Cancer of unknown primary	4	2
Known primary tumour	2	2
Known primary tumour	0	0
Known primary tumour	0	0
Known primary tumour	3	3
Cancer of unknown primary	5	1
Known primary tumour	0	0
Known primary tumour	5	2
Known primary tumour	1	0
Known primary tumour	6	2
Known primary tumour	4	2
Cancer of unknown primary	10	1
Known primary tumour	3	2
Known primary tumour	3	1
Known primary tumour	3	2
Known primary tumour	2	1
Known primary tumour	2	1
Known primary tumour	9	3
Known primary tumour	3	3
Known primary tumour	3	1
Cancer of unknown primary	4	0
Known primary tumour	2	2
Known primary tumour	1	0
Known primary tumour	2	0
Cancer of unknown primary	6	2
Known primary tumour	8	2
Known primary tumour	5	4
Known primary tumour	1	0
Known primary tumour	2	1
Known primary tumour	4	2
Cancer of unknown primary	1	0
Known primary tumour	1	1
Known primary tumour	1	0
Known primary tumour	2	1
Known primary tumour	2	1
Known primary tumour	2	2
Known primary tumour	5	0
Known primary tumour	2	2
Known primary tumour	4	0
Known primary tumour	2	0
Cancer of unknown primary	4	3
Known primary tumour	1	0
Known primary tumour	2	2
Known primary tumour	3	2
Known primary tumour	7	5
Known primary tumour	5	2
Known primary tumour	2	1
Known primary tumour	7	4
Known primary tumour	0	0
Known primary tumour	2	1
Cancer of unknown primary	4	1
Known primary tumour	5	2
Known primary tumour	3	2
Cancer of unknown primary	4	2
Known primary tumour	5	1
Known primary tumour	2	0
Cancer of unknown primary	3	1
Known primary tumour	7	3
Known primary tumour	4	3
Known primary tumour	4	3
Known primary tumour	4	4
Known primary tumour	1	0
Cancer of unknown primary	5	2
Known primary tumour	2	2
Known primary tumour	8	2
Known primary tumour	0	0
Known primary tumour	5	2
Known primary tumour	2	1
Cancer of unknown primary	5	1
Known primary tumour	4	0
Known primary tumour	3	0
Known primary tumour	6	1
Known primary tumour	4	1
Known primary tumour	1	1
Cancer of unknown primary	3	1
Known primary tumour	6	0
Known primary tumour	3	2
Known primary tumour	1	1
Known primary tumour	5	4
Known primary tumour	4	3
Known primary tumour	3	2
Known primary tumour	5	3
Known primary tumour	3	1
Cancer of unknown primary	2	1
Known primary tumour	11	2
Known primary tumour	2	1
Cancer of unknown primary	6	3
Cancer of unknown primary	5	2
Known primary tumour	3	1
Known primary tumour	1	0
Cancer of unknown primary	9	4
Known primary tumour	3	0
Cancer of unknown primary	5	1
Known primary tumour	4	3
Known primary tumour	3	1
Cancer of unknown primary	8	2
Known primary tumour	2	2
Known primary tumour	3	1
Known primary tumour	2	1
Known primary tumour	3	0
Known primary tumour	1	0
Known primary tumour	3	1
Known primary tumour	3	1
Known primary tumour	2	0
Known primary tumour	2	0
Known primary tumour	3	0
Known primary tumour	4	2
Cancer of unknown primary	6	3
Known primary tumour	3	2
Known primary tumour	5	2
Known primary tumour	4	2
Known primary tumour	3	1
Known primary tumour	3	1
Known primary tumour	5	1
Cancer of unknown primary	1	0
Known primary tumour	5	2
Known primary tumour	5	3
Known primary tumour	2	0
Known primary tumour	4	3
Known primary tumour	3	1
Cancer of unknown primary	4	2
Known primary tumour	4	2
Known primary tumour	3	2
Known primary tumour	7	3
Known primary tumour	3	2
Known primary tumour	1	0
Known primary tumour	5	3
Known primary tumour	10	4
Known primary tumour	5	3
Known primary tumour	1	0
Known primary tumour	3	1
Known primary tumour	2	3
Known primary tumour	5	2
Known primary tumour	2	0
Cancer of unknown primary	4	1
Known primary tumour	1	0
Known primary tumour	3	2
Cancer of unknown primary	5	1
Cancer of unknown primary	8	2
Known primary tumour	7	2
Known primary tumour	2	1
Known primary tumour	2	1
Known primary tumour	4	1
Known primary tumour	5	2
Known primary tumour	3	1
Cancer of unknown primary	3	1
Known primary tumour	4	2
Known primary tumour	5	1
Cancer of unknown primary	5	2
Cancer of unknown primary	5	1
Known primary tumour	4	2
Known primary tumour	4	2
Known primary tumour	7	1
Known primary tumour	3	1
Cancer of unknown primary	7	2
Cancer of unknown primary	5	3
Known primary tumour	4	3
Cancer of unknown primary	4	0
Known primary tumour	4	2
Known primary tumour	2	1
Known primary tumour	2	2
Known primary tumour	4	0
Known primary tumour	4	1
Cancer of unknown primary	6	1
Known primary tumour	4	2
Cancer of unknown primary	4	1
Cancer of unknown primary	1	1
Cancer of unknown primary	4	2
Cancer of unknown primary	6	4
Cancer of unknown primary	3	1
Known primary tumour	3	0
Cancer of unknown primary	7	1
Known primary tumour	6	2
Known primary tumour	2	0
Known primary tumour	6	1
Cancer of unknown primary	2	0
Known primary tumour	7	2
Known primary tumour	4	1
Known primary tumour	4	3
Known primary tumour	10	1
Known primary tumour	2	1
Known primary tumour	5	1
Known primary tumour	2	2
Cancer of unknown primary	3	1
Known primary tumour	9	1
Cancer of unknown primary	7	2
Known primary tumour	4	1
Known primary tumour	2	1
Cancer of unknown primary	3	0
Cancer of unknown primary	6	2
Known primary tumour	0	0
Known primary tumour	3	1
Cancer of unknown primary	3	1
Known primary tumour	8	3
Known primary tumour	2	1
Known primary tumour	6	4
Cancer of unknown primary	12	4
Known primary tumour	1	1
Known primary tumour	2	1
Cancer of unknown primary	13	3
Cancer of unknown primary	4	4
Known primary tumour	4	0
Known primary tumour	3	0
Known primary tumour	2	1
Known primary tumour	11	1
Known primary tumour	5	2
Known primary tumour	5	3
Known primary tumour	6	2
Cancer of unknown primary	2	1
Known primary tumour	10	4
Cancer of unknown primary	5	3
Cancer of unknown primary	9	2
Known primary tumour	3	1
Known primary tumour	6	1
Known primary tumour	5	1
Cancer of unknown primary	3	0
Known primary tumour	2	1
Known primary tumour	2	0
Known primary tumour	1	0
Known primary tumour	3	1
Known primary tumour	3	2
Known primary tumour	3	2
Known primary tumour	5	2
Known primary tumour	2	0
Known primary tumour	1	1
Known primary tumour	3	1
Known primary tumour	6	1
Known primary tumour	3	0
Cancer of unknown primary	4	1
Known primary tumour	6	1
Known primary tumour	5	3
Known primary tumour	3	1
Known primary tumour	1	0
Known primary tumour	8	3
Known primary tumour	4	1
Cancer of unknown primary	3	0
Known primary tumour	3	1
Known primary tumour	0	0
Cancer of unknown primary	1	0
Known primary tumour	4	2
Known primary tumour	3	1
Known primary tumour	5	1
Cancer of unknown primary	7	2
Known primary tumour	1	0
Known primary tumour	1	0
Known primary tumour	1	0
Known primary tumour	4	1
Known primary tumour	0	0
Known primary tumour	3	0
Known primary tumour	2	0
Known primary tumour	1	0
Cancer of unknown primary	4	2
Known primary tumour	2	0
Known primary tumour	2	0
Known primary tumour	5	3
Known primary tumour	0	0
Known primary tumour	5	1
Known primary tumour	2	0
Known primary tumour	2	0
Cancer of unknown primary	3	1
Known primary tumour	5	4

## Sheet: Fig2B
Diagnosis category	Actionable only
Known primary tumour	4
Known primary tumour	0
Known primary tumour	1
Known primary tumour	3
Known primary tumour	1
Known primary tumour	1
Known primary tumour	2
Known primary tumour	1
Known primary tumour	1
Known primary tumour	2
Known primary tumour	1
Known primary tumour	3
Known primary tumour	3
Known primary tumour	4
Known primary tumour	3
Known primary tumour	5
Known primary tumour	0
Known primary tumour	3
Known primary tumour	2
Known primary tumour	2
Known primary tumour	3
Known primary tumour	4
Known primary tumour	0
Known primary tumour	2
Cancer of unknown primary	2
Known primary tumour	2
Cancer of unknown primary	2
Known primary tumour	0
Known primary tumour	2
Known primary tumour	0
Known primary tumour	1
Cancer of unknown primary	0
Known primary tumour	4
Cancer of unknown primary	2
Known primary tumour	1
Cancer of unknown primary	0
Known primary tumour	3
Cancer of unknown primary	0
Known primary tumour	3
Known primary tumour	0
Cancer of unknown primary	1
Known primary tumour	0
Known primary tumour	4
Known primary tumour	0
Cancer of unknown primary	0
Known primary tumour	2
Known primary tumour	1
Known primary tumour	1
Known primary tumour	1
Known primary tumour	1
Known primary tumour	1
Known primary tumour	0
Known primary tumour	3
Known primary tumour	1
Known primary tumour	1
Known primary tumour	2
Known primary tumour	0
Known primary tumour	2
Known primary tumour	1
Known primary tumour	1
Known primary tumour	0
Known primary tumour	1
Known primary tumour	4
Known primary tumour	1
Known primary tumour	3
Known primary tumour	0
Known primary tumour	0
Known primary tumour	2
Known primary tumour	0
Known primary tumour	1
Known primary tumour	1
Known primary tumour	0
Known primary tumour	0
Known primary tumour	2
Known primary tumour	1
Known primary tumour	1
Known primary tumour	2
Cancer of unknown primary	0
Known primary tumour	1
Cancer of unknown primary	0
Known primary tumour	3
Cancer of unknown primary	2
Known primary tumour	2
Known primary tumour	1
Known primary tumour	3
Known primary tumour	1
Known primary tumour	2
Known primary tumour	1
Known primary tumour	1
Known primary tumour	3
Known primary tumour	1
Cancer of unknown primary	2
Cancer of unknown primary	3
Known primary tumour	2
Known primary tumour	3
Known primary tumour	0
Known primary tumour	1
Known primary tumour	0
Known primary tumour	0
Known primary tumour	2
Known primary tumour	2
Known primary tumour	3
Known primary tumour	1
Known primary tumour	0
Known primary tumour	2
Known primary tumour	1
Known primary tumour	2
Known primary tumour	0
Known primary tumour	1
Known primary tumour	0
Known primary tumour	3
Cancer of unknown primary	1
Known primary tumour	2
Known primary tumour	1
Known primary tumour	2
Known primary tumour	0
Known primary tumour	1
Known primary tumour	1
Known primary tumour	1
Known primary tumour	2
Known primary tumour	0
Known primary tumour	2
Known primary tumour	2
Known primary tumour	1
Known primary tumour	1
Known primary tumour	1
Known primary tumour	1
Known primary tumour	0
Cancer of unknown primary	0
Cancer of unknown primary	0
Known primary tumour	1
Known primary tumour	1
Known primary tumour	3
Known primary tumour	0
Known primary tumour	2
Known primary tumour	2
Known primary tumour	2
Known primary tumour	3
Known primary tumour	1
Known primary tumour	2
Cancer of unknown primary	1
Known primary tumour	0
Known primary tumour	2
Cancer of unknown primary	1
Known primary tumour	0
Known primary tumour	0
Known primary tumour	1
Known primary tumour	3
Known primary tumour	1
Known primary tumour	1
Known primary tumour	1
Known primary tumour	2
Known primary tumour	2
Known primary tumour	1
Known primary tumour	0
Known primary tumour	0
Known primary tumour	2
Known primary tumour	2
Cancer of unknown primary	2
Known primary tumour	0
Cancer of unknown primary	1
Known primary tumour	0
Known primary tumour	0
Known primary tumour	0
Cancer of unknown primary	2
Known primary tumour	2
Cancer of unknown primary	1
Known primary tumour	1
Cancer of unknown primary	0
Known primary tumour	1
Cancer of unknown primary	0
Known primary tumour	1
Known primary tumour	1
Known primary tumour	2
Known primary tumour	1
Cancer of unknown primary	0
Known primary tumour	1
Cancer of unknown primary	2
Known primary tumour	0
Known primary tumour	2
Known primary tumour	2
Known primary tumour	2
Cancer of unknown primary	0
Known primary tumour	0
Known primary tumour	1
Known primary tumour	1
Known primary tumour	2
Known primary tumour	1
Known primary tumour	0
Known primary tumour	0
Known primary tumour	1
Known primary tumour	2
Known primary tumour	1
Known primary tumour	0
Known primary tumour	2
Known primary tumour	2
Known primary tumour	0
Known primary tumour	2
Known primary tumour	1
Cancer of unknown primary	2
Cancer of unknown primary	2
Known primary tumour	1
Known primary tumour	1
Known primary tumour	0
Cancer of unknown primary	1
Cancer of unknown primary	1
Known primary tumour	3
Cancer of unknown primary	0
Known primary tumour	2
Known primary tumour	1
Known primary tumour	0
Known primary tumour	0
Known primary tumour	0
Known primary tumour	1
Known primary tumour	0
Known primary tumour	2
Cancer of unknown primary	1
Known primary tumour	2
Known primary tumour	2
Known primary tumour	1
Cancer of unknown primary	0
Cancer of unknown primary	0
Known primary tumour	2
Known primary tumour	1
Known primary tumour	0
Known primary tumour	2
Known primary tumour	1
Known primary tumour	2
Known primary tumour	2
Known primary tumour	1
Known primary tumour	3
Cancer of unknown primary	0
Known primary tumour	2
Known primary tumour	0
Known primary tumour	1
Known primary tumour	0
Known primary tumour	0
Known primary tumour	1
Known primary tumour	3
Known primary tumour	0
Known primary tumour	4
Known primary tumour	0
Known primary tumour	4
Known primary tumour	2
Known primary tumour	1
Known primary tumour	0
Known primary tumour	2
Known primary tumour	1
Known primary tumour	1
Known primary tumour	1
Known primary tumour	2
Known primary tumour	0
Known primary tumour	3
Known primary tumour	2
Known primary tumour	2
Known primary tumour	2
Cancer of unknown primary	0
Known primary tumour	1
Known primary tumour	0
Known primary tumour	0
Known primary tumour	1
Known primary tumour	2
Known primary tumour	3
Known primary tumour	2
Cancer of unknown primary	2
Cancer of unknown primary	0
Known primary tumour	1
Known primary tumour	2
Known primary tumour	3
Known primary tumour	0
Known primary tumour	1
Known primary tumour	3
Known primary tumour	1
Known primary tumour	1
Known primary tumour	0
Known primary tumour	2
Known primary tumour	1
Known primary tumour	1
Known primary tumour	2
Known primary tumour	0
Known primary tumour	1
Known primary tumour	1
Known primary tumour	1
Known primary tumour	2
Known primary tumour	2
Known primary tumour	1
Known primary tumour	0
Known primary tumour	2
Known primary tumour	1
Cancer of unknown primary	3
Known primary tumour	1
Known primary tumour	0
Known primary tumour	0
Known primary tumour	0
Known primary tumour	0
Known primary tumour	1
Known primary tumour	0
Known primary tumour	0
Known primary tumour	0
Known primary tumour	0
Known primary tumour	1
Known primary tumour	3
Known primary tumour	0
Known primary tumour	0
Cancer of unknown primary	1
Known primary tumour	2
Known primary tumour	2
Known primary tumour	0
Known primary tumour	0
Cancer of unknown primary	1
Known primary tumour	0
Known primary tumour	0
Known primary tumour	1
Known primary tumour	1
Known primary tumour	0
Cancer of unknown primary	1
Known primary tumour	3
Cancer of unknown primary	1
Known primary tumour	1
Known primary tumour	1
Known primary tumour	0
Known primary tumour	3
Known primary tumour	2
Known primary tumour	1
Known primary tumour	0
Known primary tumour	0
Known primary tumour	3
Known primary tumour	1
Known primary tumour	0
Known primary tumour	0
Known primary tumour	2
Known primary tumour	0
Known primary tumour	1
Known primary tumour	0
Known primary tumour	1
Known primary tumour	1
Known primary tumour	2
Known primary tumour	1
Known primary tumour	1
Known primary tumour	1
Known primary tumour	3
Known primary tumour	1
Known primary tumour	2
Known primary tumour	0
Known primary tumour	2
Known primary tumour	0
Known primary tumour	2
Known primary tumour	2
Cancer of unknown primary	0
Known primary tumour	1
Cancer of unknown primary	2
Known primary tumour	1
Known primary tumour	3
Cancer of unknown primary	1
Known primary tumour	0
Known primary tumour	2
Known primary tumour	0
Known primary tumour	1
Known primary tumour	1
Cancer of unknown primary	0
Known primary tumour	0
Known primary tumour	1
Known primary tumour	2
Known primary tumour	0
Cancer of unknown primary	1
Known primary tumour	0
Known primary tumour	1
Known primary tumour	0
Known primary tumour	1
Known primary tumour	2
Cancer of unknown primary	0
Cancer of unknown primary	2
Known primary tumour	1
Known primary tumour	2
Known primary tumour	3
Known primary tumour	3
Known primary tumour	3
Cancer of unknown primary	1
Known primary tumour	4
Known primary tumour	4
Known primary tumour	1
Known primary tumour	1
Known primary tumour	2
Known primary tumour	0
Cancer of unknown primary	1
Cancer of unknown primary	0
Known primary tumour	2
Cancer of unknown primary	0
Known primary tumour	1
Cancer of unknown primary	4
Known primary tumour	2
Known primary tumour	1
Known primary tumour	3
Known primary tumour	1
Known primary tumour	1
Known primary tumour	4
Known primary tumour	1
Known primary tumour	4
Known primary tumour	1
Known primary tumour	1
Cancer of unknown primary	1
Known primary tumour	1
Cancer of unknown primary	0
Known primary tumour	2
Known primary tumour	0
Known primary tumour	1
Cancer of unknown primary	1
Known primary tumour	1
Cancer of unknown primary	2
Cancer of unknown primary	2
Known primary tumour	2
Known primary tumour	0
Known primary tumour	0
Known primary tumour	2
Cancer of unknown primary	1
Known primary tumour	0
Known primary tumour	0
Known primary tumour	3
Known primary tumour	0
Known primary tumour	2
Known primary tumour	1
Known primary tumour	1
Known primary tumour	2
Known primary tumour	1
Cancer of unknown primary	2
Known primary tumour	4
Known primary tumour	2
Known primary tumour	1
Known primary tumour	1
Known primary tumour	0
Known primary tumour	1
Known primary tumour	3
Known primary tumour	0
Known primary tumour	1
Known primary tumour	1
Known primary tumour	2
Known primary tumour	1
Cancer of unknown primary	2
Known primary tumour	0
Known primary tumour	0
Known primary tumour	2
Known primary tumour	2
Known primary tumour	0
Known primary tumour	1
Known primary tumour	1
Known primary tumour	2
Known primary tumour	0
Known primary tumour	0
Cancer of unknown primary	1
Known primary tumour	1
Known primary tumour	0
Known primary tumour	2
Known primary tumour	2
Known primary tumour	1
Known primary tumour	0
Known primary tumour	1
Known primary tumour	2
Cancer of unknown primary	1
Known primary tumour	0
Known primary tumour	2
Known primary tumour	0
Known primary tumour	1
Cancer of unknown primary	2
Known primary tumour	2
Known primary tumour	0
Known primary tumour	0
Known primary tumour	3
Cancer of unknown primary	1
Known primary tumour	0
Known primary tumour	2
Known primary tumour	0
Known primary tumour	2
Known primary tumour	2
Cancer of unknown primary	1
Known primary tumour	2
Known primary tumour	1
Known primary tumour	2
Known primary tumour	1
Known primary tumour	1
Known primary tumour	3
Known primary tumour	3
Known primary tumour	1
Cancer of unknown primary	0
Known primary tumour	2
Known primary tumour	0
Known primary tumour	0
Cancer of unknown primary	2
Known primary tumour	2
Known primary tumour	4
Known primary tumour	0
Known primary tumour	1
Known primary tumour	2
Cancer of unknown primary	0
Known primary tumour	1
Known primary tumour	0
Known primary tumour	1
Known primary tumour	1
Known primary tumour	2
Known primary tumour	0
Known primary tumour	2
Known primary tumour	0
Known primary tumour	0
Cancer of unknown primary	3
Known primary tumour	0
Known primary tumour	2
Known primary tumour	2
Known primary tumour	5
Known primary tumour	2
Known primary tumour	1
Known primary tumour	4
Known primary tumour	0
Known primary tumour	1
Cancer of unknown primary	1
Known primary tumour	2
Known primary tumour	2
Cancer of unknown primary	2
Known primary tumour	1
Known primary tumour	0
Cancer of unknown primary	1
Known primary tumour	3
Known primary tumour	3
Known primary tumour	3
Known primary tumour	4
Known primary tumour	0
Cancer of unknown primary	2
Known primary tumour	2
Known primary tumour	2
Known primary tumour	0
Known primary tumour	2
Known primary tumour	1
Cancer of unknown primary	1
Known primary tumour	0
Known primary tumour	0
Known primary tumour	1
Known primary tumour	1
Known primary tumour	1
Cancer of unknown primary	1
Known primary tumour	0
Known primary tumour	2
Known primary tumour	1
Known primary tumour	4
Known primary tumour	3
Known primary tumour	2
Known primary tumour	3
Known primary tumour	1
Cancer of unknown primary	1
Known primary tumour	2
Known primary tumour	1
Cancer of unknown primary	3
Cancer of unknown primary	2
Known primary tumour	1
Known primary tumour	0
Cancer of unknown primary	4
Known primary tumour	0
Cancer of unknown primary	1
Known primary tumour	3
Known primary tumour	1
Cancer of unknown primary	2
Known primary tumour	2
Known primary tumour	1
Known primary tumour	1
Known primary tumour	0
Known primary tumour	0
Known primary tumour	1
Known primary tumour	1
Known primary tumour	0
Known primary tumour	0
Known primary tumour	0
Known primary tumour	2
Cancer of unknown primary	3
Known primary tumour	2
Known primary tumour	2
Known primary tumour	2
Known primary tumour	1
Known primary tumour	1
Known primary tumour	1
Cancer of unknown primary	0
Known primary tumour	2
Known primary tumour	3
Known primary tumour	0
Known primary tumour	3
Known primary tumour	1
Cancer of unknown primary	2
Known primary tumour	2
Known primary tumour	2
Known primary tumour	3
Known primary tumour	2
Known primary tumour	0
Known primary tumour	3
Known primary tumour	4
Known primary tumour	3
Known primary tumour	0
Known primary tumour	1
Known primary tumour	3
Known primary tumour	2
Known primary tumour	0
Cancer of unknown primary	1
Known primary tumour	0
Known primary tumour	2
Cancer of unknown primary	1
Cancer of unknown primary	2
Known primary tumour	2
Known primary tumour	1
Known primary tumour	1
Known primary tumour	1
Known primary tumour	2
Known primary tumour	1
Cancer of unknown primary	1
Known primary tumour	2
Known primary tumour	1
Cancer of unknown primary	2
Cancer of unknown primary	1
Known primary tumour	2
Known primary tumour	2
Known primary tumour	1
Known primary tumour	1
Cancer of unknown primary	2
Cancer of unknown primary	3
Known primary tumour	3
Cancer of unknown primary	0
Known primary tumour	2
Known primary tumour	1
Known primary tumour	2
Known primary tumour	0
Known primary tumour	1
Cancer of unknown primary	1
Known primary tumour	2
Cancer of unknown primary	1
Cancer of unknown primary	1
Cancer of unknown primary	2
Cancer of unknown primary	4
Cancer of unknown primary	1
Known primary tumour	0
Cancer of unknown primary	1
Known primary tumour	2
Known primary tumour	0
Known primary tumour	1
Cancer of unknown primary	0
Known primary tumour	2
Known primary tumour	1
Known primary tumour	3
Known primary tumour	1
Known primary tumour	1
Known primary tumour	1
Known primary tumour	2
Cancer of unknown primary	1
Known primary tumour	1
Cancer of unknown primary	2
Known primary tumour	1
Known primary tumour	1
Cancer of unknown primary	0
Cancer of unknown primary	2
Known primary tumour	0
Known primary tumour	1
Cancer of unknown primary	1
Known primary tumour	3
Known primary tumour	1
Known primary tumour	4
Cancer of unknown primary	4
Known primary tumour	1
Known primary tumour	1
Cancer of unknown primary	3
Cancer of unknown primary	4
Known primary tumour	0
Known primary tumour	0
Known primary tumour	1
Known primary tumour	1
Known primary tumour	2
Known primary tumour	3
Known primary tumour	2
Cancer of unknown primary	1
Known primary tumour	4
Cancer of unknown primary	3
Cancer of unknown primary	2
Known primary tumour	1
Known primary tumour	1
Known primary tumour	1
Cancer of unknown primary	0
Known primary tumour	1
Known primary tumour	0
Known primary tumour	0
Known primary tumour	1
Known primary tumour	2
Known primary tumour	2
Known primary tumour	2
Known primary tumour	0
Known primary tumour	1
Known primary tumour	1
Known primary tumour	1
Known primary tumour	0
Cancer of unknown primary	1
Known primary tumour	1
Known primary tumour	3
Known primary tumour	1
Known primary tumour	0
Known primary tumour	3
Known primary tumour	1
Cancer of unknown primary	0
Known primary tumour	1
Known primary tumour	0
Cancer of unknown primary	0
Known primary tumour	2
Known primary tumour	1
Known primary tumour	1
Cancer of unknown primary	2
Known primary tumour	0
Known primary tumour	0
Known primary tumour	0
Known primary tumour	1
Known primary tumour	0
Known primary tumour	0
Known primary tumour	0
Known primary tumour	0
Cancer of unknown primary	2
Known primary tumour	0
Known primary tumour	0
Known primary tumour	3
Known primary tumour	0
Known primary tumour	1
Known primary tumour	0
Known primary tumour	0
Cancer of unknown primary	1
Known primary tumour	4

## Sheet: Fig2C
Diagnosis category	TMB (in variants/Mb)
Known primary tumour	12.9
Known primary tumour	1.3
Known primary tumour	8.7
Known primary tumour	4.9
Known primary tumour	6
Known primary tumour	2.7
Known primary tumour	10.9
Known primary tumour	4.8
Known primary tumour	6.8
Known primary tumour	8.3
Known primary tumour	1.6
Known primary tumour	7
Known primary tumour	3
Known primary tumour	5.9
Known primary tumour	7.2
Known primary tumour	5.9
Known primary tumour	1.5
Known primary tumour	3.4
Known primary tumour	4.5
Known primary tumour	10.2
Known primary tumour	80.2
Known primary tumour	6.1
Known primary tumour	1.6
Known primary tumour	1.5
Cancer of unknown primary	1.5
Known primary tumour	6.6
Cancer of unknown primary	8.2
Known primary tumour	0.6
Known primary tumour	48.7
Known primary tumour	1.6
Known primary tumour	2.4
Cancer of unknown primary	4.4
Known primary tumour	6.8
Cancer of unknown primary	10.8
Known primary tumour	1.1
Cancer of unknown primary	1.1
Known primary tumour	4.7
Cancer of unknown primary	1.3
Known primary tumour	5.6
Known primary tumour	2.8
Cancer of unknown primary	3.3
Known primary tumour	61.8
Known primary tumour	4.7
Known primary tumour	2.6
Cancer of unknown primary	4.2
Known primary tumour	6
Known primary tumour	2.1
Known primary tumour	3
Known primary tumour	1.3
Known primary tumour	15.8
Known primary tumour	5.8
Known primary tumour	4
Known primary tumour	7.1
Known primary tumour	0.8
Known primary tumour	0.7
Known primary tumour	4.2
Known primary tumour	1.4
Known primary tumour	12.9
Known primary tumour	1.5
Known primary tumour	0.7
Known primary tumour	1.2
Known primary tumour	7.4
Known primary tumour	8
Known primary tumour	1.2
Known primary tumour	25.4
Known primary tumour	2.4
Known primary tumour	1.8
Known primary tumour	0.9
Known primary tumour	0.4
Known primary tumour	1.6
Known primary tumour	9.3
Known primary tumour	1
Known primary tumour	4
Known primary tumour	5
Known primary tumour	9.8
Known primary tumour	1.4
Known primary tumour	4.6
Cancer of unknown primary	4.2
Known primary tumour	1.3
Cancer of unknown primary	0.5
Known primary tumour	4.8
Cancer of unknown primary	1.2
Known primary tumour	8
Known primary tumour	1.6
Known primary tumour	6.3
Known primary tumour	3.2
Known primary tumour	7.3
Known primary tumour	6
Known primary tumour	6.3
Known primary tumour	5.8
Known primary tumour	9.2
Cancer of unknown primary	6.3
Cancer of unknown primary	1.5
Known primary tumour	50.7
Known primary tumour	13.9
Known primary tumour	1
Known primary tumour	1
Known primary tumour	1.4
Known primary tumour	0.8
Known primary tumour	18
Known primary tumour	35.4
Known primary tumour	5
Known primary tumour	1.9
Known primary tumour	2.4
Known primary tumour	10.6
Known primary tumour	2.6
Known primary tumour	18.3
Known primary tumour	3.9
Known primary tumour	6.6
Known primary tumour	2.1
Known primary tumour	8.4
Cancer of unknown primary	10
Known primary tumour	0.7
Known primary tumour	18.3
Known primary tumour	26.4
Known primary tumour	1.2
Known primary tumour	13.6
Known primary tumour	3.6
Known primary tumour	6.5
Known primary tumour	4.7
Known primary tumour	0.5
Known primary tumour	25.3
Known primary tumour	19.6
Known primary tumour	14.4
Known primary tumour	1.4
Known primary tumour	2
Known primary tumour	4.8
Known primary tumour	1.1
Cancer of unknown primary	6.8
Cancer of unknown primary	1.5
Known primary tumour	3.7
Known primary tumour	1
Known primary tumour	59.4
Known primary tumour	1.2
Known primary tumour	11.8
Known primary tumour	19.1
Known primary tumour	2.5
Known primary tumour	8.1
Known primary tumour	1.1
Known primary tumour	16.5
Cancer of unknown primary	0.4
Known primary tumour	1.4
Known primary tumour	1.7
Cancer of unknown primary	12.4
Known primary tumour	0.8
Known primary tumour	1
Known primary tumour	2.2
Known primary tumour	2.3
Known primary tumour	2.1
Known primary tumour	1.5
Known primary tumour	3.9
Known primary tumour	1.1
Known primary tumour	0.7
Known primary tumour	0.7
Known primary tumour	1.8
Known primary tumour	0.9
Known primary tumour	2.7
Known primary tumour	7.6
Cancer of unknown primary	19.4
Known primary tumour	3.5
Cancer of unknown primary	2.2
Known primary tumour	1.1
Known primary tumour	1.5
Known primary tumour	0.9
Cancer of unknown primary	22
Known primary tumour	6.7
Cancer of unknown primary	5.9
Known primary tumour	16.3
Cancer of unknown primary	0.3
Known primary tumour	2.6
Cancer of unknown primary	4.2
Known primary tumour	5.2
Known primary tumour	3.3
Known primary tumour	2
Known primary tumour	3
Cancer of unknown primary	9
Known primary tumour	4
Cancer of unknown primary	12.6
Known primary tumour	0.4
Known primary tumour	2.6
Known primary tumour	4.3
Known primary tumour	13
Cancer of unknown primary	1.1
Known primary tumour	0
Known primary tumour	3.9
Known primary tumour	2.3
Known primary tumour	1.7
Known primary tumour	9.6
Known primary tumour	3.5
Known primary tumour	1
Known primary tumour	5.3
Known primary tumour	2.8
Known primary tumour	2.5
Known primary tumour	1.1
Known primary tumour	6
Known primary tumour	20
Known primary tumour	7.5
Known primary tumour	7.7
Known primary tumour	3.9
Cancer of unknown primary	7.4
Cancer of unknown primary	6.6
Known primary tumour	5.4
Known primary tumour	5
Known primary tumour	2.3
Cancer of unknown primary	31.7
Cancer of unknown primary	3.7
Known primary tumour	4.8
Cancer of unknown primary	1.9
Known primary tumour	199.4
Known primary tumour	5.1
Known primary tumour	0.4
Known primary tumour	1.5
Known primary tumour	0.7
Known primary tumour	17.3
Known primary tumour	5.9
Known primary tumour	17.7
Cancer of unknown primary	20.9
Known primary tumour	1.3
Known primary tumour	21.9
Known primary tumour	4.3
Cancer of unknown primary	0.9
Cancer of unknown primary	4.1
Known primary tumour	10.5
Known primary tumour	1.3
Known primary tumour	7.9
Known primary tumour	9.6
Known primary tumour	6.4
Known primary tumour	1.9
Known primary tumour	2.7
Known primary tumour	52.3
Known primary tumour	10
Cancer of unknown primary	0.3
Known primary tumour	5.8
Known primary tumour	0.6
Known primary tumour	22
Known primary tumour	1.5
Known primary tumour	1.2
Known primary tumour	4.3
Known primary tumour	6.5
Known primary tumour	5.6
Known primary tumour	6.6
Known primary tumour	1.1
Known primary tumour	7.4
Known primary tumour	3.4
Known primary tumour	1.5
Known primary tumour	1.7
Known primary tumour	5.4
Known primary tumour	3.6
Known primary tumour	1.1
Known primary tumour	2.3
Known primary tumour	8.2
Known primary tumour	0.8
Known primary tumour	6.6
Known primary tumour	4.6
Known primary tumour	3.2
Known primary tumour	106.6
Cancer of unknown primary	3.7
Known primary tumour	4.7
Known primary tumour	2.3
Known primary tumour	1.3
Known primary tumour	8.5
Known primary tumour	3.4
Known primary tumour	4.1
Known primary tumour	16
Cancer of unknown primary	11.1
Cancer of unknown primary	4.2
Known primary tumour	6.7
Known primary tumour	27
Known primary tumour	25.1
Known primary tumour	3.8
Known primary tumour	2.5
Known primary tumour	103.2
Known primary tumour	4.1
Known primary tumour	7
Known primary tumour	0.8
Known primary tumour	5.2
Known primary tumour	1.9
Known primary tumour	15.8
Known primary tumour	7.5
Known primary tumour	2.5
Known primary tumour	3.3
Known primary tumour	3.1
Known primary tumour	1.4
Known primary tumour	363.6
Known primary tumour	4
Known primary tumour	25.6
Known primary tumour	2.3
Known primary tumour	4.2
Known primary tumour	2.3
Cancer of unknown primary	4.2
Known primary tumour	2.6
Known primary tumour	3.6
Known primary tumour	1.1
Known primary tumour	0.6
Known primary tumour	4.5
Known primary tumour	10.9
Known primary tumour	0.3
Known primary tumour	7
Known primary tumour	2
Known primary tumour	5.5
Known primary tumour	4.5
Known primary tumour	3.8
Known primary tumour	0.5
Known primary tumour	2.1
Cancer of unknown primary	1.9
Known primary tumour	3.3
Known primary tumour	25.3
Known primary tumour	1.6
Known primary tumour	5.3
Cancer of unknown primary	2
Known primary tumour	1.7
Known primary tumour	8.2
Known primary tumour	2.1
Known primary tumour	1.9
Known primary tumour	1.4
Cancer of unknown primary	81
Known primary tumour	1.3
Cancer of unknown primary	20.4
Known primary tumour	2.3
Known primary tumour	2.1
Known primary tumour	2.1
Known primary tumour	5
Known primary tumour	22.3
Known primary tumour	1.4
Known primary tumour	1.5
Known primary tumour	4.1
Known primary tumour	6.2
Known primary tumour	49.9
Known primary tumour	1.2
Known primary tumour	3.2
Known primary tumour	5.9
Known primary tumour	1.7
Known primary tumour	4.9
Known primary tumour	1.8
Known primary tumour	1.3
Known primary tumour	1.8
Known primary tumour	2.7
Known primary tumour	5.2
Known primary tumour	3.4
Known primary tumour	3.7
Known primary tumour	7.3
Known primary tumour	3.5
Known primary tumour	1.2
Known primary tumour	3.6
Known primary tumour	12.9
Known primary tumour	5.2
Known primary tumour	2.7
Known primary tumour	5.3
Cancer of unknown primary	4.4
Known primary tumour	1
Cancer of unknown primary	47.8
Known primary tumour	12.7
Known primary tumour	0.6
Cancer of unknown primary	2.6
Known primary tumour	3
Known primary tumour	26.6
Known primary tumour	2.9
Known primary tumour	1.4
Known primary tumour	2.1
Cancer of unknown primary	1
Known primary tumour	1.1
Known primary tumour	1.9
Known primary tumour	2.7
Known primary tumour	8.4
Cancer of unknown primary	67.8
Known primary tumour	1.2
Known primary tumour	58.5
Known primary tumour	0.5
Known primary tumour	1.3
Known primary tumour	1.5
Cancer of unknown primary	2.1
Cancer of unknown primary	23.3
Known primary tumour	1.9
Known primary tumour	2
Known primary tumour	4.1
Known primary tumour	7.3
Known primary tumour	3.6
Cancer of unknown primary	5.3
Known primary tumour	27.8
Known primary tumour	4.7
Known primary tumour	1.5
Known primary tumour	2.8
Known primary tumour	5.7
Known primary tumour	3.3
Cancer of unknown primary	8.2
Cancer of unknown primary	2.8
Known primary tumour	2.4
Cancer of unknown primary	4
Known primary tumour	7.8
Cancer of unknown primary	6.1
Known primary tumour	4.2
Known primary tumour	2.7
Known primary tumour	3
Known primary tumour	3.3
Known primary tumour	4.1
Known primary tumour	9.6
Known primary tumour	0.9
Known primary tumour	5.8
Known primary tumour	9.3
Known primary tumour	4.4
Cancer of unknown primary	0.8
Known primary tumour	2.7
Cancer of unknown primary	0
Known primary tumour	124.7
Known primary tumour	0.6
Known primary tumour	1.6
Cancer of unknown primary	28.6
Known primary tumour	6.3
Cancer of unknown primary	3.6
Cancer of unknown primary	27.1
Known primary tumour	15
Known primary tumour	5.5
Known primary tumour	0.8
Known primary tumour	1.8
Cancer of unknown primary	3.4
Known primary tumour	1.6
Known primary tumour	2.1
Known primary tumour	31.4
Known primary tumour	1.6
Known primary tumour	3.3
Known primary tumour	4
Known primary tumour	1.3
Known primary tumour	1.9
Known primary tumour	1.8
Cancer of unknown primary	16.3
Known primary tumour	9.4
Known primary tumour	12.2
Known primary tumour	6
Known primary tumour	5.4
Known primary tumour	4.7
Known primary tumour	8.9
Known primary tumour	9.1
Known primary tumour	3.2
Known primary tumour	3.2
Known primary tumour	3.6
Known primary tumour	3.7
Known primary tumour	2.7
Cancer of unknown primary	124.4
Known primary tumour	1.2
Known primary tumour	2.8
Known primary tumour	14.9
Known primary tumour	55.1
Known primary tumour	3.6
Known primary tumour	1.4
Known primary tumour	1.9
Known primary tumour	5
Known primary tumour	4
Known primary tumour	1.9
Cancer of unknown primary	4.4
Known primary tumour	4.6
Known primary tumour	1.9
Known primary tumour	107.7
Known primary tumour	2.3
Known primary tumour	20.5
Known primary tumour	1
Known primary tumour	7.8
Known primary tumour	1.4
Cancer of unknown primary	5.6
Known primary tumour	1.5
Known primary tumour	1.1
Known primary tumour	2.5
Known primary tumour	1.6
Cancer of unknown primary	1.8
Known primary tumour	1
Known primary tumour	0.9
Known primary tumour	3.3
Known primary tumour	6.3
Cancer of unknown primary	1.4
Known primary tumour	1.6
Known primary tumour	1
Known primary tumour	1
Known primary tumour	4.3
Known primary tumour	7.5
Cancer of unknown primary	81.9
Known primary tumour	5.7
Known primary tumour	2.5
Known primary tumour	2.3
Known primary tumour	6
Known primary tumour	1.6
Known primary tumour	5.9
Known primary tumour	1.5
Known primary tumour	3.7
Cancer of unknown primary	2.4
Known primary tumour	1
Known primary tumour	2.6
Known primary tumour	6.2
Cancer of unknown primary	2.6
Known primary tumour	56.4
Known primary tumour	5
Known primary tumour	0.7
Known primary tumour	0.6
Known primary tumour	250
Cancer of unknown primary	2.1
Known primary tumour	1.7
Known primary tumour	0.6
Known primary tumour	2.3
Known primary tumour	6.1
Known primary tumour	2.1
Known primary tumour	1.2
Known primary tumour	1.5
Known primary tumour	1.7
Known primary tumour	2.5
Cancer of unknown primary	7.3
Known primary tumour	0.4
Known primary tumour	2.8
Known primary tumour	1.7
Known primary tumour	4.6
Known primary tumour	5
Known primary tumour	0.9
Known primary tumour	3.2
Known primary tumour	1.4
Known primary tumour	0.1
Cancer of unknown primary	8.6
Known primary tumour	14
Known primary tumour	23.9
Cancer of unknown primary	5.7
Known primary tumour	3.7
Known primary tumour	0.9
Cancer of unknown primary	4.9
Known primary tumour	4.9
Known primary tumour	9.4
Known primary tumour	3.8
Known primary tumour	1.8
Known primary tumour	2.2
Cancer of unknown primary	2.1
Known primary tumour	2.5
Known primary tumour	3.3
Known primary tumour	0.6
Known primary tumour	3.7
Known primary tumour	1
Cancer of unknown primary	43.6
Known primary tumour	1.5
Known primary tumour	3.4
Known primary tumour	1.6
Known primary tumour	3.7
Known primary tumour	1.4
Cancer of unknown primary	15
Known primary tumour	3
Known primary tumour	2.6
Known primary tumour	3.8
Known primary tumour	3.5
Known primary tumour	16.7
Known primary tumour	13
Known primary tumour	1.8
Known primary tumour	2.5
Cancer of unknown primary	4.7
Known primary tumour	2.6
Known primary tumour	9.7
Cancer of unknown primary	16.3
Cancer of unknown primary	1.6
Known primary tumour	2
Known primary tumour	1.3
Cancer of unknown primary	5.8
Known primary tumour	2.6
Cancer of unknown primary	1.8
Known primary tumour	4.4
Known primary tumour	42.1
Cancer of unknown primary	25.5
Known primary tumour	100.2
Known primary tumour	1
Known primary tumour	7.4
Known primary tumour	6.4
Known primary tumour	1.8
Known primary tumour	5.5
Known primary tumour	4
Known primary tumour	2.1
Known primary tumour	7.8
Known primary tumour	1.6
Known primary tumour	6.2
Cancer of unknown primary	6.7
Known primary tumour	3.3
Known primary tumour	6.2
Known primary tumour	2
Known primary tumour	1.3
Known primary tumour	3.7
Known primary tumour	28.5
Cancer of unknown primary	1.8
Known primary tumour	1.7
Known primary tumour	1.9
Known primary tumour	1.3
Known primary tumour	1.9
Known primary tumour	1.3
Cancer of unknown primary	7.3
Known primary tumour	11.6
Known primary tumour	6.7
Known primary tumour	8.1
Known primary tumour	8.9
Known primary tumour	0.6
Known primary tumour	3.5
Known primary tumour	3.3
Known primary tumour	265.4
Known primary tumour	0.5
Known primary tumour	4
Known primary tumour	18.6
Known primary tumour	4
Known primary tumour	1.8
Cancer of unknown primary	5.9
Known primary tumour	5.4
Known primary tumour	11.4
Cancer of unknown primary	8.2
Cancer of unknown primary	6.8
Known primary tumour	2.3
Known primary tumour	2.3
Known primary tumour	3.2
Known primary tumour	3
Known primary tumour	1.6
Known primary tumour	1.9
Cancer of unknown primary	5.9
Known primary tumour	5.7
Known primary tumour	21.4
Cancer of unknown primary	67.4
Cancer of unknown primary	25.5
Known primary tumour	1.8
Known primary tumour	3.5
Known primary tumour	9.8
Known primary tumour	1.4
Cancer of unknown primary	41.4
Cancer of unknown primary	12.6
Known primary tumour	19.7
Cancer of unknown primary	3
Known primary tumour	5.2
Known primary tumour	5.2
Known primary tumour	2.8
Known primary tumour	1.6
Known primary tumour	3.9
Cancer of unknown primary	28.4
Known primary tumour	2.2
Cancer of unknown primary	18.2
Cancer of unknown primary	5.1
Cancer of unknown primary	42.1
Cancer of unknown primary	268.3
Cancer of unknown primary	1.9
Known primary tumour	2
Cancer of unknown primary	1.9
Known primary tumour	6.2
Known primary tumour	0.8
Known primary tumour	3.6
Cancer of unknown primary	1.6
Known primary tumour	5.3
Known primary tumour	1.3
Known primary tumour	8.1
Known primary tumour	8.8
Known primary tumour	0.9
Known primary tumour	2.7
Known primary tumour	13.5
Cancer of unknown primary	6.5
Known primary tumour	20.6
Cancer of unknown primary	34.3
Known primary tumour	7.4
Known primary tumour	243.6
Cancer of unknown primary	3.8
Cancer of unknown primary	9.6
Known primary tumour	0.2
Known primary tumour	3.3
Cancer of unknown primary	1
Known primary tumour	10.4
Known primary tumour	1.6
Known primary tumour	33.1
Cancer of unknown primary	126
Known primary tumour	0.6
Known primary tumour	2.3
Cancer of unknown primary	4.1
Cancer of unknown primary	7.9
Known primary tumour	2.1
Known primary tumour	2.7
Known primary tumour	0.7
Known primary tumour	3.1
Known primary tumour	5.5
Known primary tumour	3.6
Known primary tumour	63
Cancer of unknown primary	8.7
Known primary tumour	4.8
Cancer of unknown primary	7
Cancer of unknown primary	85.6
Known primary tumour	1.4
Known primary tumour	53.9
Known primary tumour	3.1
Cancer of unknown primary	2.3
Known primary tumour	3.9
Known primary tumour	0.2
Known primary tumour	1.4
Known primary tumour	3.8
Known primary tumour	4.8
Known primary tumour	4.2
Known primary tumour	3.1
Known primary tumour	1.9
Known primary tumour	0.7
Known primary tumour	1.9
Known primary tumour	3.9
Known primary tumour	7.7
Cancer of unknown primary	1.8
Known primary tumour	2.3
Known primary tumour	10.9
Known primary tumour	0.6
Known primary tumour	1.9
Known primary tumour	3.5
Known primary tumour	2.7
Cancer of unknown primary	1.4
Known primary tumour	0.7
Known primary tumour	0.5
Cancer of unknown primary	1.5
Known primary tumour	6.7
Known primary tumour	2.6
Known primary tumour	2.4
Cancer of unknown primary	17.1
Known primary tumour	1.1
Known primary tumour	0.9
Known primary tumour	0.3
Known primary tumour	12.8
Known primary tumour	1.1
Known primary tumour	0.8
Known primary tumour	0.9
Known primary tumour	2.8
Cancer of unknown primary	7.6
Known primary tumour	4.8
Known primary tumour	2
Known primary tumour	9.7
Known primary tumour	2
Known primary tumour	4.2
Known primary tumour	8.9
Known primary tumour	1.9
Cancer of unknown primary
Known primary tumour	21.9

## Sheet: Fig2D
Diagnosis category	Tumour_type	Experimental	Reimbursed
Known primary tumour	Lung (NSCLC)	2	2
Known primary tumour	Soft tissue	0	0
Known primary tumour	Lung (NSCLC)	1	0
Known primary tumour	Lung (NSCLC)	0	3
Known primary tumour	Lung (NSCLC)	0	1
Known primary tumour	Lung (NSCLC)	0	1
Known primary tumour	Lung (NSCLC)	1	1
Known primary tumour	Lung (NSCLC)	0	1
Known primary tumour	Colorectal	1	0
Known primary tumour	Lung (NSCLC)	1	1
Known primary tumour	Lung (Carcinoid)	1	0
Known primary tumour	Lung (NSCLC)	1	2
Known primary tumour	Lung (NSCLC)	0	3
Known primary tumour	Lung (NSCLC)	0	4
Known primary tumour	Lung (NSCLC)	1	2
Known primary tumour	Lung (NSCLC)	2	3
Known primary tumour	Lung (Carcinoid)	0	0
Known primary tumour	Lung (NSCLC)	0	3
Known primary tumour	Lung (NSCLC)	1	1
Known primary tumour	Lung (NSCLC)	1	1
Known primary tumour	Lung (NSCLC)	2	1
Known primary tumour	Lung (NSCLC)	2	2
Known primary tumour	Ovary	0	0
Known primary tumour	Soft tissue	2	0
Cancer of unknown primary	Unknown primary tumour	2	0
Known primary tumour	Colorectal	2	0
Cancer of unknown primary	Unknown primary tumour	1	1
Known primary tumour	Lung (Carcinoid)	0	0
Known primary tumour	Lung (NSCLC)	2	0
Known primary tumour	Lung (Carcinoid)	0	0
Known primary tumour	Lung (NSCLC)	1	0
Cancer of unknown primary	Unknown primary tumour	0	0
Known primary tumour	Lung (NSCLC)	1	3
Cancer of unknown primary	Unknown primary tumour	1	1
Known primary tumour	Kidney	1	0
Cancer of unknown primary	Unknown primary tumour	0	0
Known primary tumour	Lung (LCNEC)	2	1
Cancer of unknown primary	Unknown primary tumour	0	0
Known primary tumour	Lung (NSCLC)	2	1
Known primary tumour	Lung (LCNEC)	0	0
Cancer of unknown primary	Unknown primary tumour	1	0
Known primary tumour	Colorectal	0	0
Known primary tumour	Lung (NSCLC)	2	2
Known primary tumour	Uterus/endometrium	0	0
Cancer of unknown primary	Unknown primary tumour	0	0
Known primary tumour	Ovary	1	1
Known primary tumour	Prostate	1	0
Known primary tumour	Breast	1	0
Known primary tumour	Mesothelioma	1	0
Known primary tumour	Lung (NSCLC)	1	0
Known primary tumour	Lung (NSCLC)	1	0
Known primary tumour	Urothelial tract	0	0
Known primary tumour	Salivary gland	3	0
Known primary tumour	Lung (NSCLC)	0	1
Known primary tumour	Kidney	1	0
Known primary tumour	Colorectal	1	1
Known primary tumour	Lung (Carcinoid)	0	0
Known primary tumour	Breast	2	0
Known primary tumour	Soft tissue	1	0
Known primary tumour	Soft tissue	1	0
Known primary tumour	Mesothelioma	0	0
Known primary tumour	Lung (NSCLC)	1	0
Known primary tumour	Colorectal	2	2
Known primary tumour	Melanoma	1	0
Known primary tumour	Lung (NSCLC)	3	0
Known primary tumour	Soft tissue	0	0
Known primary tumour	Head and neck	0	0
Known primary tumour	Salivary gland	2	0
Known primary tumour	GIST	0	0
Known primary tumour	Mesothelioma	1	0
Known primary tumour	Lung (NSCLC)	1	0
Known primary tumour	Mesothelioma	0	0
Known primary tumour	Uterus/endometrium	0	0
Known primary tumour	Lung (NSCLC)	1	1
Known primary tumour	Vagina	1	0
Known primary tumour	Thyroid	0	1
Known primary tumour	Colorectal	1	1
Cancer of unknown primary	Unknown primary tumour	0	0
Known primary tumour	GIST	1	0
Cancer of unknown primary	Unknown primary tumour	0	0
Known primary tumour	Lung (NSCLC)	1	2
Cancer of unknown primary	Unknown primary tumour	2	0
Known primary tumour	Small intestine	2	0
Known primary tumour	Mesothelioma	1	0
Known primary tumour	Bladder	3	0
Known primary tumour	Prostate	1	0
Known primary tumour	Lung (NSCLC)	2	0
Known primary tumour	Lung (NSCLC)	1	0
Known primary tumour	Lung (NSCLC)	1	0
Known primary tumour	Urothelial tract	3	0
Known primary tumour	Lung (NSCLC)	1	0
Cancer of unknown primary	Unknown primary tumour	2	0
Cancer of unknown primary	Unknown primary tumour	2	1
Known primary tumour	Lung (NSCLC)	2	0
Known primary tumour	Lung (NSCLC)	1	2
Known primary tumour	Brain/CNS	0	0
Known primary tumour	Lung (NSCLC)	1	0
Known primary tumour	Soft tissue	0	0
Known primary tumour	Oesophagus/stomach	0	0
Known primary tumour	Lung (Carcinoid)	2	0
Known primary tumour	Lung (NSCLC)	2	0
Known primary tumour	Uterus/endometrium	3	0
Known primary tumour	Cervix	1	0
Known primary tumour	Prostate	0	0
Known primary tumour	Lung (NSCLC)	2	0
Known primary tumour	Colorectal	0	1
Known primary tumour	Lung (NSCLC)	2	0
Known primary tumour	Soft tissue	0	0
Known primary tumour	Soft tissue	1	0
Known primary tumour	Colorectal	0	0
Known primary tumour	Lung (NSCLC)	3	0
Cancer of unknown primary	Unknown primary tumour	1	0
Known primary tumour	Lung (NSCLC)	0	2
Known primary tumour	Lung (NSCLC)	1	0
Known primary tumour	Lung (NSCLC)	2	0
Known primary tumour	Lung (NSCLC)	0	0
Known primary tumour	Lung (NSCLC)	1	0
Known primary tumour	Oesophagus/stomach	1	0
Known primary tumour	Colorectal	1	0
Known primary tumour	Breast	1	1
Known primary tumour	Pancreas (All subtypes)	0	0
Known primary tumour	Lung (NSCLC)	2	0
Known primary tumour	Oesophagus/stomach	2	0
Known primary tumour	Lung (NSCLC)	0	1
Known primary tumour	Ovary	1	0
Known primary tumour	Soft tissue	1	0
Known primary tumour	Breast	1	0
Known primary tumour	Lung (Carcinoid)	0	0
Cancer of unknown primary	Unknown primary tumour	0	0
Cancer of unknown primary	Unknown primary tumour	0	0
Known primary tumour	Lung (NSCLC)	0	1
Known primary tumour	Ovary	1	0
Known primary tumour	Melanoma	2	1
Known primary tumour	Mesothelioma	0	0
Known primary tumour	Lung (NSCLC)	0	2
Known primary tumour	Lung (NSCLC)	2	0
Known primary tumour	Lung (NSCLC)	0	2
Known primary tumour	Colorectal	2	1
Known primary tumour	Lung (NSCLC)	0	1
Known primary tumour	Oesophagus/stomach	1	1
Cancer of unknown primary	Unknown primary tumour	0	1
Known primary tumour	Mesothelioma	0	0
Known primary tumour	GIST	2	0
Cancer of unknown primary	Unknown primary tumour	1	0
Known primary tumour	Mesothelioma	0	0
Known primary tumour	Mesothelioma	0	0
Known primary tumour	Prostate	1	0
Known primary tumour	Lung (Carcinoid)	1	2
Known primary tumour	Soft tissue	1	0
Known primary tumour	Mesothelioma	1	0
Known primary tumour	Breast	1	0
Known primary tumour	Breast	1	1
Known primary tumour	Breast	1	1
Known primary tumour	Oesophagus/stomach	1	0
Known primary tumour	Bone	0	0
Known primary tumour	Mesothelioma	0	0
Known primary tumour	Lung (NSCLC)	1	1
Known primary tumour	Lung (NSCLC)	0	2
Cancer of unknown primary	Unknown primary tumour	2	0
Known primary tumour	Lung (NSCLC)	0	0
Cancer of unknown primary	Unknown primary tumour	1	0
Known primary tumour	Mesothelioma	0	0
Known primary tumour	Mesothelioma	0	0
Known primary tumour	Soft tissue	0	0
Cancer of unknown primary	Unknown primary tumour	2	0
Known primary tumour	Colorectal	1	1
Cancer of unknown primary	Unknown primary tumour	1	0
Known primary tumour	Lung (NSCLC)	1	0
Cancer of unknown primary	Unknown primary tumour	0	0
Known primary tumour	Lung (NSCLC)	1	0
Cancer of unknown primary	Unknown primary tumour	0	0
Known primary tumour	Bladder	1	0
Known primary tumour	Prostate	1	0
Known primary tumour	Lung (NSCLC)	0	2
Known primary tumour	Ovary	1	0
Cancer of unknown primary	Unknown primary tumour	0	0
Known primary tumour	Colorectal	0	1
Cancer of unknown primary	Unknown primary tumour	2	0
Known primary tumour	Thymus	0	0
Known primary tumour	Prostate	1	1
Known primary tumour	Lung (NSCLC)	1	1
Known primary tumour	Melanoma	2	0
Cancer of unknown primary	Unknown primary tumour	0	0
Known primary tumour	Thymus	0	0
Known primary tumour	Prostate	1	0
Known primary tumour	Ovary	1	0
Known primary tumour	Lung (NSCLC)	0	2
Known primary tumour	Lung (LCNEC)	1	0
Known primary tumour	Prostate	0	0
Known primary tumour	Lung (Carcinoid)	0	0
Known primary tumour	Colorectal	0	1
Known primary tumour	Lung (NSCLC)	0	2
Known primary tumour	Mesothelioma	1	0
Known primary tumour	Lung (Carcinoid)	0	0
Known primary tumour	Lung (NSCLC)	1	1
Known primary tumour	Lung (NSCLC)	2	0
Known primary tumour	Lung (NSCLC)	0	0
Known primary tumour	Breast	2	0
Known primary tumour	Ovary	1	0
Cancer of unknown primary	Unknown primary tumour	2	0
Cancer of unknown primary	Unknown primary tumour	2	0
Known primary tumour	Prostate	0	1
Known primary tumour	Breast	1	0
Known primary tumour	Breast	0	0
Cancer of unknown primary	Unknown primary tumour	1	0
Cancer of unknown primary	Unknown primary tumour	0	1
Known primary tumour	Lung (NSCLC)	2	1
Cancer of unknown primary	Unknown primary tumour	0	0
Known primary tumour	Melanoma	1	1
Known primary tumour	Uterus/endometrium	1	0
Known primary tumour	Lung (NSCLC)	0	0
Known primary tumour	Mesothelioma	0	0
Known primary tumour	Soft tissue	0	0
Known primary tumour	Lung (LCNEC)	1	0
Known primary tumour	Lung (NSCLC)	0	0
Known primary tumour	Lung (NSCLC)	1	1
Cancer of unknown primary	Unknown primary tumour	1	0
Known primary tumour	Prostate	2	0
Known primary tumour	Lung (NSCLC)	1	1
Known primary tumour	Breast	1	0
Cancer of unknown primary	Unknown primary tumour	0	0
Cancer of unknown primary	Unknown primary tumour	0	0
Known primary tumour	Lung (NSCLC)	1	1
Known primary tumour	Mesothelioma	1	0
Known primary tumour	Lung (NSCLC)	0	0
Known primary tumour	Lung (NSCLC)	2	0
Known primary tumour	Lung (NSCLC)	1	0
Known primary tumour	Lung (NSCLC)	1	1
Known primary tumour	Lung (NSCLC)	1	1
Known primary tumour	Head and neck	1	0
Known primary tumour	Urothelial tract	2	1
Cancer of unknown primary	Unknown primary tumour	0	0
Known primary tumour	Urothelial tract	2	0
Known primary tumour	Lung (Carcinoid)	0	0
Known primary tumour	Bladder	1	0
Known primary tumour	Mesothelioma	0	0
Known primary tumour	Lung (NSCLC)	0	0
Known primary tumour	Colorectal	0	1
Known primary tumour	Lung (NSCLC)	1	2
Known primary tumour	Colorectal	0	0
Known primary tumour	Breast	3	1
Known primary tumour	Mesothelioma	0	0
Known primary tumour	Breast	3	1
Known primary tumour	Prostate	2	0
Known primary tumour	Prostate	1	0
Known primary tumour	Mesothelioma	0	0
Known primary tumour	Lung (NSCLC)	1	1
Known primary tumour	Breast	1	0
Known primary tumour	Ovary	1	0
Known primary tumour	Lung (NSCLC)	0	1
Known primary tumour	Oesophagus/stomach	2	0
Known primary tumour	Mesothelioma	0	0
Known primary tumour	Lung (NSCLC)	2	1
Known primary tumour	Bladder	2	0
Known primary tumour	Breast	2	0
Known primary tumour	Lung (NSCLC)	2	0
Cancer of unknown primary	Unknown primary tumour	0	0
Known primary tumour	Ovary	0	1
Known primary tumour	Soft tissue	0	0
Known primary tumour	Mesothelioma	0	0
Known primary tumour	Oesophagus/stomach	0	1
Known primary tumour	Lung (NSCLC)	0	2
Known primary tumour	Lung (NSCLC)	1	2
Known primary tumour	Lung (NSCLC)	1	1
Cancer of unknown primary	Unknown primary tumour	2	0
Cancer of unknown primary	Unknown primary tumour	0	0
Known primary tumour	Colorectal	0	1
Known primary tumour	Lung (SCLC)	2	0
Known primary tumour	Lung (NSCLC)	2	1
Known primary tumour	Oesophagus/stomach	0	0
Known primary tumour	Breast	1	0
Known primary tumour	Uterus/endometrium	3	0
Known primary tumour	Soft tissue	1	0
Known primary tumour	Lung (NSCLC)	1	0
Known primary tumour	Lung (Carcinoid)	0	0
Known primary tumour	Colorectal	1	1
Known primary tumour	Prostate	1	0
Known primary tumour	Lung (NSCLC)	1	0
Known primary tumour	Cervix	2	0
Known primary tumour	Mesothelioma	0	0
Known primary tumour	Breast	1	0
Known primary tumour	Uterus/endometrium	1	0
Known primary tumour	Breast	1	0
Known primary tumour	Small intestine	2	0
Known primary tumour	Breast	2	0
Known primary tumour	Colorectal	1	0
Known primary tumour	Cervix	0	0
Known primary tumour	Lung (NSCLC)	1	1
Known primary tumour	Breast	1	0
Cancer of unknown primary	Unknown primary tumour	3	0
Known primary tumour	Lung (Carcinoid)	1	0
Known primary tumour	Breast	0	0
Known primary tumour	Lung (Carcinoid)	0	0
Known primary tumour	Oesophagus/stomach	0	0
Known primary tumour	Urothelial tract	0	0
Known primary tumour	Colorectal	0	1
Known primary tumour	Soft tissue	0	0
Known primary tumour	Oesophagus/stomach	0	0
Known primary tumour	Breast	0	0
Known primary tumour	Breast	0	0
Known primary tumour	Lung (NSCLC)	0	1
Known primary tumour	Uterus/endometrium	3	0
Known primary tumour	Ovary	0	0
Known primary tumour	Pancreas (All subtypes)	0	0
Cancer of unknown primary	Unknown primary tumour	1	0
Known primary tumour	Breast	1	1
Known primary tumour	Lung (NSCLC)	2	0
Known primary tumour	Soft tissue	0	0
Known primary tumour	Lung (NSCLC)	0	0
Cancer of unknown primary	Unknown primary tumour	1	0
Known primary tumour	Head and neck	0	0
Known primary tumour	Oesophagus/stomach	0	0
Known primary tumour	Ovary	1	0
Known primary tumour	Brain/CNS	1	0
Known primary tumour	Mesothelioma	0	0
Cancer of unknown primary	Unknown primary tumour	1	0
Known primary tumour	Lung (NSCLC)	2	1
Cancer of unknown primary	Unknown primary tumour	1	0
Known primary tumour	Lung (NSCLC)	0	1
Known primary tumour	Prostate	1	0
Known primary tumour	Breast	0	0
Known primary tumour	Lung (NSCLC)	1	2
Known primary tumour	Lung (NSCLC)	2	0
Known primary tumour	Soft tissue	1	0
Known primary tumour	Pancreas (All subtypes)	0	0
Known primary tumour	Soft tissue	0	0
Known primary tumour	Colorectal	2	1
Known primary tumour	Soft tissue	1	0
Known primary tumour	Soft tissue	0	0
Known primary tumour	Brain/CNS	0	0
Known primary tumour	Lung (NSCLC)	1	1
Known primary tumour	Mesothelioma	0	0
Known primary tumour	Breast	0	1
Known primary tumour	Mesothelioma	0	0
Known primary tumour	Prostate	1	0
Known primary tumour	Lung (NSCLC)	0	1
Known primary tumour	Lung (NSCLC)	1	1
Known primary tumour	Ovary	1	0
Known primary tumour	Soft tissue	1	0
Known primary tumour	Urothelial tract	1	0
Known primary tumour	Breast	2	1
Known primary tumour	Mesothelioma	1	0
Known primary tumour	Soft tissue	2	0
Known primary tumour	Soft tissue	0	0
Known primary tumour	Breast	1	1
Known primary tumour	Cervix	0	0
Known primary tumour	Pancreas (All subtypes)	2	0
Known primary tumour	Colorectal	0	2
Cancer of unknown primary	Unknown primary tumour	0	0
Known primary tumour	Lung (Carcinoid)	1	0
Cancer of unknown primary	Unknown primary tumour	2	0
Known primary tumour	Colorectal	1	0
Known primary tumour	Lung (NSCLC)	0	3
Cancer of unknown primary	Unknown primary tumour	1	0
Known primary tumour	Prostate	0	0
Known primary tumour	Oesophagus/stomach	1	1
Known primary tumour	Ovary	0	0
Known primary tumour	Prostate	1	0
Known primary tumour	Prostate	1	0
Cancer of unknown primary	Unknown primary tumour	0	0
Known primary tumour	Mesothelioma	0	0
Known primary tumour	Brain/CNS	1	0
Known primary tumour	Lung (NSCLC)	1	1
Known primary tumour	Lung (NSCLC)	0	0
Cancer of unknown primary	Unknown primary tumour	1	0
Known primary tumour	Mesothelioma	0	0
Known primary tumour	Skin	1	0
Known primary tumour	Ovary	0	0
Known primary tumour	Uterus/endometrium	1	0
Known primary tumour	Soft tissue	2	0
Cancer of unknown primary	Unknown primary tumour	0	0
Cancer of unknown primary	Unknown primary tumour	2	0
Known primary tumour	Soft tissue	1	0
Known primary tumour	Soft tissue	2	0
Known primary tumour	Breast	2	1
Known primary tumour	Lung (NSCLC)	2	1
Known primary tumour	Breast	2	1
Cancer of unknown primary	Unknown primary tumour	0	1
Known primary tumour	Uterus/endometrium	4	0
Known primary tumour	Lung (NSCLC)	1	3
Known primary tumour	Soft tissue	1	0
Known primary tumour	Lung (NSCLC)	1	0
Known primary tumour	Colorectal	1	1
Known primary tumour	Soft tissue	0	0
Cancer of unknown primary	Unknown primary tumour	1	0
Cancer of unknown primary	Unknown primary tumour	0	0
Known primary tumour	Lung (NSCLC)	0	2
Cancer of unknown primary	Unknown primary tumour	0	0
Known primary tumour	Bladder	1	0
Cancer of unknown primary	Unknown primary tumour	3	1
Known primary tumour	Lung (NSCLC)	1	1
Known primary tumour	Lung (NSCLC)	1	0
Known primary tumour	Bladder	3	0
Known primary tumour	Cervix	1	0
Known primary tumour	Oesophagus/stomach	1	0
Known primary tumour	Colorectal	2	2
Known primary tumour	Soft tissue	1	0
Known primary tumour	Colorectal	2	2
Known primary tumour	Bladder	1	0
Known primary tumour	Prostate	1	0
Cancer of unknown primary	Unknown primary tumour	1	0
Known primary tumour	Lung (NSCLC)	0	1
Cancer of unknown primary	Unknown primary tumour	0	0
Known primary tumour	Lung (NSCLC)	2	0
Known primary tumour	Ovary	0	0
Known primary tumour	Breast	1	0
Cancer of unknown primary	Unknown primary tumour	1	0
Known primary tumour	Breast	1	0
Cancer of unknown primary	Unknown primary tumour	1	1
Cancer of unknown primary	Unknown primary tumour	2	0
Known primary tumour	Lung (NSCLC)	0	2
Known primary tumour	Lung (NSCLC)	0	0
Known primary tumour	Head and neck	0	0
Known primary tumour	Breast	1	1
Cancer of unknown primary	Unknown primary tumour	1	0
Known primary tumour	Soft tissue	0	0
Known primary tumour	Cervix	0	0
Known primary tumour	Lung (NSCLC)	3	0
Known primary tumour	Prostate	0	0
Known primary tumour	Penis	2	0
Known primary tumour	Breast	1	0
Known primary tumour	Uterus/endometrium	1	0
Known primary tumour	Lung (NSCLC)	0	2
Known primary tumour	Lung (NSCLC)	0	1
Cancer of unknown primary	Unknown primary tumour	2	0
Known primary tumour	Breast	4	0
Known primary tumour	Breast	2	0
Known primary tumour	Colorectal	1	0
Known primary tumour	Urothelial tract	1	0
Known primary tumour	Lung (NSCLC)	0	0
Known primary tumour	Oesophagus/stomach	1	0
Known primary tumour	Urothelial tract	3	0
Known primary tumour	Soft tissue	0	0
Known primary tumour	Breast	1	0
Known primary tumour	Prostate	1	0
Known primary tumour	Urothelial tract	2	0
Known primary tumour	Breast	1	0
Cancer of unknown primary	Unknown primary tumour	2	0
Known primary tumour	Mesothelioma	0	0
Known primary tumour	Soft tissue	0	0
Known primary tumour	Cervix	2	0
Known primary tumour	Soft tissue	2	0
Known primary tumour	Soft tissue	0	0
Known primary tumour	Lung (NSCLC)	0	1
Known primary tumour	Lung (Carcinoid)	1	0
Known primary tumour	Lung (NSCLC)	2	0
Known primary tumour	Bone	0	0
Known primary tumour	Anus	0	0
Cancer of unknown primary	Unknown primary tumour	1	0
Known primary tumour	Head and neck	1	0
Known primary tumour	Soft tissue	0	0
Known primary tumour	Breast	2	0
Known primary tumour	Soft tissue	2	0
Known primary tumour	Colorectal	1	0
Known primary tumour	Breast	0	0
Known primary tumour	Oesophagus/stomach	0	1
Known primary tumour	Prostate	2	0
Cancer of unknown primary	Unknown primary tumour	1	0
Known primary tumour	Mesothelioma	0	0
Known primary tumour	Breast	1	1
Known primary tumour	Soft tissue	0	0
Known primary tumour	Prostate	1	0
Cancer of unknown primary	Unknown primary tumour	2	0
Known primary tumour	Breast	1	1
Known primary tumour	Kidney	0	0
Known primary tumour	Cervix	0	0
Known primary tumour	Breast	2	1
Cancer of unknown primary	Unknown primary tumour	1	0
Known primary tumour	Ovary	0	0
Known primary tumour	Mesothelioma	2	0
Known primary tumour	Soft tissue	0	0
Known primary tumour	Breast	2	0
Known primary tumour	Ovary	1	1
Cancer of unknown primary	Unknown primary tumour	1	0
Known primary tumour	Pancreas (All subtypes)	2	0
Known primary tumour	Breast	0	1
Known primary tumour	Breast	2	0
Known primary tumour	Soft tissue	1	0
Known primary tumour	Lung (SCLC)	1	0
Known primary tumour	Breast	3	0
Known primary tumour	Breast	1	2
Known primary tumour	Soft tissue	1	0
Cancer of unknown primary	Unknown primary tumour	0	0
Known primary tumour	Soft tissue	2	0
Known primary tumour	Cervix	0	0
Known primary tumour	Oesophagus/stomach	0	0
Cancer of unknown primary	Unknown primary tumour	2	0
Known primary tumour	Skin adnex	2	0
Known primary tumour	Lung (NSCLC)	2	2
Known primary tumour	Kidney	0	0
Known primary tumour	Ovary	1	0
Known primary tumour	Head and neck	1	1
Cancer of unknown primary	Unknown primary tumour	0	0
Known primary tumour	Breast	1	0
Known primary tumour	Mesothelioma	0	0
Known primary tumour	Colorectal	1	0
Known primary tumour	Urothelial tract	1	0
Known primary tumour	Teratoma	2	0
Known primary tumour	Prostate	0	0
Known primary tumour	Breast	1	1
Known primary tumour	Penis	0	0
Known primary tumour	Soft tissue	0	0
Cancer of unknown primary	Unknown primary tumour	3	0
Known primary tumour	Colorectal	0	0
Known primary tumour	Lung (NSCLC)	0	2
Known primary tumour	Breast	1	1
Known primary tumour	Breast	5	0
Known primary tumour	Lung (NSCLC)	0	2
Known primary tumour	Soft tissue	1	0
Known primary tumour	Breast	2	2
Known primary tumour	Lung (NSCLC)	0	0
Known primary tumour	Lung (NSCLC)	0	1
Cancer of unknown primary	Unknown primary tumour	1	0
Known primary tumour	Melanoma	2	0
Known primary tumour	Lung (NSCLC)	2	0
Cancer of unknown primary	Unknown primary tumour	2	0
Known primary tumour	Prostate	1	0
Known primary tumour	Ovary	0	0
Cancer of unknown primary	Unknown primary tumour	1	0
Known primary tumour	Breast	3	0
Known primary tumour	Lung (NSCLC)	1	2
Known primary tumour	Breast	3	0
Known primary tumour	Oesophagus/stomach	3	1
Known primary tumour	Lung (LCNEC)	0	0
Cancer of unknown primary	Unknown primary tumour	2	0
Known primary tumour	Ovary	2	0
Known primary tumour	Colorectal	1	1
Known primary tumour	Lung (Carcinoid)	0	0
Known primary tumour	Breast	2	0
Known primary tumour	Thyroid	1	0
Cancer of unknown primary	Unknown primary tumour	1	0
Known primary tumour	Mesothelioma	0	0
Known primary tumour	Soft tissue	0	0
Known primary tumour	Soft tissue	1	0
Known primary tumour	Liver	1	0
Known primary tumour	Lung (Carcinoid)	1	0
Cancer of unknown primary	Unknown primary tumour	1	0
Known primary tumour	Oesophagus/stomach	0	0
Known primary tumour	Prostate	2	0
Known primary tumour	Lung (Carcinoid)	1	0
Known primary tumour	Uterus/endometrium	4	0
Known primary tumour	Lung (NSCLC)	3	0
Known primary tumour	Cervix	2	0
Known primary tumour	Breast	1	2
Known primary tumour	Prostate	1	0
Cancer of unknown primary	Unknown primary tumour	1	0
Known primary tumour	Soft tissue	2	0
Known primary tumour	Lung (NSCLC)	1	0
Cancer of unknown primary	Unknown primary tumour	3	0
Cancer of unknown primary	Unknown primary tumour	2	0
Known primary tumour	Breast	1	0
Known primary tumour	Soft tissue	0	0
Cancer of unknown primary	Unknown primary tumour	4	0
Known primary tumour	Melanoma	0	0
Cancer of unknown primary	Unknown primary tumour	0	1
Known primary tumour	Breast	3	0
Known primary tumour	Soft tissue	1	0
Cancer of unknown primary	Unknown primary tumour	2	0
Known primary tumour	Skin	1	1
Known primary tumour	Soft tissue	1	0
Known primary tumour	Lung (NSCLC)	1	0
Known primary tumour	Cervix	0	0
Known primary tumour	Breast	0	0
Known primary tumour	Colorectal	1	0
Known primary tumour	Soft tissue	1	0
Known primary tumour	Soft tissue	0	0
Known primary tumour	Oesophagus/stomach	0	0
Known primary tumour	Mesothelioma	0	0
Known primary tumour	Soft tissue	2	0
Cancer of unknown primary	Unknown primary tumour	3	0
Known primary tumour	Uterus/endometrium	2	0
Known primary tumour	Lung (NSCLC)	1	1
Known primary tumour	Ovary	2	0
Known primary tumour	Breast	1	0
Known primary tumour	Breast	1	0
Known primary tumour	Bladder	1	0
Cancer of unknown primary	Unknown primary tumour	0	0
Known primary tumour	Breast	0	2
Known primary tumour	Lung (NSCLC)	2	1
Known primary tumour	Head and neck	0	0
Known primary tumour	Lung (NSCLC)	0	3
Known primary tumour	Pancreas (All subtypes)	1	0
Cancer of unknown primary	Unknown primary tumour	2	0
Known primary tumour	Bladder	2	0
Known primary tumour	Colorectal	1	1
Known primary tumour	Lung (NSCLC)	2	1
Known primary tumour	Lung (NSCLC)	1	1
Known primary tumour	Testis	0	0
Known primary tumour	Breast	3	0
Known primary tumour	Lung (NSCLC)	3	1
Known primary tumour	Colorectal	1	2
Known primary tumour	Soft tissue	0	0
Known primary tumour	Pancreas (All subtypes)	1	0
Known primary tumour	Head and neck	3	0
Known primary tumour	Lung (NSCLC)	0	2
Known primary tumour	Mesothelioma	0	0
Cancer of unknown primary	Unknown primary tumour	0	1
Known primary tumour	Colorectal	0	0
Known primary tumour	Bladder	2	0
Cancer of unknown primary	Unknown primary tumour	1	0
Cancer of unknown primary	Unknown primary tumour	2	0
Known primary tumour	Soft tissue	2	0
Known primary tumour	Soft tissue	1	0
Known primary tumour	Soft tissue	1	0
Known primary tumour	GIST	0	1
Known primary tumour	Soft tissue	2	0
Known primary tumour	Soft tissue	1	0
Cancer of unknown primary	Unknown primary tumour	1	0
Known primary tumour	Ovary	2	0
Known primary tumour	Oesophagus/stomach	1	0
Cancer of unknown primary	Unknown primary tumour	1	1
Cancer of unknown primary	Unknown primary tumour	1	0
Known primary tumour	Prostate	2	0
Known primary tumour	Breast	1	1
Known primary tumour	Breast	1	0
Known primary tumour	Soft tissue	1	0
Cancer of unknown primary	Unknown primary tumour	2	0
Cancer of unknown primary	Unknown primary tumour	3	0
Known primary tumour	Urothelial tract	3	0
Cancer of unknown primary	Unknown primary tumour	0	0
Known primary tumour	Lung (NSCLC)	1	1
Known primary tumour	Myeloproliferative neoplasm	1	0
Known primary tumour	Breast	2	0
Known primary tumour	Soft tissue	0	0
Known primary tumour	Lung (NSCLC)	0	1
Cancer of unknown primary	Unknown primary tumour	1	0
Known primary tumour	Prostate	2	0
Cancer of unknown primary	Unknown primary tumour	1	0
Cancer of unknown primary	Unknown primary tumour	1	0
Cancer of unknown primary	Unknown primary tumour	2	0
Cancer of unknown primary	Unknown primary tumour	3	1
Cancer of unknown primary	Unknown primary tumour	1	0
Known primary tumour	Bone	0	0
Cancer of unknown primary	Unknown primary tumour	1	0
Known primary tumour	Lung (NSCLC)	1	1
Known primary tumour	Soft tissue	0	0
Known primary tumour	Vulva	1	0
Cancer of unknown primary	Unknown primary tumour	0	0
Known primary tumour	Breast	2	0
Known primary tumour	Biliary tract	1	0
Known primary tumour	Prostate	2	1
Known primary tumour	Lung (NSCLC)	1	0
Known primary tumour	Ovary	1	0
Known primary tumour	Oesophagus/stomach	1	0
Known primary tumour	Lung (NSCLC)	1	1
Cancer of unknown primary	Unknown primary tumour	1	0
Known primary tumour	Skin	1	0
Cancer of unknown primary	Unknown primary tumour	1	1
Known primary tumour	Lung (NSCLC)	0	1
Known primary tumour	Lung (Carcinoid)	0	1
Cancer of unknown primary	Unknown primary tumour	0	0
Cancer of unknown primary	Unknown primary tumour	2	0
Known primary tumour	Benign tumour	0	0
Known primary tumour	Urothelial tract	1	0
Cancer of unknown primary	Unknown primary tumour	1	0
Known primary tumour	Urothelial tract	3	0
Known primary tumour	Soft tissue	1	0
Known primary tumour	Lung (Carcinoid)	3	1
Cancer of unknown primary	Unknown primary tumour	4	0
Known primary tumour	Soft tissue	1	0
Known primary tumour	Breast	1	0
Cancer of unknown primary	Unknown primary tumour	3	0
Cancer of unknown primary	Unknown primary tumour	3	1
Known primary tumour	Ovary	0	0
Known primary tumour	Soft tissue	0	0
Known primary tumour	GIST	1	0
Known primary tumour	Breast	1	0
Known primary tumour	Urachus	2	0
Known primary tumour	Colorectal	2	1
Known primary tumour	Melanoma	2	0
Cancer of unknown primary	Unknown primary tumour	1	0
Known primary tumour	Colorectal	3	1
Cancer of unknown primary	Unknown primary tumour	3	0
Cancer of unknown primary	Unknown primary tumour	2	0
Known primary tumour	Penis	1	0
Known primary tumour	Head and neck	1	0
Known primary tumour	Prostate	1	0
Cancer of unknown primary	Unknown primary tumour	0	0
Known primary tumour	Urothelial tract	1	0
Known primary tumour	Soft tissue	0	0
Known primary tumour	Lung (Carcinoid)	0	0
Known primary tumour	Colorectal	0	1
Known primary tumour	Lung (NSCLC)	0	2
Known primary tumour	Testis	2	0
Known primary tumour	Lung (NSCLC)	1	1
Known primary tumour	Uterus/endometrium	0	0
Known primary tumour	Ovary	1	0
Known primary tumour	Soft tissue	1	0
Known primary tumour	Ovary	0	1
Known primary tumour	Soft tissue	0	0
Cancer of unknown primary	Unknown primary tumour	1	0
Known primary tumour	Penis	1	0
Known primary tumour	Colorectal	3	0
Known primary tumour	Lung (NSCLC)	1	0
Known primary tumour	Soft tissue	0	0
Known primary tumour	Lung (NSCLC)	2	1
Known primary tumour	Lung (NSCLC)	0	1
Cancer of unknown primary	Unknown primary tumour	0	0
Known primary tumour	Thymus	1	0
Known primary tumour	Kidney	0	0
Cancer of unknown primary	Unknown primary tumour	0	0
Known primary tumour	Colorectal	1	1
Known primary tumour	Soft tissue	1	0
Known primary tumour	Prostate	1	0
Cancer of unknown primary	Unknown primary tumour	2	0
Known primary tumour	Mesothelioma	0	0
Known primary tumour	Brain/CNS	0	0
Known primary tumour	Kidney	0	0
Known primary tumour	Lung (NSCLC)	1	0
Known primary tumour	Bone	0	0
Known primary tumour	Kidney	0	0
Known primary tumour	Soft tissue	0	0
Known primary tumour	Soft tissue	0	0
Cancer of unknown primary	Unknown primary tumour	2	0
Known primary tumour	Lung (NSCLC)	0	0
Known primary tumour	Kidney	0	0
Known primary tumour	Colorectal	1	2
Known primary tumour	Soft tissue	0	0
Known primary tumour	Colorectal	1	0
Known primary tumour	Colorectal	0	0
Known primary tumour	Ovary	0	0
Cancer of unknown primary	Unknown primary tumour	1	0
Known primary tumour	Lung (NSCLC)	4	0

## Sheet: Fig3
CUP_solution	Post_CUP_diagnosis	WGS_informed_treatment	Followup_CUP
Diagnosis given with high certainty	Biliary tract	No treatment	NO
Diagnosis given with high certainty	Colorectal (Colon)	Biomarker-informed reimbursed treatment	YES
Case not fully solved by WGS	Definitive CUP; possibly Anus	No treatment	NO
Diagnosis given with high certainty	Soft tissue (Desmoplastic small round cell tumour)	Non-biomarker-informed standard-of-care treatment	YES
Diagnosis indicated with lower certainty by WGS	Ovary	Biomarker-informed reimbursed treatment	YES
Diagnosis indicated with lower certainty by WGS	Biliary tract	Non-biomarker-informed standard-of-care treatment	YES
Diagnosis given with high certainty	Biliary tract	No treatment	YES
Case not fully solved by WGS	Definitive CUP; possibly Cervix	Non-biomarker-informed standard-of-care treatment	YES
Diagnosis indicated with lower certainty by WGS	Head and neck; SCC	No treatment	YES
Case not fully solved by WGS	Definitive CUP; possibly Lung (NSCLC)	Non-biomarker-informed standard-of-care treatment	YES
Case not fully solved by WGS	Definitive CUP; possibly Colorectal	Biomarker-informed experimental treatment	YES
Case not fully solved by WGS	Definitive CUP; possibly Colorectal	No treatment	YES
Diagnosis given with high certainty	Biliary tract	Biomarker-informed experimental treatment	YES
Case not fully solved by WGS	Definitive CUP; possibly Upper GI/pancreas	No treatment	NO
Diagnosis given with high certainty	Oesophagus/Stomach (Stomach; signet ring)	No treatment	YES
Diagnosis given with high certainty	Lung (NSCLC)	No treatment	NO
Diagnosis given with high certainty	Bladder (UCC)	Non-biomarker-informed standard-of-care treatment	YES
Diagnosis given with high certainty	Lung (NSCLC)	Non-biomarker-informed standard-of-care treatment	YES
Diagnosis indicated with lower certainty by WGS	Head and neck (SCC)	No treatment	YES
Case not fully solved by WGS	Definitive CUP; possibly Ovary mucinous adenocarcinoma	No treatment	YES
Case not fully solved by WGS	Definitive CUP; possibly Lung (NSCLC)	No treatment	YES
Diagnosis given with high certainty	Lung (NSCLC)	Non-biomarker-informed standard-of-care treatment	YES
Case not fully solved by WGS	Definitive CUP; possibly Head and neck (SCC)	No treatment	YES
Case not fully solved by WGS	Definitive CUP; possibly Cervix (SCC)	No treatment	NO
Case not fully solved by WGS	Definitive CUP; possibly Upper GI	Non-biomarker-informed standard-of-care treatment	YES
Case not fully solved by WGS	Definitive CUP; possibly Upper GI	No treatment	NO
Diagnosis given with high certainty	Lung (NSCLC)	Non-biomarker-informed standard-of-care treatment	YES
Diagnosis indicated with lower certainty by WGS	Lung (NSCLC)	No treatment	YES
Diagnosis indicated with lower certainty by WGS	Ovary	No treatment	YES
Diagnosis given with high certainty	Skin adnex	Biomarker-informed experimental treatment	YES
Diagnosis given with high certainty	Breast (TNBC)	Non-biomarker-informed standard-of-care treatment	YES
Diagnosis given with high certainty	Skin (Merkel cell carcinoma)	Non-biomarker-informed standard-of-care treatment	YES
Case not fully solved by WGS	Definitive CUP; possibly Lung (NSCLC; carcinosarcoma)	No treatment	NO
Diagnosis given with high certainty	Pancreas	No treatment	NO
Diagnosis given with high certainty	Oesophagus/Stomach	No treatment	NO
Diagnosis given with high certainty	Pancreas)	No treatment	NO
Case not fully solved by WGS	Definitive CUP; possibly Anogenital (SCC)	No treatment	YES
Case not fully solved by WGS	Definitive CUP; possibly Ovary	No treatment	NO
Case not fully solved by WGS	Definitive CUP; possibly Urinary tract	No treatment	NO
Case not fully solved by WGS	Definitive CUP; possibly Urinary tract	No treatment	NO
Diagnosis given with high certainty	Prostate	Non-biomarker-informed standard-of-care treatment	YES
Diagnosis given with high certainty	Skin (SCC)	No treatment	YES
Case not fully solved by WGS	Definitive CUP; possibly Upper GI	No treatment	NO
Diagnosis given with high certainty	Lung (SCLC)	Non-biomarker-informed standard-of-care treatment	YES
Case not fully solved by WGS	Definitive CUP; possibly Biliary tract	No treatment	NO
Case not fully solved by WGS	Definitive CUP; possibly Anogenital	No treatment	NO
Diagnosis indicated with lower certainty by WGS	Kidney (RCC)	No treatment	YES
Case not fully solved by WGS	Definitive CUP; possibly Small intestine (Duodenum)	Non-biomarker-informed standard-of-care treatment	YES
Diagnosis given with high certainty	Skin (SCC)	Biomarker-informed experimental treatment	YES
Diagnosis indicated with lower certainty by WGS	Oesophagus/Stomach	No treatment	YES
Case not fully solved by WGS	Definitive CUP; possibly Teratoma (Dedifferentiated)	Biomarker-informed experimental treatment	YES
Case not fully solved by WGS	Definitive CUP; possibly Upper GI	No treatment	NO
Case not fully solved by WGS	Definitive CUP; possibly Upper GI/thymus	Biomarker-informed reimbursed treatment	YES
Diagnosis given with high certainty	Lung (NSCLC)	No treatment	NO
Diagnosis given with high certainty	Lung (NSCLC)	Non-biomarker-informed standard-of-care treatment	YES
Diagnosis given with high certainty	Biliary tract	No treatment	NO
Diagnosis given with high certainty	Colorectal (Colon)	Biomarker-informed reimbursed treatment	YES
Diagnosis indicated with lower certainty by WGS	Pancreas	Non-biomarker-informed standard-of-care treatment	YES
Diagnosis indicated with lower certainty by WGS	Biliary tract	No treatment	NO
Diagnosis given with high certainty	Lung (NSCLC)	Biomarker-informed experimental treatment	YES
Case not fully solved by WGS	Definitive CUP; possibly Colorectal	No treatment	YES
Diagnosis given with high certainty	Lung (NSCLC)	Non-biomarker-informed standard-of-care treatment	YES
Case not fully solved by WGS	Definitive CUP; possibly Anogenital	CUP regimen	YES
Diagnosis given with high certainty	Lung (NSCLC)	Non-biomarker-informed standard-of-care treatment	YES
Case not fully solved by WGS	Definitive CUP; possibly Pancreas	No treatment	NO
Diagnosis given with high certainty	Prostate	No treatment	YES
Diagnosis given with high certainty	Lung (NSCLC)	Non-biomarker-informed standard-of-care treatment	YES
Case not fully solved by WGS	Definitive CUP	No treatment	NO
Diagnosis given with high certainty	Pancreas	No treatment	YES
Case not fully solved by WGS	Definitive CUP; possibly Bladder (Signet ring)	No treatment	NO
Diagnosis given with high certainty	Skin (Merkel cell carcinoma)	No treatment	YES
Case not fully solved by WGS	Definitive CUP; possibly Ovary (High grade serous carcinoma)	Biomarker-informed experimental treatment	YES
Case not fully solved by WGS	Definitive CUP; possibly Head and neck	CUP regimen	YES
Case not fully solved by WGS	Definitive CUP; possibly Lower GI	Non-biomarker-informed standard-of-care treatment	YES
Case not fully solved by WGS	Definitive CUP; possibly Prostate	Non-biomarker-informed standard-of-care treatment	YES
Diagnosis given with high certainty	Lung (NSCLC)	No treatment	YES
Case not fully solved by WGS	Definitive CUP; possibly Breast	No treatment	NO
Diagnosis given with high certainty	Lung (NSCLC)	Biomarker-informed experimental treatment	YES
Diagnosis indicated with lower certainty by WGS	Colorectal (Colon)	Non-biomarker-informed standard-of-care treatment	YES
Diagnosis given with high certainty	Lung (NSCLC)	Non-biomarker-informed standard-of-care treatment	YES
Case not fully solved by WGS	Definitive CUP; possibly Uterus/Endometrium	Non-biomarker-informed standard-of-care treatment	YES
Diagnosis indicated with lower certainty by WGS	Breast (TNBC)	Non-biomarker-informed standard-of-care treatment	YES
Case not fully solved by WGS	Definitive CUP (Signet ring)	CUP regimen	YES
Case not fully solved by WGS	Definitive CUP (SCC)	Biomarker-informed experimental treatment	YES
Case not fully solved by WGS	Definitive CUP; possibly Lung (NSCLC)	Biomarker-informed reimbursed treatment	YES
Diagnosis given with high certainty	Lung (NSCLC)	No treatment	NO
Case not fully solved by WGS	Definitive CUP; possibly Lung (NSCLC)	No treatment	NO
Diagnosis given with high certainty	Biliary tract	Non-biomarker-informed standard-of-care treatment	YES
Case not fully solved by WGS	Definitive CUP; possibly Lower GI	No treatment	NO
Diagnosis indicated with lower certainty by WGS	Lung (NSCLC)	No treatment	NO
Diagnosis given with high certainty	Penis	Non-biomarker-informed experimental treatment	YES
Diagnosis indicated with lower certainty by WGS	Colorectal	Non-biomarker-informed standard-of-care treatment	YES
Diagnosis given with high certainty	Cervix	No treatment	NO
Diagnosis given with high certainty	Lung (NSCLC)	No treatment	NO
Diagnosis given with high certainty	Lung (SCLC)	Non-biomarker-informed standard-of-care treatment	YES
Diagnosis given with high certainty	Lung (NSCLC)	No treatment	YES
Diagnosis given with high certainty	Skin (BCC)	No treatment	YES
Diagnosis given with high certainty	Colorectal (neuro-endocrine; NEC)	Non-biomarker-informed standard-of-care treatment	YES
Diagnosis given with high certainty	Lung (NSCLC)	No treatment	YES
Diagnosis given with high certainty	Skin (SCC)	No treatment	YES
Diagnosis given with high certainty	Lung (NSCLC)	No treatment	YES
Diagnosis given with high certainty	Lung (NSCLC)	No treatment	NO
Case not fully solved by WGS	Definitive CUP; possibly Pancreas	No treatment	NO
Diagnosis indicated with lower certainty by WGS	Small intestine	Non-biomarker-informed standard-of-care treatment	YES
Diagnosis indicated with lower certainty by WGS	Pancreas (NEC)	Non-biomarker-informed standard-of-care treatment	YES
Diagnosis given with high certainty	Skin (SCC)	No treatment	YES
Diagnosis indicated with lower certainty by WGS	Ovary (SCC)	No treatment	YES
Diagnosis given with high certainty	Oesophagus/Stomach (Oesophagus)	Non-biomarker-informed standard-of-care treatment	YES
Case not fully solved by WGS	Definitive CUP; possibly Pancreas (neuro-endocrine; LCNEC)	Non-biomarker-informed standard-of-care treatment	YES
Case not fully solved by WGS	Definitive CUP; possibly Lower GI	Biomarker-informed reimbursed treatment	YES
Diagnosis given with high certainty	Lung (NSCLC)	No treatment	NO
Diagnosis given with high certainty	Ovary	No treatment	NO
Diagnosis given with high certainty	Biliary tract	Non-biomarker-informed standard-of-care treatment	YES
Diagnosis given with high certainty	Lung (NSCLC)	Non-biomarker-informed standard-of-care treatment	YES
Diagnosis given with high certainty	Skin adnex (Sebaceous gland cell)	No treatment	YES
Diagnosis given with high certainty	Lung (SCLC)	No treatment	NO
Diagnosis given with high certainty	Breast (TNBC)	No treatment	NO
Case not fully solved by WGS	Definitive CUP; possibly Anogenital (SCC)	Non-biomarker-informed standard-of-care treatment	YES
Diagnosis given with high certainty	Biliary tract (Adenocarcinoma)	No treatment	NO
Diagnosis given with high certainty	Mesothelioma	Non-biomarker-informed standard-of-care treatment	YES
Diagnosis given with high certainty	Skin (Merkel cell carcinoma)	Non-biomarker-informed standard-of-care treatment	YES
Case not fully solved by WGS	Definitive CUP; possibly Small intestine	No treatment	NO
Case not fully solved by WGS	Definitive CUP; possibly Small intestine (neuro-endocrine; NEC)	Non-biomarker-informed standard-of-care treatment	YES

## Sheet: Fig4
Number	Diagnosis	Reimbursed	Germline	CUP_algorithm	Clinically_relevant
1	Known primary tumour	1	0	0	1
2	Known primary tumour	0	0	0	0
3	Known primary tumour	0	0	0	0
4	Known primary tumour	1	0	0	1
5	Known primary tumour	1	0	0	1
6	Known primary tumour	1	0	0	1
7	Known primary tumour	1	0	0	1
8	Known primary tumour	1	0	0	1
9	Known primary tumour	0	0	0	0
10	Known primary tumour	1	0	0	1
11	Known primary tumour	0	0	0	0
12	Known primary tumour	1	0	0	1
13	Known primary tumour	1	0	0	1
14	Known primary tumour	1	0	0	1
15	Known primary tumour	1	0	0	1
16	Known primary tumour	1	0	0	1
17	Known primary tumour	0	0	0	0
18	Known primary tumour	1	0	0	1
19	Known primary tumour	1	0	0	1
20	Known primary tumour	1	0	0	1
21	Known primary tumour	1	0	0	1
22	Known primary tumour	1	0	0	1
23	Known primary tumour	0	0	0	0
24	Known primary tumour	0	0	1	1
25	Cancer of unknown primary	0	0	1	1
26	Known primary tumour	0	1	0	1
27	Cancer of unknown primary	1	0	1	1
28	Known primary tumour	0	0	0	0
29	Known primary tumour	0	0	0	0
30	Known primary tumour	0	0	0	0
31	Known primary tumour	0	0	0	0
32	Cancer of unknown primary	0	0	0	0
33	Known primary tumour	1	0	0	1
34	Cancer of unknown primary	1	1	1	1
35	Known primary tumour	0	0	0	0
36	Cancer of unknown primary	0	0	1	1
37	Known primary tumour	1	0	0	1
38	Cancer of unknown primary	0	0	1	1
39	Known primary tumour	1	0	0	1
40	Known primary tumour	0	0	0	0
41	Cancer of unknown primary	0	0	1	1
42	Known primary tumour	0	1	0	1
43	Known primary tumour	1	0	0	1
44	Known primary tumour	0	0	0	0
45	Cancer of unknown primary	0	0	0	0
46	Known primary tumour	1	1	0	1
47	Known primary tumour	0	0	0	0
48	Known primary tumour	0	NA	0	0
49	Known primary tumour	0	0	0	0
50	Known primary tumour	0	0	0	0
51	Known primary tumour	0	0	0	0
52	Known primary tumour	0	0	0	0
53	Known primary tumour	0	0	0	0
54	Known primary tumour	1	0	0	1
55	Known primary tumour	0	0	0	0
56	Known primary tumour	1	0	0	1
57	Known primary tumour	0	0	0	0
58	Known primary tumour	0	0	0	0
59	Known primary tumour	0	0	0	0
60	Known primary tumour	0	0	0	0
61	Known primary tumour	0	0	0	0
62	Known primary tumour	0	0	0	0
63	Known primary tumour	1	0	0	1
64	Known primary tumour	0	NA	0	0
65	Known primary tumour	0	0	0	0
66	Known primary tumour	0	0	0	0
67	Known primary tumour	0	0	0	0
68	Known primary tumour	0	0	0	0
69	Known primary tumour	0	1	0	1
70	Known primary tumour	0	0	0	0
71	Known primary tumour	0	0	0	0
72	Known primary tumour	0	0	0	0
73	Known primary tumour	0	0	1	1
74	Known primary tumour	1	0	0	1
75	Known primary tumour	0	0	0	0
76	Known primary tumour	1	0	0	1
77	Known primary tumour	1	0	0	1
78	Cancer of unknown primary	0	0	0	0
79	Known primary tumour	0	0	0	0
80	Cancer of unknown primary	0	0	1	1
81	Known primary tumour	1	0	0	1
82	Cancer of unknown primary	0	0	1	1
83	Known primary tumour	0	0	0	0
84	Known primary tumour	0	1	0	1
85	Known primary tumour	0	0	0	0
86	Known primary tumour	0	0	0	0
87	Known primary tumour	0	0	0	0
88	Known primary tumour	0	0	0	0
89	Known primary tumour	0	0	1	1
90	Known primary tumour	0	0	0	0
91	Known primary tumour	0	0	0	0
92	Cancer of unknown primary	0	0	0	0
93	Cancer of unknown primary	1	0	0	1
94	Known primary tumour	0	0	1	1
95	Known primary tumour	1	0	0	1
96	Known primary tumour	0	0	0	0
97	Known primary tumour	0	0	0	0
98	Known primary tumour	0	0	1	1
99	Known primary tumour	0	1	0	1
100	Known primary tumour	0	0	0	0
101	Known primary tumour	0	NA	0	0
102	Known primary tumour	0	0	0	0
103	Known primary tumour	0	0	1	1
104	Known primary tumour	0	0	0	0
105	Known primary tumour	0	0	0	0
106	Known primary tumour	1	0	0	1
107	Known primary tumour	0	0	0	0
108	Known primary tumour	1	0	1	1
109	Known primary tumour	0	1	0	1
110	Known primary tumour	0	0	0	0
111	Known primary tumour	0	1	0	1
112	Cancer of unknown primary	0	0	1	1
113	Known primary tumour	1	0	0	1
114	Known primary tumour	0	0	0	0
115	Known primary tumour	0	0	0	0
116	Known primary tumour	0	0	0	0
117	Known primary tumour	0	NA	0	0
118	Known primary tumour	0	0	0	0
119	Known primary tumour	0	NA	0	0
120	Known primary tumour	1	0	0	1
121	Known primary tumour	0	0	1	1
122	Known primary tumour	0	0	0	0
123	Known primary tumour	0	0	1	1
124	Known primary tumour	1	0	0	1
125	Known primary tumour	0	0	0	0
126	Known primary tumour	0	NA	0	0
127	Known primary tumour	0	0	0	0
128	Known primary tumour	0	0	0	0
129	Cancer of unknown primary	0	NA	1	1
130	Cancer of unknown primary	0	0	0	0
131	Known primary tumour	1	0	0	1
132	Known primary tumour	0	NA	0	0
133	Known primary tumour	1	0	0	1
134	Known primary tumour	0	0	0	0
135	Known primary tumour	1	NA	0	1
136	Known primary tumour	0	0	0	0
137	Known primary tumour	1	0	0	1
138	Known primary tumour	1	0	0	1
139	Known primary tumour	1	0	0	1
140	Known primary tumour	1	0	0	1
141	Cancer of unknown primary	1	0	1	1
142	Known primary tumour	0	0	0	0
143	Known primary tumour	0	0	0	0
144	Cancer of unknown primary	0	0	1	1
145	Known primary tumour	0	0	0	0
146	Known primary tumour	0	0	0	0
147	Known primary tumour	0	0	0	0
148	Known primary tumour	1	0	0	1
149	Known primary tumour	0	NA	0	0
150	Known primary tumour	0	0	0	0
151	Known primary tumour	0	0	0	0
152	Known primary tumour	1	0	0	1
153	Known primary tumour	1	NA	0	1
154	Known primary tumour	0	0	0	0
155	Known primary tumour	0	0	0	0
156	Known primary tumour	0	0	0	0
157	Known primary tumour	1	0	0	1
158	Known primary tumour	1	0	0	1
159	Cancer of unknown primary	0	0	1	1
160	Known primary tumour	0	0	0	0
161	Cancer of unknown primary	0	0	0	0
162	Known primary tumour	0	0	0	0
163	Known primary tumour	0	0	0	0
164	Known primary tumour	0	0	0	0
165	Cancer of unknown primary	0	0	1	1
166	Known primary tumour	1	0	0	1
167	Cancer of unknown primary	0	0	0	0
168	Known primary tumour	0	0	0	0
169	Cancer of unknown primary	0	0	0	0
170	Known primary tumour	0	0	0	0
171	Cancer of unknown primary	0	0	0	0
172	Known primary tumour	0	0	0	0
173	Known primary tumour	0	1	0	1
174	Known primary tumour	1	0	0	1
175	Known primary tumour	0	0	0	0
176	Cancer of unknown primary	0	0	0	0
177	Known primary tumour	1	0	0	1
178	Cancer of unknown primary	0	0	1	1
179	Known primary tumour	0	0	0	0
180	Known primary tumour	1	0	0	1
181	Known primary tumour	1	0	0	1
182	Known primary tumour	0	0	0	0
183	Cancer of unknown primary	0	0	0	0
184	Known primary tumour	0	0	0	0
185	Known primary tumour	0	0	0	0
186	Known primary tumour	0	0	0	0
187	Known primary tumour	1	0	0	1
188	Known primary tumour	0	NA	0	0
189	Known primary tumour	0	0	0	0
190	Known primary tumour	0	0	0	0
191	Known primary tumour	1	0	0	1
192	Known primary tumour	1	NA	0	1
193	Known primary tumour	0	NA	0	0
194	Known primary tumour	0	0	0	0
195	Known primary tumour	1	0	0	1
196	Known primary tumour	0	0	0	0
197	Known primary tumour	0	0	0	0
198	Known primary tumour	0	0	0	0
199	Known primary tumour	0	NA	0	0
200	Cancer of unknown primary	0	0	1	1
201	Cancer of unknown primary	0	0	1	1
202	Known primary tumour	1	0	0	1
203	Known primary tumour	0	0	0	0
204	Known primary tumour	0	0	1	1
205	Cancer of unknown primary	0	0	1	1
206	Cancer of unknown primary	1	1	1	1
207	Known primary tumour	1	1	0	1
208	Cancer of unknown primary	0	0	1	1
209	Known primary tumour	0	0	1	1
210	Known primary tumour	0	0	0	0
211	Known primary tumour	0	0	0	0
212	Known primary tumour	0	0	0	0
213	Known primary tumour	0	0	0	0
214	Known primary tumour	0	0	0	0
215	Known primary tumour	0	0	0	0
216	Known primary tumour	1	0	0	1
217	Cancer of unknown primary	0	0	1	1
218	Known primary tumour	0	0	0	0
219	Known primary tumour	1	0	0	1
220	Known primary tumour	0	0	0	0
221	Cancer of unknown primary	0	0	1	1
222	Cancer of unknown primary	0	0	0	0
223	Known primary tumour	1	0	0	1
224	Known primary tumour	0	1	0	1
225	Known primary tumour	0	0	0	0
226	Known primary tumour	0	0	0	0
227	Known primary tumour	0	0	0	0
228	Known primary tumour	1	0	0	1
229	Known primary tumour	1	0	0	1
230	Known primary tumour	0	0	0	0
231	Known primary tumour	1	NA	0	1
232	Cancer of unknown primary	0	0	1	1
233	Known primary tumour	0	NA	0	0
234	Known primary tumour	0	NA	0	0
235	Known primary tumour	0	NA	0	0
236	Known primary tumour	0	0	0	0
237	Known primary tumour	0	0	0	0
238	Known primary tumour	1	0	0	1
239	Known primary tumour	1	0	0	1
240	Known primary tumour	0	0	0	0
241	Known primary tumour	1	1	0	1
242	Known primary tumour	0	0	0	0
243	Known primary tumour	1	0	0	1
244	Known primary tumour	0	0	0	0
245	Known primary tumour	0	NA	0	0
246	Known primary tumour	0	0	0	0
247	Known primary tumour	1	0	0	1
248	Known primary tumour	0	0	0	0
249	Known primary tumour	0	0	0	0
250	Known primary tumour	1	0	0	1
251	Known primary tumour	0	0	0	0
252	Known primary tumour	0	0	1	1
253	Known primary tumour	1	0	0	1
254	Known primary tumour	0	NA	0	0
255	Known primary tumour	0	0	0	0
256	Known primary tumour	0	NA	0	0
257	Cancer of unknown primary	0	0	0	0
258	Known primary tumour	1	1	0	1
259	Known primary tumour	0	0	0	0
260	Known primary tumour	0	0	0	0
261	Known primary tumour	1	0	0	1
262	Known primary tumour	1	0	0	1
263	Known primary tumour	1	0	0	1
264	Known primary tumour	1	0	0	1
265	Cancer of unknown primary	0	0	0	0
266	Cancer of unknown primary	0	0	0	0
267	Known primary tumour	1	0	0	1
268	Known primary tumour	0	0	0	0
269	Known primary tumour	1	0	0	1
270	Known primary tumour	0	0	0	0
271	Known primary tumour	0	0	0	0
272	Known primary tumour	0	0	0	0
273	Known primary tumour	0	0	0	0
274	Known primary tumour	0	0	0	0
275	Known primary tumour	0	0	0	0
276	Known primary tumour	1	0	0	1
277	Known primary tumour	0	0	0	0
278	Known primary tumour	0	0	0	0
279	Known primary tumour	0	0	0	0
280	Known primary tumour	0	0	0	0
281	Known primary tumour	0	1	0	1
282	Known primary tumour	0	0	0	0
283	Known primary tumour	0	0	0	0
284	Known primary tumour	0	1	0	1
285	Known primary tumour	0	0	0	0
286	Known primary tumour	0	0	0	0
287	Known primary tumour	0	0	0	0
288	Known primary tumour	1	0	0	1
289	Known primary tumour	0	0	0	0
290	Cancer of unknown primary	0	0	0	0
291	Known primary tumour	0	0	0	0
292	Known primary tumour	0	0	0	0
293	Known primary tumour	0	0	0	0
294	Known primary tumour	0	0	0	0
295	Known primary tumour	0	0	0	0
296	Known primary tumour	1	0	0	1
297	Known primary tumour	0	0	0	0
298	Known primary tumour	0	0	1	1
299	Known primary tumour	0	0	0	0
300	Known primary tumour	0	0	0	0
301	Known primary tumour	1	0	0	1
302	Known primary tumour	0	0	0	0
303	Known primary tumour	0	0	0	0
304	Known primary tumour	0	0	0	0
305	Cancer of unknown primary	0	0	1	1
306	Known primary tumour	1	0	0	1
307	Known primary tumour	0	0	0	0
308	Known primary tumour	0	0	0	0
309	Known primary tumour	0	0	0	0
310	Cancer of unknown primary	0	0	0	0
311	Known primary tumour	0	0	0	0
312	Known primary tumour	0	0	0	0
313	Known primary tumour	0	0	0	0
314	Known primary tumour	0	NA	0	0
315	Known primary tumour	0	0	0	0
316	Cancer of unknown primary	0	NA	1	1
317	Known primary tumour	1	0	0	1
318	Cancer of unknown primary	0	1	1	1
319	Known primary tumour	1	0	0	1
320	Known primary tumour	0	0	0	0
321	Known primary tumour	0	0	0	0
322	Known primary tumour	1	1	0	1
323	Known primary tumour	0	0	0	0
324	Known primary tumour	0	0	0	0
325	Known primary tumour	0	0	0	0
326	Known primary tumour	0	0	0	0
327	Known primary tumour	1	0	0	1
328	Known primary tumour	0	0	0	0
329	Known primary tumour	0	0	0	0
330	Known primary tumour	0	0	0	0
331	Known primary tumour	1	0	0	1
332	Known primary tumour	0	0	0	0
333	Known primary tumour	1	0	0	1
334	Known primary tumour	0	0	0	0
335	Known primary tumour	0	0	0	0
336	Known primary tumour	1	0	0	1
337	Known primary tumour	1	0	0	1
338	Known primary tumour	0	0	0	0
339	Known primary tumour	0	0	0	0
340	Known primary tumour	0	0	0	0
341	Known primary tumour	1	0	0	1
342	Known primary tumour	0	1	0	1
343	Known primary tumour	0	0	0	0
344	Known primary tumour	0	0	0	0
345	Known primary tumour	1	0	0	1
346	Known primary tumour	0	0	0	0
347	Known primary tumour	0	0	0	0
348	Known primary tumour	1	0	0	1
349	Cancer of unknown primary	0	0	0	0
350	Known primary tumour	0	0	0	0
351	Cancer of unknown primary	0	0	0	0
352	Known primary tumour	0	0	0	0
353	Known primary tumour	1	0	0	1
354	Cancer of unknown primary	0	NA	0	0
355	Known primary tumour	0	0	0	0
356	Known primary tumour	1	0	0	1
357	Known primary tumour	0	0	0	0
358	Known primary tumour	0	0	0	0
359	Known primary tumour	0	0	0	0
360	Cancer of unknown primary	0	0	1	1
361	Known primary tumour	0	0	0	0
362	Known primary tumour	0	0	0	0
363	Known primary tumour	1	0	0	1
364	Known primary tumour	0	0	0	0
365	Cancer of unknown primary	0	0	1	1
366	Known primary tumour	0	0	0	0
367	Known primary tumour	0	0	0	0
368	Known primary tumour	0	0	0	0
369	Known primary tumour	0	0	0	0
370	Known primary tumour	0	0	0	0
371	Cancer of unknown primary	0	0	1	1
372	Cancer of unknown primary	0	0	0	0
373	Known primary tumour	0	0	0	0
374	Known primary tumour	0	0	0	0
375	Known primary tumour	1	0	0	1
376	Known primary tumour	1	0	0	1
377	Known primary tumour	1	0	0	1
378	Cancer of unknown primary	1	0	0	1
379	Known primary tumour	0	0	0	0
380	Known primary tumour	1	0	0	1
381	Known primary tumour	0	0	1	1
382	Known primary tumour	0	0	0	0
383	Known primary tumour	1	NA	0	1
384	Known primary tumour	0	0	0	0
385	Cancer of unknown primary	0	0	0	0
386	Cancer of unknown primary	0	0	1	1
387	Known primary tumour	1	0	0	1
388	Cancer of unknown primary	0	0	1	1
389	Known primary tumour	0	0	0	0
390	Cancer of unknown primary	1	1	1	1
391	Known primary tumour	1	0	0	1
392	Known primary tumour	0	0	0	0
393	Known primary tumour	0	0	0	0
394	Known primary tumour	0	NA	0	0
395	Known primary tumour	0	0	0	0
396	Known primary tumour	1	0	0	1
397	Known primary tumour	0	0	0	0
398	Known primary tumour	1	0	0	1
399	Known primary tumour	0	0	0	0
400	Known primary tumour	0	NA	0	0
401	Cancer of unknown primary	0	0	1	1
402	Known primary tumour	1	0	0	1
403	Known primary tumour	0	0	0	0
404	Cancer of unknown primary	0	0	1	1
405	Known primary tumour	0	1	0	1
406	Known primary tumour	0	0	0	0
407	Cancer of unknown primary	0	0	1	1
408	Known primary tumour	0	0	0	0
409	Cancer of unknown primary	1	0	0	1
410	Cancer of unknown primary	0	0	1	1
411	Known primary tumour	1	0	0	1
412	Known primary tumour	0	0	0	0
413	Known primary tumour	0	0	0	0
414	Known primary tumour	1	1	0	1
415	Cancer of unknown primary	0	0	0	0
416	Known primary tumour	0	0	0	0
417	Known primary tumour	0	0	0	0
418	Known primary tumour	0	0	0	0
419	Known primary tumour	0	0	0	0
420	Known primary tumour	0	0	0	0
421	Known primary tumour	0	0	0	0
422	Known primary tumour	0	0	0	0
423	Known primary tumour	1	0	0	1
424	Known primary tumour	1	0	0	1
425	Cancer of unknown primary	0	0	1	1
426	Known primary tumour	0	1	0	1
427	Known primary tumour	0	0	0	0
428	Known primary tumour	0	0	0	0
429	Known primary tumour	0	0	0	0
430	Known primary tumour	0	0	0	0
431	Known primary tumour	0	0	0	0
432	Known primary tumour	0	1	0	1
433	Known primary tumour	0	0	0	0
434	Known primary tumour	0	0	0	0
435	Known primary tumour	0	0	0	0
436	Known primary tumour	0	0	0	0
437	Known primary tumour	0	0	0	0
438	Cancer of unknown primary	0	1	1	1
439	Known primary tumour	0	0	0	0
440	Known primary tumour	0	0	0	0
441	Known primary tumour	0	0	0	0
442	Known primary tumour	0	0	0	0
443	Known primary tumour	0	0	0	0
444	Known primary tumour	1	0	0	1
445	Known primary tumour	0	0	0	0
446	Known primary tumour	0	0	0	0
447	Known primary tumour	0	0	0	0
448	Known primary tumour	0	0	0	0
449	Cancer of unknown primary	0	0	1	1
450	Known primary tumour	0	0	0	0
451	Known primary tumour	0	0	0	0
452	Known primary tumour	0	NA	0	0
453	Known primary tumour	0	0	0	0
454	Known primary tumour	0	0	0	0
455	Known primary tumour	0	0	0	0
456	Known primary tumour	1	0	0	1
457	Known primary tumour	0	0	1	1
458	Cancer of unknown primary	0	0	0	0
459	Known primary tumour	0	0	0	0
460	Known primary tumour	1	0	0	1
461	Known primary tumour	0	0	0	0
462	Known primary tumour	0	0	0	0
463	Cancer of unknown primary	0	0	0	0
464	Known primary tumour	1	1	0	1
465	Known primary tumour	0	0	0	0
466	Known primary tumour	0	0	0	0
467	Known primary tumour	1	0	0	1
468	Cancer of unknown primary	0	0	1	1
469	Known primary tumour	0	0	0	0
470	Known primary tumour	0	0	0	0
471	Known primary tumour	0	1	1	1
472	Known primary tumour	0	0	0	0
473	Known primary tumour	1	0	0	1
474	Cancer of unknown primary	0	0	1	1
475	Known primary tumour	0	0	0	0
476	Known primary tumour	1	0	0	1
477	Known primary tumour	0	0	0	0
478	Known primary tumour	0	0	0	0
479	Known primary tumour	0	0	0	0
480	Known primary tumour	0	0	0	0
481	Known primary tumour	1	0	0	1
482	Known primary tumour	0	0	0	0
483	Cancer of unknown primary	0	0	0	0
484	Known primary tumour	0	0	0	0
485	Known primary tumour	0	0	0	0
486	Known primary tumour	0	0	0	0
487	Cancer of unknown primary	0	0	0	0
488	Known primary tumour	0	0	0	0
489	Known primary tumour	1	0	0	1
490	Known primary tumour	0	0	0	0
491	Known primary tumour	0	0	0	0
492	Known primary tumour	1	0	0	1
493	Cancer of unknown primary	0	0	0	0
494	Known primary tumour	0	0	0	0
495	Known primary tumour	0	0	0	0
496	Known primary tumour	0	0	0	0
497	Known primary tumour	0	0	0	0
498	Known primary tumour	0	0	1	1
499	Known primary tumour	0	0	0	0
500	Known primary tumour	1	0	0	1
501	Known primary tumour	0	0	0	0
502	Known primary tumour	0	0	0	0
503	Cancer of unknown primary	0	0	0	0
504	Known primary tumour	0	0	0	0
505	Known primary tumour	1	0	0	1
506	Known primary tumour	1	0	0	1
507	Known primary tumour	0	0	0	0
508	Known primary tumour	1	0	0	1
509	Known primary tumour	0	0	0	0
510	Known primary tumour	1	0	0	1
511	Known primary tumour	0	0	0	0
512	Known primary tumour	1	1	0	1
513	Cancer of unknown primary	0	0	1	1
514	Known primary tumour	0	0	0	0
515	Known primary tumour	0	0	0	0
516	Cancer of unknown primary	0	1	1	1
517	Known primary tumour	0	0	0	0
518	Known primary tumour	0	0	0	0
519	Cancer of unknown primary	0	0	0	0
520	Known primary tumour	0	0	0	0
521	Known primary tumour	1	0	0	1
522	Known primary tumour	0	0	0	0
523	Known primary tumour	1	0	0	1
524	Known primary tumour	0	0	0	0
525	Cancer of unknown primary	0	0	0	0
526	Known primary tumour	0	0	0	0
527	Known primary tumour	1	0	0	1
528	Known primary tumour	0	1	0	1
529	Known primary tumour	0	0	0	0
530	Known primary tumour	0	0	0	0
531	Cancer of unknown primary	0	0	1	1
532	Known primary tumour	0	0	0	0
533	Known primary tumour	0	0	0	0
534	Known primary tumour	0	0	0	0
535	Known primary tumour	0	0	0	0
536	Known primary tumour	0	0	0	0
537	Cancer of unknown primary	0	0	1	1
538	Known primary tumour	0	0	0	0
539	Known primary tumour	0	0	0	0
540	Known primary tumour	0	0	0	0
541	Known primary tumour	0	1	0	1
542	Known primary tumour	0	0	0	0
543	Known primary tumour	0	0	0	0
544	Known primary tumour	1	0	0	1
545	Known primary tumour	0	0	0	0
546	Cancer of unknown primary	0	0	0	0
547	Known primary tumour	0	0	0	0
548	Known primary tumour	0	0	1	1
549	Cancer of unknown primary	0	0	0	0
550	Cancer of unknown primary	0	1	0	1
551	Known primary tumour	0	0	0	0
552	Known primary tumour	0	1	1	1
553	Cancer of unknown primary	0	0	1	1
554	Known primary tumour	0	0	0	0
555	Cancer of unknown primary	1	0	0	1
556	Known primary tumour	0	0	0	0
557	Known primary tumour	0	0	0	0
558	Cancer of unknown primary	0	0	1	1
559	Known primary tumour	1	0	0	1
560	Known primary tumour	0	0	0	0
561	Known primary tumour	0	0	0	0
562	Known primary tumour	0	NA	1	1
563	Known primary tumour	0	0	0	0
564	Known primary tumour	0	0	0	0
565	Known primary tumour	0	0	0	0
566	Known primary tumour	0	1	0	1
567	Known primary tumour	0	0	0	0
568	Known primary tumour	0	0	0	0
569	Known primary tumour	0	1	0	1
570	Cancer of unknown primary	0	0	0	0
571	Known primary tumour	0	0	0	0
572	Known primary tumour	1	0	0	1
573	Known primary tumour	0	0	0	0
574	Known primary tumour	0	0	0	0
575	Known primary tumour	0	0	0	0
576	Known primary tumour	0	0	0	0
577	Cancer of unknown primary	0	0	1	1
578	Known primary tumour	1	0	0	1
579	Known primary tumour	1	0	0	1
580	Known primary tumour	0	0	0	0
581	Known primary tumour	1	0	0	1
582	Known primary tumour	0	0	1	1
583	Cancer of unknown primary	0	0	0	0
584	Known primary tumour	0	0	0	0
585	Known primary tumour	1	0	0	1
586	Known primary tumour	1	0	0	1
587	Known primary tumour	1	0	0	1
588	Known primary tumour	0	1	0	1
589	Known primary tumour	0	0	0	0
590	Known primary tumour	1	0	0	1
591	Known primary tumour	1	0	0	1
592	Known primary tumour	0	0	0	0
593	Known primary tumour	0	0	0	0
594	Known primary tumour	0	0	0	0
595	Known primary tumour	1	0	0	1
596	Known primary tumour	0	0	0	0
597	Cancer of unknown primary	1	0	1	1
598	Known primary tumour	0	0	0	0
599	Known primary tumour	0	0	0	0
600	Cancer of unknown primary	0	0	1	1
601	Cancer of unknown primary	0	0	1	1
602	Known primary tumour	0	0	0	0
603	Known primary tumour	0	0	0	0
604	Known primary tumour	0	0	0	0
605	Known primary tumour	1	0	0	1
606	Known primary tumour	0	1	0	1
607	Known primary tumour	0	0	1	1
608	Cancer of unknown primary	0	0	1	1
609	Known primary tumour	0	0	0	0
610	Known primary tumour	0	0	0	0
611	Cancer of unknown primary	1	0	1	1
612	Cancer of unknown primary	0	0	1	1
613	Known primary tumour	0	0	0	0
614	Known primary tumour	1	1	0	1
615	Known primary tumour	0	0	0	0
616	Known primary tumour	0	0	0	0
617	Cancer of unknown primary	0	0	1	1
618	Cancer of unknown primary	0	0	1	1
619	Known primary tumour	0	0	0	0
620	Cancer of unknown primary	0	0	1	1
621	Known primary tumour	1	0	0	1
622	Known primary tumour	0	0	1	1
623	Known primary tumour	0	0	0	0
624	Known primary tumour	0	0	0	0
625	Known primary tumour	1	0	0	1
626	Cancer of unknown primary	0	0	1	1
627	Known primary tumour	0	0	0	0
628	Cancer of unknown primary	0	0	1	1
629	Cancer of unknown primary	0	0	1	1
630	Cancer of unknown primary	0	0	1	1
631	Cancer of unknown primary	1	0	1	1
632	Cancer of unknown primary	0	0	0	0
633	Known primary tumour	0	0	0	0
634	Cancer of unknown primary	0	0	1	1
635	Known primary tumour	1	1	0	1
636	Known primary tumour	0	0	0	0
637	Known primary tumour	0	1	0	1
638	Cancer of unknown primary	0	0	1	1
639	Known primary tumour	0	0	0	0
640	Known primary tumour	0	0	0	0
641	Known primary tumour	1	1	0	1
642	Known primary tumour	0	0	0	0
643	Known primary tumour	0	0	0	0
644	Known primary tumour	0	0	1	1
645	Known primary tumour	1	0	0	1
646	Cancer of unknown primary	0	0	1	1
647	Known primary tumour	0	0	0	0
648	Cancer of unknown primary	1	0	1	1
649	Known primary tumour	1	0	0	1
650	Known primary tumour	1	0	0	1
651	Cancer of unknown primary	0	0	0	0
652	Cancer of unknown primary	0	0	1	1
653	Known primary tumour	0	0	0	0
654	Known primary tumour	0	0	0	0
655	Cancer of unknown primary	0	0	1	1
656	Known primary tumour	0	0	0	0
657	Known primary tumour	0	0	0	0
658	Known primary tumour	1	0	0	1
659	Cancer of unknown primary	0	0	1	1
660	Known primary tumour	0	0	0	0
661	Known primary tumour	0	0	0	0
662	Cancer of unknown primary	0	0	1	1
663	Cancer of unknown primary	1	0	0	1
664	Known primary tumour	0	0	0	0
665	Known primary tumour	0	0	0	0
666	Known primary tumour	0	0	0	0
667	Known primary tumour	0	0	0	0
668	Known primary tumour	0	0	0	0
669	Known primary tumour	1	0	0	1
670	Known primary tumour	0	0	1	1
671	Cancer of unknown primary	0	0	1	1
672	Known primary tumour	1	0	0	1
673	Cancer of unknown primary	0	0	1	1
674	Cancer of unknown primary	0	0	1	1
675	Known primary tumour	0	0	0	0
676	Known primary tumour	0	0	0	0
677	Known primary tumour	0	1	0	1
678	Cancer of unknown primary	0	0	0	0
679	Known primary tumour	0	0	0	0
680	Known primary tumour	0	0	0	0
681	Known primary tumour	0	0	0	0
682	Known primary tumour	1	0	0	1
683	Known primary tumour	1	0	0	1
684	Known primary tumour	0	0	0	0
685	Known primary tumour	1	0	0	1
686	Known primary tumour	0	0	0	0
687	Known primary tumour	0	0	0	0
688	Known primary tumour	0	0	0	0
689	Known primary tumour	1	1	0	1
690	Known primary tumour	0	0	0	0
691	Cancer of unknown primary	0	0	1	1
692	Known primary tumour	0	0	0	0
693	Known primary tumour	0	0	0	0
694	Known primary tumour	0	0	0	0
695	Known primary tumour	0	0	0	0
696	Known primary tumour	1	0	0	1
697	Known primary tumour	1	0	0	1
698	Cancer of unknown primary	0	0	1	1
699	Known primary tumour	0	0	0	0
700	Known primary tumour	0	0	0	0
701	Cancer of unknown primary	0	0	1	1
702	Known primary tumour	1	0	0	1
703	Known primary tumour	0	0	0	0
704	Known primary tumour	0	0	0	0
705	Cancer of unknown primary	0	0	0	0
706	Known primary tumour	0	NA	1	1
707	Known primary tumour	0	0	0	0
708	Known primary tumour	0	0	0	0
709	Known primary tumour	0	1	0	1
710	Known primary tumour	0	0	0	0
711	Known primary tumour	0	0	0	0
712	Known primary tumour	0	0	0	0
713	Known primary tumour	0	0	0	0
714	Cancer of unknown primary	0	0	0	0
715	Known primary tumour	0	0	0	0
716	Known primary tumour	0	0	0	0
717	Known primary tumour	1	0	0	1
718	Known primary tumour	0	0	0	0
719	Known primary tumour	0	0	0	0
720	Known primary tumour	0	0	0	0
721	Known primary tumour	0	0	0	0
722	Cancer of unknown primary	0	0	1	1
723	Known primary tumour	0	0	0	0

## Sheet: Fig5
Pretreatments	Actionable_biomarkers	Biomarker_informed_posttreatment	Posttreatments	Overall_survival_days	Event
3	3	YES	2	412	1
3	0	NO	1	338	1
2	1	YES	1	1443	0
2	2	YES	1	222	1
2	2	YES	2	346	1
2	1	NO	1	151	1
2	3	NO	2	295	1
2	1	NO	0	129	1
2	1	NO	2	187	1
2	2	NO	1	334	1
1	1	NO	0	71	1
3	1	NO	1	40	1
4	2	NO	0	169	1
4	2	YES	2	531	1
6	2	YES	3	349	1
1	0	NO	1	477	1
2	0	NO	0	88	1
3	2	YES	3	826	1
3	2	YES	1	164	1
1	2	NO	1	1241	0
8	4	YES	4	1429	0
1	2	NO	1	1214	0
2	0	NO	2	1602	0
1	1	NO	3	1403	0
0	0	NO	0	139	1
5	3	YES	1	823	1
1	3	NO	0	47	1
0	0	NO	0	1015	0
5	3	YES	1	51	1
1	0	NO	0	44	1
4	2	YES	2	1248	0
1	1	NO	1	1154	1
5	3	YES	2	804	1
0	1	NO	0	100	1
0	1	NO	0	187	1
0	0	NO	0	505	1
3	2	YES	2	134	1
0	0	NO	2	1489	0
3	1	YES	2	614	1
2	0	NO	3	409	1
1	1	NO	4	1456	0
3	0	NO	2	281	1
3	2	NO	0	877	1
0	0	NO	1	128	1
0	0	NO	0	1060	0
5	1	NO	1	96	1
5	1	NO	1	103	1
3	1	NO	3	1173	1
7	1	NO	1	13	1
2	2	NO	5	540	1
5	3	NO	2	898	1
1	2	YES	1	1337	0
0	0	NO	0	197	1
8	2	NO	1	452	1
1	3	YES	1	1126	0
1	1	YES	4	755	1
1	0	NO	1	270	1
5	1	NO	1	848	1
1	1	NO	2	1525	0
0	0	NO	0	1521	0
2	0	NO	1	285	1
1	0	NO	0	513	1
0	2	YES	2	1588	0
4	1	NO	2	388	1
0	3	YES	1	1556	0
0	1	NO	0	48	1
2	0	NO	2	245	1
0	4	NO	4	772	1
0	0	NO	0	156	1
2	2	NO	2	1241	0
1	1	NO	0	59	1
3	0	NO	1	480	1
0	1	NO	2	1298	0
6	1	NO	1	530	1
1	2	NO	5	470	1
0	2	NO	1	1260	0
1	2	NO	2	1529	0
1	4	NO	1	1284	0
0	0	NO	0	40	1
0	2	NO	3	472	1
5	1	NO	1	621	1
1	3	YES	2	284	1
1	4	YES	2	186	1
5	2	NO	1	1096	0
4	3	NO	4	523	1
2	1	NO	3	739	1
4	1	NO	0	193	1
1	2	NO	0	1484	0
1	2	NO	0	87	1
1	1	NO	0	247	1
7	1	NO	1	1084	0
1	1	NO	1	156	1
0	0	NO	1	99	1
4	1	NO	1	434	1
7	3	YES	1	607	1
0	0	NO	0	126	1
1	2	YES	3	396	1
0	0	NO	1	77	1
1	4	NO	1	187	1
0	3	NO	1	806	1
1	1	NO	0	294	1
0	1	NO	1	1214	0
6	2	NO	2	327	1
2	0	NO	2	237	1
1	4	YES	1	147	1
1	1	NO	1	100	1
8	4	NO	0	28	1
0	0	NO	2	536	1
1	2	YES	1	230	1
1	0	NO	1	178	1
3	2	NO	3	718	1
0	1	YES	2	1553	0
1	2	NO	0	1330	0
1	0	NO	0	382	1
2	1	NO	0	10	1
1	0	NO	0	277	1
1	2	YES	1	83	1
1	0	NO	3	507	1
1	1	NO	0	7	1
3	2	YES	1	165	1
0	2	YES	1	1465	0
4	1	NO	1	92	1
1	0	NO	0	30	1
2	1	YES	1	367	1
3	1	NO	4	622	1
6	1	NO	1	286	1
6	2	NO	1	105	1
1	1	NO	0	1241	0
1	1	NO	1	1475	0
1	2	NO	0	1	1
3	1	NO	0	35	1
1	2	NO	1	60	1
0	1	YES	1	1459	0
3	0	NO	1	664	1
2	1	NO	0	33	1
2	2	NO	2	1063	1
1	1	YES	1	67	1
0	2	NO	3	221	1
3	1	NO	0	88	1
1	1	NO	0	156	1
1	2	NO	1	10	1
1	0	NO	0	35	1
0	4	NO	0	124	1
0	1	YES	1	1448	0
1	1	NO	0	110	1
1	1	NO	1	41	1
3	2	NO	1	707	1
4	3	NO	1	28	1
0	1	NO	0	14	1
5	3	NO	2	331	1
0	1	YES	1	1326	0
2	2	NO	1	99	1
4	3	NO	0	544	1
1	0	NO	3	418	1
0	2	NO	0	27	1
2	0	NO	1	1493	0
1	2	NO	1	1120	0
1	2	NO	1	232	1
0	0	NO	0	1563	0
4	0	NO	1	350	1
1	1	NO	1	1554	0
0	0	NO	0	106	1
2	0	NO	1	188	1
1	1	YES	3	371	1
0	1	NO	0	244	1
1	0	NO	0	415	1
3	1	NO	1	71	1
4	3	NO	2	344	1
0	0	NO	0	580	1
5	2	NO	3	213	1
0	1	NO	2	146	1
0	1	NO	2	291	1
2	2	NO	1	233	1
2	1	NO	0	179	1
0	2	NO	3	330	1
0	3	NO	0	513	1
0	1	NO	1	1116	0
0	0	NO	0	1395	0
2	0	NO	0	1477	0
4	2	YES	1	218	1
3	3	YES	1	575	1
0	0	NO	1	851	1
0	1	NO	0	1280	0
1	0	NO	2	875	1
7	1	NO	1	172	1
1	0	NO	2	390	1
4	2	NO	0	-26	1
0	0	NO	0	68	1
1	0	NO	0	221	1
1	0	NO	2	636	1
1	0	NO	1	120	1
1	1	NO	0	457	1
4	1	YES	1	875	1
0	2	NO	0	496	1
2	1	NO	1	220	1
9	1	YES	1	57	1
2	0	NO	0	409	1
2	3	YES	3	444	1
2	1	YES	2	283	1
0	0	NO	0	1485	0
1	4	YES	2	1011	0
2	1	YES	3	695	1
2	1	NO	0	532	1
0	0	NO	2	1564	0
0	3	NO	0	50	1
0	2	NO	0	6	1
1	0	NO	1	1190	0
0	1	YES	1	1325	0
1	1	NO	1	259	1
3	4	NO	0	96	1
0	0	NO	0	224	1
1	5	YES	1	151	1
0	0	NO	1	1219	0
2	1	NO	0	49	1
2	0	NO	0	96	1
1	2	YES	2	1302	1
0	3	NO	1	863	1
3	1	NO	1	-32	1
2	1	NO	1	778	1
2	3	NO	0	33	1
0	0	NO	0	98	1
0	2	YES	2	1308	0
0	3	NO	0	776	1
1	4	YES	4	370	1
2	0	NO	1	482	1
2	1	NO	1	313	1
2	1	NO	0	42	1
1	1	NO	1	124	1
3	1	YES	1	176	1
0	1	YES	1	1249	0
1	1	NO	1	1554	0
0	3	NO	0	93	1
3	1	NO	0	-6	1
0	0	NO	1	266	1
3	3	YES	1	42	1
1	1	NO	0	32	1
1	1	NO	1	338	1
2	1	YES	1	546	1
1	2	YES	1	1535	0
1	2	NO	2	52	1
0	2	NO	0	16	1
1	2	YES	1	99	1
2	1	NO	1	987	1
2	1	NO	1	799	1
2	3	NO	1	132	1
2	0	NO	1	324	1
2	1	NO	1	109	1
8	1	NO	2	315	1
0	1	NO	0	799	1
1	1	NO	1	139	1
8	1	NO	7	956	1
0	1	NO	3	386	1
1	0	NO	1	947	1
4	1	NO	3	1409	0
8	2	NO	0	9	1
1	1	NO	0	837	1
0	2	NO	1	939	0
5	1	NO	2	512	1
0	2	NO	0	1137	0
0	2	NO	0	382	1
0	2	YES	2	1227	0
3	2	NO	1	6	1
1	2	YES	1	1507	0
0	0	NO	1	146	1
0	0	NO	0	140	1
0	1	NO	0	15	1
3	3	NO	1	1130	1
3	2	NO	6	894	1
1	2	NO	1	115	1
1	2	YES	2	1449	1
1	2	YES	1	157	1
1	3	NO	0	338	1
1	2	NO	2	1442	0
0	1	NO	0	565	1
1	2	NO	3	347	1
0	4	YES	1	1227	0
1	0	NO	1	156	1
3	3	NO	3	1005	1
3	2	NO	0	65	1
1	3	YES	2	207	1
2	1	NO	0	593	1
2	3	NO	3	299	1
2	1	NO	0	1563	0
0	2	NO	0	100	1
3	1	NO	3	853	1
2	1	NO	3	208	1
1	1	NO	0	97	1
2	2	NO	5	1471	1
3	3	NO	3	528	1
0	0	NO	0	229	1
2	2	NO	0	28	1
5	0	NO	3	554	1
1	3	NO	1	214	1
0	2	NO	1	380	1
3	0	NO	1	913	1
0	2	YES	1	1169	0
0	1	NO	1	199	1
0	0	NO	0	1536	0
4	0	NO	0	#REF!
2	0	NO	1	359	1
5	1	NO	1	251	1
1	2	NO	0	1026	1
2	0	NO	2	788	1
1	3	YES	1	113	1
3	2	NO	0	104	1
3	3	NO	2	738	1
1	3	YES	1	123	1
4	0	NO	1	77	1
2	0	NO	0	1076	1
0	2	NO	0	1473	0
0	1	NO	0	15	1
0	1	NO	0	839	1
3	2	NO	1	1535	0
1	2	YES	1	1294	1
2	0	NO	1	314	1
0	2	NO	1	59	1
1	3	NO	1	492	1
0	2	NO	1	321	1
1	1	NO	3	782	1
5	1	NO	2	163	1
2	0	NO	0	29	1
1	3	YES	1	782	1
0	0	NO	0	49	1
0	0	NO	2	1284	0
1	1	NO	1	275	1
1	2	NO	1	575	1
2	1	NO	2	841	1
0	1	YES	1	1169	0
1	3	NO	1	491	1
1	4	YES	2	110	1
2	1	NO	3	361	1
1	2	NO	2	1187	1
5	1	NO	0	110	1
1	2	YES	1	306	1
2	1	NO	0	166	1
1	1	NO	3	321	1
1	2	YES	2	313	1
2	2	NO	0	137	1
0	2	NO	4	438	1
3	2	NO	0	466	1
4	4	YES	3	183	1
1	2	YES	1	46	1
2	2	NO	1	151	1
3	0	NO	1	175	1
6	3	YES	2	408	1
2	0	NO	1	79	1
7	3	YES	1	36	1
1	0	NO	2	1200	0
1	2	NO	2	249	1
0	2	NO	1	1263	0
1	2	NO	2	275	1
1	3	NO	0	535	1
2	3	YES	2	133	1
0	2	NO	0	63	1
5	0	NO	4	578	1
3	4	YES	2	26	1
1	2	NO	1	322	1
6	3	YES	1	270	1
3	4	YES	1	238	1
0	2	NO	0	728	1
1	2	YES	2	1121	0
3	4	YES	2	1403	1
2	3	YES	2	93	1
2	0	NO	0	11	1
0	1	NO	0	17	1
3	0	NO	1	82	1
0	2	NO	0	146	1
0	3	NO	0	39	1
1	2	NO	2	645	1
0	1	NO	0	47	1
0	1	NO	0	150	1
0	1	NO	0	85	1
1	1	YES	2	186	1
0	2	NO	0	100	1
2	2	YES	1	176	1
1	1	NO	1	302	1
3	1	NO	0	45	1
0	2	NO	0	1004	0
0	1	NO	1	267	1
1	2	YES	1	982	0
0	1	NO	1	65	1
3	2	NO	0	639	1
1	2	NO	1	169	1
1	2	NO	1	1449	0
0	1	NO	0	690	1
0	0	NO	0	6	1
4	2	YES	1	173	1
1	0	NO	2	326	1
2	1	NO	1	1353	0
1	0	NO	1	521	1
1	0	NO	1	223	1
0	2	YES	2	1108	1
2	2	YES	6	1293	1
0	1	NO	0	18	1
2	2	NO	1	309	1
2	2	YES	1	93	1
0	0	NO	0	9	1
1	0	NO	1	414	1
2	2	YES	2	1116	1
4	2	YES	1	1449	0
0	0	NO	0	74	1
3	2	YES	4	1135	1
0	1	NO	0	-17	1
0	4	NO	0	995	0
1	1	YES	1	441	1
2	2	YES	7	845	1
0	2	YES	2	1094	1
6	2	YES	2	1015	1
0	2	NO	0	1084	0
0	0	NO	2	1438	0
1	0	NO	1	267	1
3	0	NO	1	251	1
0	1	NO	0	1234	0
2	1	YES	2	1449	0
0	0	NO	1	158	1
1	0	NO	0	1429	0
2	0	NO	0	298	1
2	2	YES	1	238	1
0	1	NO	0	317	1
1	0	NO	1	379	1
6	1	NO	0	10	1
1	0	NO	1	306	1
3	3	NO	1	43	1
1	0	NO	1	214	1
1	1	NO	1	495	1
2	2	YES	4	257	1
5	3	YES	2	204	1
1	0	NO	1	546	1
2	2	YES	2	330	1
2	0	NO	1	38	1
1	0	NO	1	1256	0
3	1	YES	1	182	1
0	4	YES	1	1060	0
2	2	YES	2	238	1
2	2	YES	4	487	1
2	3	YES	1	184	1
2	2	NO	1	402	1
0	2	NO	0	1069	0
1	0	NO	1	463	1
0	0	NO	0	1046	0
0	1	YES	1	1025	0
0	0	NO	5	1379	1
3	0	NO	1	107	1
0	0	NO	0	1539	0
2	1	NO	1	1197	0
1	0	NO	0	152	1
0	1	NO	0	390	1
0	2	NO	0	1494	0
2	3	YES	2	173	1
0	0	NO	0	1283	0
1	0	NO	1	938	1
2	4	YES	3	395	1
0	0	NO	0	774	1
4	3	NO	3	1140	0
2	0	NO	1	1242	0
1	0	NO	0	892	1
0	0	NO	0	1368	0
1	1	NO	2	620	1
1	2	YES	2	582	1
1	1	NO	3	470	1
1	0	NO	0	278	1
0	3	NO	0	90	1
0	1	NO	2	124	1
2	2	NO	1	364	1
0	4	YES	0	1001	0
0	1	YES	1	996	0
2	1	NO	0	353	1
0	0	NO	0	142	1
5	0	NO	0	658	1
5	2	NO	1	95	1
0	0	NO	0	962	0
0	0	NO	0	952	0
0	0	NO	0	946	0
0	0	NO	0	344	1
0	1	NO	3	246	1
3	3	NO	1	174	1
2	1	NO	1	515	1
2	1	NO	1	37	1
0	1	NO	0	187	1
3	4	NO	1	781	1
2	2	NO	1	304	1
0	0	NO	2	252	1
0	2	NO	1	258	1
4	1	NO	1	490	1
0	1	NO	2	950	1
1	1	YES	2	180	1
0	0	NO	0	1191	0
1	0	NO	1	102	1
0	1	NO	1	1179	0
2	0	NO	0	222	1
1	2	NO	0	1511	0
1	0	NO	1	750	1
0	0	NO	1	231	1
2	1	NO	1	107	1
0	0	NO	0	1395	0
0	1	NO	1	309	1
2	1	NO	2	230	1
1	1	YES	2	145	1
0	2	NO	2	1245	0
3	1	NO	1	385	1
1	1	NO	0	86	1
0	1	YES	1	982	0
0	0	NO	1	488	1
0	2	NO	0	7	1
2	1	NO	1	103	1
1	0	NO	1	391	1
3	5	NO	3	127	1
1	1	YES	1	541	1
0	2	NO	1	-1	1
0	1	NO	1	1402	0
1	0	NO	0	-2	1
2	1	NO	1	195	1
1	1	NO	0	833	1
0	2	NO	0	18	1
1	0	NO	0	719	1
0	1	NO	0	-1	1
1	1	NO	1	339	1
0	1	YES	2	969	0
2	2	NO	1	1241	0
1	1	NO	1	972	0
3	1	NO	0	92	1
2	2	NO	1	235	1
2	2	NO	1	32	1
1	0	NO	0
0	3	YES	1	945	1
3	1	NO	1	110	1
0	3	NO	1	751	1
0	1	NO	0	4	1
2	4	NO	0	60	1
0	1	NO	3	846	1
2	1	YES	4	429	1
1	0	NO	0	31	1
3	0	NO	1	357	1
0	1	NO	0	960	0
0	1	NO	1	134	1
0	1	YES	2	825	1
1	2	YES	1	450	1
2	0	NO	2	442	1
3	2	NO	1	160	1
1	0	NO	0	271	1
4	2	NO	3	694	1
0	2	NO	1	1477	0
0	2	NO	1	73	1
4	1	NO	0	86	1
5	2	NO	0	234	1
0	2	NO	1	1004	0
1	1	NO	1	301	1
0	0	NO	2	745	1
0	0	NO	0	72	1
0	0	NO	0	-10	1
2	1	NO	0	1448	0
0	0	NO	0	1214	0
1	1	NO	1	16	1
2	0	NO	0	48	1
0	0	NO	1	98	1
3	2	YES	3	342	1
0	1	NO	0	1065	0
0	0	NO	0	363	1
0	1	NO	1	96	1
4	1	NO	1	476	1
0	1	NO	0	19	1
0	0	NO	0	37	1
3	0	NO	1	1151	0
7	1	YES	3	401	1
1	0	NO	1	509	1
0	0	NO	0	-65	1
0	0	NO	0	436	1
1	1	NO	1	176	1
1	1	NO	1	109	1
0	1	NO	1	282	1
2	2	NO	1	299	1
1	2	NO	1	475	1
2	1	NO	0	136	1
3	1	NO	0	58	1
5	1	NO	1	309	1
2	2	NO	2	253	1
0	2	YES	2	726	1
4	1	NO	0	203	1
3	1	NO	0	256	1
0	1	NO	1	1014	1
5	2	NO	2	184	1
0	1	YES	2	378	1
0	0	NO	1	479	1
10	2	NO	1	38	1
0	0	NO	0	1325	0
1	2	NO	1	1226	0
1	2	YES	1	84	1
2	0	NO	2	194	1
4	1	NO	1	495	1
3	1	NO	1	891	1
1	0	NO	1	107	1
0	0	NO	0	1199	0
3	1	NO	1	250	1
0	2	NO	0	818	1
1	0	NO	1	1427	1
1	1	NO	1	1160	1
0	0	NO	1	221	1
0	1	NO	1	218	1
5	1	NO	0	41	1
0	0	NO	0	1276	0
1	0	NO	1	775	1
0	1	NO	2	1241	0
0	0	NO	1	178	1
0	2	NO	0	214	1
2	1	NO	0	94	1
1	0	NO	1	220	1
0	3	NO	0	141	1
1	0	NO	2	548	1
4	1	NO	0	210	1
4	1	YES	1	324	1
0	2	YES	3	354	1
0	2	YES	3	347	1
1	2	NO	4	1149	0
6	1	YES	2	317	1
3	2	NO	1	449	1
2	1	YES	4	537	1
0	1	YES	2	340	1
0	1	YES	1	330	1
2	2	YES	1	848	1
1	0	NO	1	736	1
1	0	NO	1	155	1
0	3	YES	2	328	1
6	1	YES	1	254	1
0	0	NO	2	269	1
1	1	YES	3	374	1
0	1	NO	0	1333	0
4	3	YES	1	293	1
0	1	NO	1	744	1
0	1	YES	1	308	1
0	0	NO	4	345	1
0	0	NO	1	106	1
0	1	NO	1	85	1
0	0	NO	1	193	1
1	0	NO	2	1361	0
3	1	NO	2	264	1
2	0	NO	0	98	1
1	0	NO	0	138	1
0	0	NO	1	1417	0
4	1	NO	0	120	1
0	0	NO	0	1270	0
4	1	NO	1	578	1
3	1	NO	0	32	1
1	2	YES	1	644	1
0	2	NO	1	1	1
2	2	YES	2	859	1
1	1	NO	1	193	1
0	1	NO	2	953	1
1	1	YES	5	1263	1
1	2	NO	0	466	1
5	2	YES	1	126	1
0	0	NO	1	1170	0
0	0	NO	0	89	1
0	0	NO	0	756	1
0	1	NO	1	1008	0
0	1	NO	0	1184	0
2	1	NO	0	1032	1
0	1	YES	4	299	1
1	2	NO	1	118	1
0	1	NO	0	84	1
0	2	NO	0	1317	0
2	1	NO	1	1087	0
3	1	NO	1	53	1
0	2	NO	0	309	1
0	2	YES	2	237	1
0	4	YES	1	118	1
3	3	NO	1	1084	0
3	3	NO	0	24	1
1	1	NO	2	220	1
1	2	NO	1	322	1
0	2	YES	1	98	1
1	0	NO	0	1477	0
1	2	NO	1	144	1
0	1	NO	0	711	1
0	1	NO	2
1	3	NO	1	99	1
0	1	NO	0	1004	0
2	2	NO	0	26	1
0	0	NO	1	976	1
2	1	NO	1	108	1
0	1	NO	2	356	1
2	0	NO	0	142	1
0	1	NO	2	615	1
1	3	NO	0	177	1
0	0	NO	2	169	1
1	0	NO	0	8	1
2	0	NO	1	968	0
1	3	YES	1	1406	0
2	1	NO	1	584	1
0	0	NO	1	147	1
1	3	NO	0	28	1
1	1	NO	1	1309	0
1	1	YES	2	680	1
0	0	NO	0	1367	0
0	0	NO	1	438	1
0	1	NO	0	1205	0
3	3	NO	2	713	1
2	2	NO	2	353	1
2	0	NO	1	48	1
0	0	NO	0	1098	0
0	0	NO	1	246	1
0	0	NO	0	33	1
3	1	NO	0	125	1
0	1	NO	0	240	1
2	1	NO	2	163	1
0	0	NO	0	933	0
0	2	NO	1	982	0
0	1	NO	0	925	0
0	3	YES	1	24	1
2	1	NO	0	1456	0
0	1	NO	0	49	1
0	1	NO	0	83	1
1	1	YES	1	438	1
2	0	NO	3	231	1
0	0	NO	0	187	1
3	0	NO	1	65	1
0	0	NO	0	48	1
2	1	NO	0	79	1
0	4	YES	1
3	4	NO	0	398	1
2	0	NO	0	891	0
1	1	NO	0	40	1
0	3	NO	0	57	1
3	2	NO	1	695	1

## Sheet: ED1
Working_days	N_samples
1	0
2	0
3	36
4	70
5	136
6	166
7	153
8	88
9	74
10	39
11	23
12	8
13	5
14	1
15	2
16	0
17	0
18	0
19	0
20	1
21	1
22	1

## Sheet: ED3
Study_cohort	N_study	Control_cohort	N_control
Anus	1	Adrenal gland	6
Benign tumour	1	Ampulla of Vater	1
Biliary tract	1	Anus	17
Bladder/urothelial tract	24	Appendix	8
Bone/soft tissue	77	Biliary tract	94
Brain/CNS	5	Bladder/urothelial tract	171
Breast	70	Bone/soft tissue	207
Cervix	11	Brain/central nervous system	75
Colorectal	42	Breast	824
Cancer of unknown primary	123	Cancer of unknown primary (CUP)	138
GIST	5	Cervix	45
Head and neck	9	Colorectal	667
Kidney	7	Eye	2
Liver	1	GIST	67
Lung (all subtypes)	179	Head and neck	39
Melanoma	7	Kidney	128
Mesothelioma	36	Liver	50
Myeloproliferative neoplasm	1	Lung (all subtypes)	604
Oesophagus/stomach	21	Lymphoid	25
Ovary	27	Melanoma	286
Pancreas	7	Myeloproliferative neoplasm	3
Penis	4	Oesophagus/stomach	201
Prostate	32	Other/unknown	58
Salivary gland	2	Ovary	178
Skin (non-melanoma)	3	Pancreas	145
Skin adnex	1	Penis	9
Small intestine	2	Peritoneum	1
Teratoma	1	Pleura	25
Testis	2	Prostate	433
Thymus	3	Salivary gland	21
Thyroid	2	Skin (non-melanoma)	30
Urachus	1	Small intestine	67
Uterus/endometrium	13	Testis	5
Vagina	1	Thymus	13
Vulva	1	Thyroid	22
		Urachus	8
		Uterus/endometrium	42
		Vagina	6
		Vulva	10

[truncated: 1 more sheets: ED5]
